# Supplementary material for: Brassica-Specific Orphan Gene CROG1 Confers Clubroot Resistance in Arabidopsis via Phenylpropanoid Pathway Activation
Source: Plants (Basel). 2025 Aug 27;14(17):2683. doi: 10.3390/plants14172683 (PMC12430220; doi:10.3390/plants14172683)
Supplement: Supplementary file 1 [file plants-14-02683-s001.zip]

Archive with 8 entries (8 files):
- Figure S1.tif
- Figure S2.jpg
- Figure S3.jpg
- Figure S4.jpg
- Table S1_rawdata info.xlsx
- Table S2_map summary.xlsx
- Table S3-DEGs.xlsx
- Table S4-Primers.xlsx
