# Supplementary material for: Brassica-Specific Orphan Gene CROG1 Confers Clubroot Resistance in Arabidopsis via Phenylpropanoid Pathway Activation
Source: Plants (Basel). 2025 Aug 27;14(17):2683. doi: 10.3390/plants14172683 (PMC12430220; doi:10.3390/plants14172683)
Supplement: Supplementary file 1 [file plants-14-02683-s001.zip › Table S1_rawdata info.xlsx]

## Sheet: sheet1
Table S1. Transcriptome sequencing quality data.
Sample	Raw_Read_Number	Raw_Bases	Raw_Q30_number	Raw_N_rate	Raw_Q20_rate	Raw_Q30_rate
OE1_3W_1	45755264	6909044864	6500084452	0.001966	97.73	94.08
OE1_3W_2	52110114	7868627214	7422807485	0.001991	97.8	94.33
OE1_3W_3	43790170	6612315670	6216070530	0.001976	97.75	94
OE1_4W_1	46923978	7085520678	6642410398	0.001936	97.54	93.74
OE1_4W_2	48413922	7310502222	6846073632	0.001967	97.51	93.64
OE1_4W_3	43568664	6578868264	6169322436	0.002009	97.56	93.77
OE1_5W_1	45931682	6935683982	6343943725	0.002009	96.51	91.46
OE1_5W_2	42957142	6486528442	6071310792	0.00193	97.52	93.59
OE1_5W_3	41092298	6204936998	5812537710	0.00191	97.55	93.67
WT_3W_1	44815490	6767138990	6373066854	0.001986	97.8	94.17
WT_3W_2	50512028	7627316228	7177736637	0.002067	97.74	94.1
WT_3W_3	48854074	7376965174	6931736820	0.001957	97.66	93.96
WT_4W_1	44716856	6752245256	6353862542	0.001916	97.7	94.09
WT_4W_2	46282274	6988623374	6572419126	0.001872	97.69	94.04
WT_4W_3	44888424	6778152024	6334263267	0.002027	97.44	93.45
WT_5W_1	44993420	6794006420	6407121799	0.001928	97.8	94.3
WT_5W_2	44909766	6781374666	6338200925	0.002001	97.43	93.46
WT_5W_3	41591946	6280383846	5893948508	0.001912	97.59	93.84
