# Supplementary material for: Brassica-Specific Orphan Gene CROG1 Confers Clubroot Resistance in Arabidopsis via Phenylpropanoid Pathway Activation
Source: Plants (Basel). 2025 Aug 27;14(17):2683. doi: 10.3390/plants14172683 (PMC12430220; doi:10.3390/plants14172683)
Supplement: Supplementary file 1 [file plants-14-02683-s001.zip › Table S2_map summary.xlsx]

## Sheet: 2-转录组-比对结果统计附表
Table S2. Summary of transcriptome data map situation.
Sample	Clean_Reads	Total_Mapped	Multiple_Mapped	Uniquely_Mapped	Map_Events	Mapped_to_Gene	Mapped_to_InterGene	Mapped_to_Exon
WT_3W_1	41517458	25250640 (60.82%)	691983 (2.74%)	24558657 (97.26%)	24558657	24137935 (98.29%)	420722 (1.71%)	24061566 (99.68%)
WT_3W_2	46676424	28366208 (60.77%)	747487 (2.64%)	27618721 (97.36%)	27618721	27194452 (98.46%)	424269 (1.54%)	27109633 (99.69%)
WT_3W_3	45010942	29075453 (64.60%)	850281 (2.92%)	28225172 (97.08%)	28225172	27726691 (98.23%)	498481 (1.77%)	27629008 (99.65%)
WT_4W_1	41366644	19500583 (47.14%)	459612 (2.36%)	19040971 (97.64%)	19040971	18790169 (98.68%)	250802 (1.32%)	18733749 (99.70%)
WT_4W_2	43178238	21911899 (50.75%)	502003 (2.29%)	21409896 (97.71%)	21409896	21142441 (98.75%)	267455 (1.25%)	21066536 (99.64%)
WT_4W_3	41826134	20579050 (49.20%)	447568 (2.17%)	20131482 (97.83%)	20131482	19903139 (98.87%)	228343 (1.13%)	19838853 (99.68%)
WT_5W_1	41771912	21910694 (52.45%)	507148 (2.31%)	21403546 (97.69%)	21403546	21164913 (98.89%)	238633 (1.11%)	21087927 (99.64%)
WT_5W_2	41761076	21935635 (52.53%)	504964 (2.30%)	21430671 (97.70%)	21430671	21201484 (98.93%)	229187 (1.07%)	21126975 (99.65%)
WT_5W_3	37682386	19282582 (51.17%)	431363 (2.24%)	18851219 (97.76%)	18851219	18657665 (98.97%)	193554 (1.03%)	18593015 (99.65%)
OE1_3W_1	41930250	28678564 (68.40%)	745881 (2.60%)	27932683 (97.40%)	27932683	27537226 (98.58%)	395457 (1.42%)	27439676 (99.65%)
OE1_3W_2	47535688	32991776 (69.40%)	950117 (2.88%)	32041659 (97.12%)	32041659	31543310 (98.44%)	498349 (1.56%)	31423697 (99.62%)
OE1_3W_3	40471278	27173614 (67.14%)	612990 (2.26%)	26560624 (97.74%)	26560624	26267658 (98.90%)	292966 (1.10%)	26185686 (99.69%)
OE1_4W_1	43724968	22802449 (52.15%)	491802 (2.16%)	22310647 (97.84%)	22310647	22059483 (98.87%)	251164 (1.13%)	21987625 (99.67%)
OE1_4W_2	45029830	23721828 (52.68%)	497969 (2.10%)	23223859 (97.90%)	23223859	22978681 (98.94%)	245178 (1.06%)	22901052 (99.66%)
OE1_4W_3	40770008	22388030 (54.91%)	488707 (2.18%)	21899323 (97.82%)	21899323	21648285 (98.85%)	251038 (1.15%)	21573665 (99.66%)
OE1_5W_1	41760776	29302180 (70.17%)	657721 (2.24%)	28644459 (97.76%)	28644459	28335873 (98.92%)	308586 (1.08%)	28226989 (99.62%)
OE1_5W_2	39964182	27012246 (67.59%)	600740 (2.22%)	26411506 (97.78%)	26411506	26125406 (98.92%)	286100 (1.08%)	26032453 (99.64%)
OE1_5W_3	37962630	25356075 (66.79%)	549064 (2.17%)	24807011 (97.83%)	24807011	24555818 (98.99%)	251193 (1.01%)	24472178 (99.66%)
