# Supplementary material for: Brassica-Specific Orphan Gene CROG1 Confers Clubroot Resistance in Arabidopsis via Phenylpropanoid Pathway Activation
Source: Plants (Basel). 2025 Aug 27;14(17):2683. doi: 10.3390/plants14172683 (PMC12430220; doi:10.3390/plants14172683)
Supplement: Supplementary file 1 [file plants-14-02683-s001.zip › Table S3-DEGs.xlsx]

## Sheet: 3w-DEGs
Table S3. Differentially expressed gene information.
id	baseMean	baseMean_WT_3W	baseMean_OE51_3W	foldChange(OE51_3W/WT_3W)(OE51_3W/WT_3W)	log2FoldChange	pval	padj	Regulation	Chromosome	Start Site	End Site	Direction	Length	Name	GO	KEGG	EC	Description	UniProtAC
AT1G66700	5043.65	1747.43	8339.86	4.77263	2.25478	4.93594e-142	1.13862e-137	Up Regulation	1	24873206	24874766	-	1476	PXMT1	GO:0002238;GO:0007275;GO:0008168;GO:0008168;GO:0008168;GO:0009416;GO:0009617;GO:0009751;GO:0010029;GO:0016740;GO:0032259;GO:0035195;GO:0042742;GO:0046872;GO:0080027;GO:1900140;GO:2000280;GO:0008168;	-	-	Paraxanthine methyltransferase 1 [Source:UniProtKB/Swiss-Prot;Acc:Q9C9M3]	Q9C9M3 A0A178W739
AT2G30750	4085.06	1438.57	6731.55	4.67935	2.22631	5.16876e-135	5.96164e-131	Up Regulation	2	13099486	13101371	-	1494	CYP71A12	GO:0004497;GO:0004497;GO:0005506;GO:0005506;GO:0016020;GO:0016021;GO:0016021;GO:0016491;GO:0016705;GO:0016705;GO:0020037;GO:0020037;GO:0046872;GO:0055114;GO:0055114;GO:0055114;	K11868	EC:4.99.1.6	Cytochrome P450 71A12 [Source:UniProtKB/Swiss- Prot;Acc:O49340]	O49340 A0A5S9X2U8
AT1G26380	2332.94	864.13	3801.76	4.39952	2.13735	1.21524e-114	9.34441e-111	Up Regulation	1	9126737	9128568	-	1832	FOX1	GO:0000166;GO:0005576;GO:0005576;GO:0005618;GO:0005618;GO:0005783;GO:0005783;GO:0005783;GO:0005886;GO:0005886;GO:0016020;GO:0016491;GO:0016491;GO:0016491;GO:0050660;GO:0050660;GO:0055114;GO:0055114;GO:0055114;GO:0071456;GO:0071456;GO:0071949;GO:0071949;	-	-	Berberine bridge enzyme-like 3 [Source:UniProtKB/Swiss-Prot;Acc:Q9FZC4]	Q9FZC4 A0A654EEJ3
AT1G21130	5258.64	2195.66	8321.63	3.79004	1.92221	4.12231e-107	2.37734e-103	Up Regulation	1	7398814	7400736	-	1832	IGMT4	GO:0005515;GO:0005515;GO:0005829;GO:0008168;GO:0008168;GO:0008171;GO:0008171;GO:0008171;GO:0008757;GO:0008757;GO:0016740;GO:0019438;GO:0019438;GO:0032259;GO:0032259;GO:0046983;GO:0046983;GO:0008171;GO:0046983;	K22703	EC:2.1.1.-	Indole glucosinolate O-methyltransferase 4 [Source:UniProtKB/Swiss-Prot;Acc:Q9LPU8]	Q9LPU8
AT4G31970	1767.26	660.698	2873.82	4.34967	2.12091	3.03736e-106	1.40131e-102	Up Regulation	4	15462350	15464563	+	1835	CYP82C2	GO:0004497;GO:0004497;GO:0005506;GO:0005506;GO:0006952;GO:0016020;GO:0016020;GO:0016021;GO:0016021;GO:0016491;GO:0016705;GO:0016705;GO:0016709;GO:0020037;GO:0020037;GO:0042343;GO:0046872;GO:0055114;GO:0055114;GO:0055114;GO:0071456;GO:0071456;GO:0098542;GO:0106149;	K23137	EC:1.14.14.165	Cytochrome P450 82C2 [Source:UniProtKB/Swiss- Prot;Acc:O49394]	O49394 A0A178V301
AT4G39950	7449.09	3188.14	11710	3.67301	1.87696	1.4791e-91	5.68664e-88	Up Regulation	4	18525042	18527602	+	2137	CYP79B2	GO:0004497;GO:0004497;GO:0005506;GO:0005506;GO:0016020;GO:0016021;GO:0016491;GO:0016705;GO:0016705;GO:0020037;GO:0020037;GO:0046872;GO:0055114;GO:0055114;GO:0055114;GO:0002229;GO:0002229;GO:0004497;GO:0005506;GO:0005506;GO:0006569;GO:0006569;GO:0006952;GO:0006952;GO:0009414;GO:0009414;GO:0009617;GO:0009617;GO:0009625;GO:0009625;GO:0009682;GO:0009682;GO:0009684;GO:0009684;GO:0010120;GO:0010120;GO:…	K11812	EC:1.14.14.156	cytochrome P450, family 79, subfamily B, polypeptide 2 [Source:TAIR;Acc:AT4G39950]	O81346
AT3G60120	2132.43	902.27	3362.58	3.72681	1.89794	4.44117e-90	1.46355e-86	Up Regulation	3	22205931	22209156	+	2029	BGLU27	GO:0004553;GO:0004553;GO:0005975;GO:0005975;GO:0008152;GO:0008422;GO:0008422;GO:0008422;GO:0009651;GO:0009651;GO:0016020;GO:0016021;GO:0016787;GO:0016798;GO:0019762;GO:0019762;GO:0102483;GO:0102483;	K01188	EC:3.2.1.21	Beta-glucosidase 27 [Source:UniProtKB/Swiss- Prot;Acc:Q9M1D1]	Q9M1D1 A0A654FJD6
AT5G22300	2486.49	1083.17	3889.8	3.59112	1.84443	1.8792e-89	5.41868e-86	Up Regulation	5	7379187	7382025	+	2446	NIT4	GO:0006807;GO:0006807;GO:0016810;GO:0016810;GO:0047427;GO:0000257;GO:0000257;GO:0000257;GO:0000257;GO:0005829;GO:0005886;GO:0005886;GO:0006807;GO:0006807;GO:0016020;GO:0016787;GO:0016810;GO:0016810;GO:0016829;GO:0018822;GO:0018822;GO:0018822;GO:0019499;GO:0019499;GO:0019500;GO:0047427;GO:0047427;GO:0047427;GO:0047558;GO:0047558;GO:0047558;GO:0051410;GO:0051410;GO:0051410;GO:0080061;GO:0080061;GO:…	K13035	EC:3.5.5.4 4.2.1.65	Bifunctional nitrilase/nitrile hydratase NIT4 [Source:UniProtKB/Swiss-Prot;Acc:P46011]	P46011 A0A178U938
AT4G27670	240.065	432.529	47.6011	0.110053	-3.18373	2.45163e-78	6.28379e-75	Down Regulation	4	13818825	13819971	-	983	HSP21	GO:0000427;GO:0005515;GO:0006355;GO:0006355;GO:0009408;GO:0009408;GO:0009408;GO:0009416;GO:0009416;GO:0009507;GO:0009536;GO:0009644;GO:0009658;GO:0009658;GO:0042542;GO:0042644;GO:0042644;GO:0043621;GO:0043621;GO:0101031;GO:0101031;	K13993	-	HSP21 [Source:UniProtKB/TrEMBL;Acc:A0A178UVU5]	P31170 A0A178UVU5
AT1G21100	1088.67	470.762	1706.57	3.62513	1.85803	7.50866e-73	1.7321e-69	Up Regulation	1	7386762	7388512	-	1545	IGMT1	GO:0005515;GO:0005515;GO:0005829;GO:0008168;GO:0008168;GO:0008168;GO:0008168;GO:0008171;GO:0008171;GO:0008171;GO:0008757;GO:0008757;GO:0016740;GO:0019438;GO:0019438;GO:0032259;GO:0032259;GO:0042343;GO:0042343;GO:0046983;GO:0046983;	K22703	EC:2.1.1.-	Indole glucosinolate O-methyltransferase 1 [Source:UniProtKB/Swiss-Prot;Acc:Q9LPU5]	Q9LPU5 A0A654EBL9
AT5G40990	424.417	136.4	712.433	5.22311	2.38491	3.77505e-72	7.91663e-69	Up Regulation	5	16418842	16420616	+	1419	GLIP1	GO:0005576;GO:0005615;GO:0005615;GO:0005615;GO:0005622;GO:0006629;GO:0006629;GO:0006629;GO:0006952;GO:0009620;GO:0009620;GO:0009627;GO:0009627;GO:0009751;GO:0009751;GO:0009817;GO:0009817;GO:0009866;GO:0009866;GO:0009871;GO:0009871;GO:0009873;GO:0016020;GO:0016021;GO:0016042;GO:0016042;GO:0016298;GO:0016298;GO:0016298;GO:0016298;GO:0016298;GO:0016787;GO:0016788;GO:0016788;GO:0042742;GO:0042742;GO:…	-	-	GDSL esterase/lipase 1 [Source:UniProtKB/Swiss- Prot;Acc:Q9FLN0]	Q9FLN0
AT1G19250	494.744	173.254	816.234	4.7112	2.23609	3.55161e-71	6.82738e-68	Up Regulation	1	6650476	6653195	-	1915	FMO1	GO:0004497;GO:0004497;GO:0004499;GO:0004499;GO:0006952;GO:0009626;GO:0009626;GO:0009627;GO:0009627;GO:0009870;GO:0009870;GO:0010204;GO:0016491;GO:0016491;GO:0016491;GO:0019511;GO:0031543;GO:0031543;GO:0042742;GO:0042742;GO:0050660;GO:0050660;GO:0050661;GO:0050661;GO:0050832;GO:0050832;GO:0051707;GO:0051707;GO:0055114;GO:0055114;GO:0055114;GO:0062034;GO:0062034;GO:0062047;GO:0062047;GO:0071456;GO:…	K00485	EC:1.14.13.8	Probable flavin-containing monooxygenase 1 [Source:UniProtKB/Swiss-Prot;Acc:Q9LMA1]	Q9LMA1 A0A654EG77
AT1G33960	388.396	121.79	655.001	5.37813	2.4271	1.54688e-70	2.74487e-67	Up Regulation	1	12346138	12348733	+	1767	AIG1	GO:0005525;GO:0005525;GO:0016787;GO:0016787;GO:0000166;GO:0005525;GO:0005525;GO:0005525;GO:0009617;GO:0009617;	-	-	P-loop containing nucleoside triphosphate hydrolases superfamily protein [Source:TAIR;Acc:AT1G33960]	P54120 Q67Y39
AT2G36770	510.384	195.478	825.29	4.22191	2.0779	9.13691e-64	1.5055e-60	Up Regulation	2	15415077	15416845	-	1769	UGT73C4	GO:0008194;GO:0008194;GO:0016740;GO:0016757;GO:0016758;GO:0043231;GO:0080043;GO:0080044;	K13496	EC:2.4.1.-	Glycosyltransferase (Fragment) [Source:UniProtKB/TrEMBL;Acc:W8QNU5]	Q9ZQ97 A0A5S9X538 W8QNU5
AT1G15125	1576.19	798.001	2354.37	2.95034	1.56088	7.73746e-60	1.18992e-56	Up Regulation	1	5204312	5205964	+	1495	-	GO:0008168;GO:0008168;GO:0008168;GO:0008757;GO:0016740;GO:0032259;GO:0032259;GO:0008168;GO:0008168;GO:0008168;GO:0016740;GO:0032259;	-	-	F9L1.6 [Source:UniProtKB/TrEMBL;Acc:Q9XI57]	A0A1P8APB9
AT1G63530	594.305	938.057	250.553	0.267098	-1.90456	1.75212e-59	2.52612e-56	Down Regulation	1	23563315	23565586	+	2189	-	GO:0003674;GO:0005643;GO:0009860;GO:0009860;GO:0003674;GO:0005643;GO:0009860;GO:0009860;GO:0005643;GO:0005643;	-	-	BEST Arabidopsis thaliana protein match is: hydroxyproline-rich glycoprotein family protein (TAIR:AT1G63540.1); Ha. [Source:TAIR;Acc:AT1G63530]	Q9SH37
AT2G36460	5648.44	8185.27	3111.61	0.380148	-1.39537	3.3026e-59	4.48143e-56	Down Regulation	2	15296613	15298754	-	2065	FBA6	GO:0003729;GO:0003824;GO:0003824;GO:0004332;GO:0004332;GO:0004332;GO:0004332;GO:0005507;GO:0005507;GO:0005515;GO:0005634;GO:0005634;GO:0005737;GO:0005739;GO:0005739;GO:0005739;GO:0005783;GO:0005829;GO:0005829;GO:0005829;GO:0005829;GO:0005886;GO:0005886;GO:0006094;GO:0006094;GO:0006096;GO:0006096;GO:0006096;GO:0006096;GO:0009506;GO:0009506;GO:0009651;GO:0009735;GO:0016020;GO:0016829;GO:0030388;GO:…	K01623	EC:4.1.2.13	Fructose-bisphosphate aldolase 6, cytosolic [Source:UniProtKB/Swiss-Prot;Acc:Q9SJQ9]	Q9SJQ9 A0A178VRN7
AT1G21110	1665.74	863.063	2468.42	2.86008	1.51605	4.70115e-57	6.02478e-54	Up Regulation	1	7389981	7391603	-	1435	IGMT3	GO:0005829;GO:0008168;GO:0008168;GO:0008171;GO:0008171;GO:0008171;GO:0008757;GO:0008757;GO:0016740;GO:0019438;GO:0019438;GO:0032259;GO:0032259;GO:0046983;GO:0046983;	K22703	EC:2.1.1.-	Indole glucosinolate O-methyltransferase 3 [Source:UniProtKB/Swiss-Prot;Acc:Q9LPU6]	Q9LPU6
AT2G47180	617.711	966.293	269.128	0.278516	-1.84417	6.33166e-57	7.6873e-54	Down Regulation	2	19368798	19370478	-	1392	GOLS1	GO:0005737;GO:0005737;GO:0005975;GO:0006012;GO:0006012;GO:0006012;GO:0006012;GO:0006979;GO:0006979;GO:0009408;GO:0009408;GO:0009409;GO:0009409;GO:0009414;GO:0009414;GO:0009644;GO:0009651;GO:0009651;GO:0009651;GO:0009737;GO:0009737;GO:0016740;GO:0016757;GO:0016757;GO:0016757;GO:0042542;GO:0046872;GO:0046872;GO:0047216;GO:0047216;GO:0047216;GO:0047216;	K18819	EC:2.4.1.123	Galactinol synthase 1 [Source:UniProtKB/Swiss- Prot;Acc:O22893]	O22893 A0A654F2R2 W8PVI2
AT3G10020	1435.32	2187.17	683.477	0.312494	-1.6781	7.59978e-55	8.76558e-52	Down Regulation	3	3090806	3091922	-	1117	-	GO:0005829;GO:0006979;GO:0006979;GO:0009061;GO:0009061;GO:0071456;	-	-	AT3g10020/T22K18_16 [Source:UniProtKB/TrEMBL;Acc:Q9SR67]	B3H7G1
AT5G12020	905.917	1372.79	439.04	0.319815	-1.64469	1.41499e-54	1.48776e-51	Down Regulation	5	3882231	3883111	-	881	HSP17.6	GO:0000302;GO:0000302;GO:0005737;GO:0005737;GO:0006457;GO:0006457;GO:0009408;GO:0009408;GO:0009408;GO:0009651;GO:0009651;GO:0042542;GO:0042542;GO:0043621;GO:0043621;GO:0051082;GO:0051082;GO:0051259;GO:0051259;GO:0071456;	K13993	-	17.6 kDa class II heat shock protein [Source:UniProtKB/Swiss-Prot;Acc:P29830]	P29830 A0A178UMY5
AT3G26830	2363.1	1290.41	3435.79	2.66256	1.41281	1.45805e-54	1.48776e-51	Up Regulation	3	9887917	9889791	+	1777	CYP71B15	GO:0004497;GO:0004497;GO:0004497;GO:0005506;GO:0005506;GO:0005783;GO:0005783;GO:0006952;GO:0006952;GO:0006952;GO:0009414;GO:0009414;GO:0009617;GO:0009617;GO:0009625;GO:0009625;GO:0009700;GO:0009700;GO:0009737;GO:0009737;GO:0010112;GO:0010112;GO:0010120;GO:0010120;GO:0010298;GO:0010298;GO:0016020;GO:0016020;GO:0016021;GO:0016021;GO:0016491;GO:0016705;GO:0016705;GO:0016709;GO:0020037;GO:0020037;GO:…	K20559	EC:1.14.19.52	Bifunctional dihydrocamalexate synthase/camalexin synthase [Source:UniProtKB/Swiss-Prot;Acc:Q9LW27]	Q9LW27 A0A654FB33
AT1G74310	2516.88	3654.78	1378.99	0.377312	-1.40617	1.48338e-54	1.48776e-51	Down Regulation	1	27936508	27940369	-	3362	CLPB1	GO:0000166;GO:0005515;GO:0005524;GO:0005524;GO:0005524;GO:0005634;GO:0005634;GO:0005737;GO:0005737;GO:0005829;GO:0005829;GO:0006986;GO:0009408;GO:0009408;GO:0009570;GO:0009570;GO:0009644;GO:0009941;GO:0009941;GO:0016887;GO:0016887;GO:0019538;GO:0034605;GO:0042542;GO:0043335;GO:0043335;GO:0045727;GO:0045727;GO:0071456;GO:0000166;GO:0005524;GO:0005524;GO:0005524;GO:0016887;GO:0019538;	K03695	-	Chaperone protein ClpB1 [Source:UniProtKB/Swiss- Prot;Acc:P42730]	P42730 A0A5S9WUB5
AT3G15356	1442.33	750.555	2134.1	2.84337	1.5076	1.92162e-54	1.84699e-51	Up Regulation	3	5174402	5175523	-	1122	LEC	GO:0005576;GO:0005618;GO:0005618;GO:0005622;GO:0005829;GO:0006952;GO:0009611;GO:0009611;GO:0009817;GO:0009817;GO:0009873;GO:0009873;GO:0030246;GO:0030246;GO:0030246;GO:0048046;GO:0048046;GO:0048046;GO:0071323;GO:0071323;GO:0071369;GO:0071369;GO:0071395;GO:0071395;	-	-	Lectin-like protein LEC [Source:UniProtKB/Swiss- Prot;Acc:Q9LJR2]	Q9LJR2 A0A178VCY2
AT2G26560	1575.21	829.119	2321.31	2.79973	1.48529	6.66852e-54	6.15317e-51	Up Regulation	2	11293702	11295918	-	1644	PLP2	GO:0004620;GO:0004620;GO:0005515;GO:0005737;GO:0005737;GO:0005737;GO:0005777;GO:0006629;GO:0006629;GO:0006629;GO:0006629;GO:0006952;GO:0009626;GO:0009626;GO:0016020;GO:0016020;GO:0016042;GO:0016042;GO:0016298;GO:0016298;GO:0016787;GO:0031408;GO:0031408;GO:0042802;GO:0046686;GO:0046686;GO:0047372;GO:0047372;GO:0051607;GO:0051607;GO:0071456;GO:0071456;	-	-	Patatin-like protein 2 [Source:UniProtKB/Swiss- Prot;Acc:O48723]	O48723 A0A5S9X1E3
AT5G48570	1601.39	2355.28	847.497	0.359829	-1.47462	9.3682e-54	8.31175e-51	Down Regulation	5	19690461	19693845	-	2211	FKBP65	GO:0000413;GO:0000413;GO:0000413;GO:0003755;GO:0003755;GO:0003755;GO:0003755;GO:0005515;GO:0005515;GO:0005516;GO:0005516;GO:0005528;GO:0005634;GO:0005634;GO:0005737;GO:0005737;GO:0005737;GO:0005773;GO:0005773;GO:0009536;GO:0016853;GO:0061077;GO:0061077;GO:0070370;GO:0070370;	K01802	EC:5.2.1.8	Peptidyl-prolyl cis-trans isomerase FKBP65 [Source:UniProtKB/Swiss-Prot;Acc:Q9FJL3]	Q9FJL3
AT1G74710	668.229	308.009	1028.45	3.33903	1.73943	1.67744e-53	1.43316e-50	Up Regulation	1	28070295	28074177	+	2180	EDS16	GO:0006952;GO:0008909;GO:0008909;GO:0008909;GO:0008909;GO:0008909;GO:0008909;GO:0009058;GO:0009058;GO:0009409;GO:0009409;GO:0009507;GO:0009507;GO:0009536;GO:0009536;GO:0009536;GO:0009536;GO:0009617;GO:0009617;GO:0009627;GO:0009627;GO:0009697;GO:0009697;GO:0009697;GO:0010118;GO:0010118;GO:0016853;GO:0031348;GO:0031348;GO:0042372;GO:0042372;GO:0042372;GO:0042742;GO:0042742;GO:0050829;GO:0050829;GO:…	K02552	EC:5.4.4.2	ADC synthase superfamily protein [Source:TAIR;Acc:AT1G74710]	Q9S7H8 A0A178WE28
AT1G59660	1182.7	1763.02	602.389	0.34168	-1.54928	2.70093e-53	2.22518e-50	Down Regulation	1	21923986	21929437	+	3622	NUP98B	GO:0005634;GO:0005643;GO:0005643;GO:0005643;GO:0006913;GO:0006913;GO:0015031;GO:0017056;GO:0017056;GO:0051028;GO:0005634;GO:0005643;GO:0005643;GO:0005643;GO:0006913;GO:0006913;GO:0015031;GO:0017056;GO:0017056;GO:0051028;GO:0000973;GO:0000973;GO:0003723;GO:0005515;GO:0005634;GO:0005635;GO:0005635;GO:0005643;GO:0005643;GO:0005643;GO:0006405;GO:0006405;GO:0006606;GO:0006606;GO:0006913;GO:0006913;GO:…	K14297	-	Nuclear pore complex protein NUP98B [Source:UniProtKB/Swiss-Prot;Acc:F4ID16]	F4ID16
AT2G45220	4155.58	2367.45	5943.72	2.51059	1.32803	1.18423e-52	9.41997e-50	Up Regulation	2	18644061	18646606	-	1968	PME17	GO:0004857;GO:0004857;GO:0005576;GO:0005576;GO:0005618;GO:0005618;GO:0009617;GO:0009617;GO:0009620;GO:0009620;GO:0016020;GO:0016787;GO:0030599;GO:0030599;GO:0030599;GO:0030599;GO:0042545;GO:0042545;GO:0042545;GO:0043086;GO:0045330;GO:0045330;GO:0045490;GO:0045490;GO:0046910;GO:0046910;GO:0050829;GO:0050829;GO:0071555;	K01051	EC:3.1.1.11	Probable pectinesterase/pectinesterase inhibitor 17 [Source:UniProtKB/Swiss-Prot;Acc:O22149]	O22149
AT1G74080	326.722	120.319	533.125	4.43092	2.14761	8.7581e-52	6.73439e-49	Up Regulation	1	27855578	27857598	+	1562	MYB122	GO:0000976;GO:0003677;GO:0003677;GO:0003700;GO:0003700;GO:0005634;GO:0005634;GO:0006355;GO:0006355;GO:0009506;GO:0009506;GO:0009625;GO:0009625;GO:0030154;GO:0043565;GO:0044212;	K09422	-	Transcription factor MYB122 [Source:UniProtKB/Swiss-Prot;Acc:Q9C9C8]	Q9C9C8
AT1G02220	1413.44	750.8	2076.07	2.76515	1.46736	1.88434e-51	1.40219e-48	Up Regulation	1	428650	430720	-	1590	NAC003	GO:0003677;GO:0003677;GO:0003677;GO:0003700;GO:0003700;GO:0005515;GO:0005634;GO:0005634;GO:0005886;GO:0006355;GO:0006355;GO:0044212;	-	-	NAC domain-containing protein 3 [Source:UniProtKB/Swiss-Prot;Acc:Q5PP28]	Q5PP28 A0A178WBA1
AT3G53720	288.838	100.121	477.556	4.76981	2.25393	2.19302e-51	1.58089e-48	Up Regulation	3	19905591	19910244	-	3083	CHX20	GO:0005783;GO:0005783;GO:0006623;GO:0006623;GO:0006811;GO:0006812;GO:0006812;GO:0006813;GO:0006813;GO:0006885;GO:0006885;GO:0006885;GO:0012505;GO:0012505;GO:0012505;GO:0012505;GO:0015297;GO:0015299;GO:0015299;GO:0015672;GO:0016020;GO:0016021;GO:0016021;GO:0016021;GO:0030007;GO:0030007;GO:0030104;GO:0030104;GO:0055085;GO:0055085;GO:1902600;GO:0006812;GO:0006812;GO:0015299;GO:0015299;GO:0016020;GO:…	-	-	Cation/H(+) antiporter 20 [Source:UniProtKB/Swiss- Prot;Acc:Q9M353]	Q9M353 A0A178V9C6
AT3G49620	303.002	108.545	497.459	4.58299	2.19629	5.94313e-51	4.15443e-48	Up Regulation	3	18393747	18397050	+	1538	DIN11	GO:0016491;GO:0016491;GO:0016491;GO:0046872;GO:0046872;GO:0051213;GO:0051213;GO:0051213;GO:0055114;GO:0055114;GO:0055114;	-	-	Probable 2-oxoglutarate-dependent dioxygenase DIN11 [Source:UniProtKB/Swiss-Prot;Acc:Q8H113]	Q8H113
AT1G07400	928.467	1388.3	468.637	0.337562	-1.56677	2.03533e-50	1.38091e-47	Down Regulation	1	2274926	2275783	+	858	HSP17.8	GO:0000302;GO:0000302;GO:0005515;GO:0005737;GO:0005737;GO:0005737;GO:0006457;GO:0006457;GO:0006979;GO:0006979;GO:0009408;GO:0009408;GO:0009408;GO:0009651;GO:0009651;GO:0042542;GO:0042542;GO:0043621;GO:0043621;GO:0043621;GO:0051082;GO:0051082;GO:0051259;GO:0051259;GO:0071456;	K13993	-	17.8 kDa class I heat shock protein [Source:UniProtKB/Swiss-Prot;Acc:Q9LNW0]	Q9LNW0 A0A178WJ08
AT3G26200	125.043	22.6996	227.386	10.0172	3.3244	1.77016e-49	1.16668e-46	Up Regulation	3	9589249	9591179	+	1808	CYP71B22	GO:0004497;GO:0005506;GO:0005506;GO:0016020;GO:0016020;GO:0016021;GO:0016021;GO:0016491;GO:0016705;GO:0016705;GO:0016709;GO:0020037;GO:0020037;GO:0046872;GO:0055114;GO:0055114;GO:0055114;	-	-	Cytochrome P450 71B22 [Source:UniProtKB/Swiss- Prot;Acc:Q9LTM1]	Q9LTM1 A0A5S9XFW0
AT2G26150	345.849	555.883	135.816	0.244325	-2.03313	2.90139e-49	1.85914e-46	Down Regulation	2	11135624	11137792	+	1876	HSFA2	GO:0000976;GO:0000978;GO:0000978;GO:0001666;GO:0001666;GO:0003677;GO:0003700;GO:0003700;GO:0003700;GO:0003700;GO:0005515;GO:0005634;GO:0005634;GO:0005634;GO:0005737;GO:0005737;GO:0006355;GO:0006355;GO:0006357;GO:0009408;GO:0009408;GO:0009644;GO:0010200;GO:0010200;GO:0010286;GO:0010286;GO:0034605;GO:0034605;GO:0034605;GO:0034620;GO:0034620;GO:0042025;GO:0042542;GO:0042542;GO:0043565;GO:0043565;GO:…	K09419	-	Heat stress transcription factor A-2 [Source:UniProtKB/Swiss-Prot;Acc:O80982]	O80982
AT2G46750	1202.64	637.217	1768.06	2.77467	1.47231	3.91045e-49	2.438e-46	Up Regulation	2	19207991	19211021	-	2340	GULLO2	GO:0003885;GO:0003885;GO:0016020;GO:0016020;GO:0016491;GO:0016491;GO:0016491;GO:0016491;GO:0019853;GO:0019853;GO:0019853;GO:0050105;GO:0050105;GO:0050105;GO:0050660;GO:0050660;GO:0055114;GO:0055114;GO:0055114;GO:0055114;GO:0071949;GO:0071949;	K00103	EC:1.1.3.8	L-gulonolactone oxidase 2 [Source:UniProtKB/Swiss- Prot;Acc:Q6NQ66]	Q6NQ66
AT5G51440	487.587	759.139	216.035	0.284579	-1.8131	6.26671e-49	3.80422e-46	Down Regulation	5	20891163	20892416	+	1115	HSP23.5	GO:0003674;GO:0005515;GO:0005739;GO:0005739;	K13993	-	23.5 kDa heat shock protein, mitochondrial [Source:UniProtKB/Swiss-Prot;Acc:Q9FGM9]	Q9FGM9 A0A5S9YD07
AT2G46240	1323.75	1928.66	718.84	0.372716	-1.42385	2.0974e-48	1.24058e-45	Down Regulation	2	18986133	18990220	+	3784	BAG6	GO:0005515;GO:0005515;GO:0005516;GO:0005516;GO:0005516;GO:0006457;GO:0006457;GO:0006914;GO:0006914;GO:0009408;GO:0009408;GO:0009506;GO:0009506;GO:0009506;GO:0009644;GO:0009817;GO:0009817;GO:0010228;GO:0010228;GO:0010508;GO:0010508;GO:0012502;GO:0012502;GO:0042542;GO:0050832;GO:0050832;GO:0051087;GO:0051087;	-	-	BAG family molecular chaperone regulator 6 [Source:UniProtKB/Swiss-Prot;Acc:O82345]	O82345
AT2G36580	4980.23	7020.08	2940.38	0.418853	-1.25548	1.15568e-47	6.66479e-45	Down Regulation	2	15339122	15343086	+	2020	-	GO:0000166;GO:0000287;GO:0000287;GO:0003729;GO:0003824;GO:0003824;GO:0004743;GO:0004743;GO:0004743;GO:0004743;GO:0005524;GO:0005737;GO:0005737;GO:0005783;GO:0005829;GO:0005829;GO:0005886;GO:0005886;GO:0006096;GO:0006096;GO:0006096;GO:0006096;GO:0016301;GO:0016301;GO:0016310;GO:0016740;GO:0030955;GO:0030955;GO:0032869;GO:0046872;GO:0071456;	K00873	EC:2.7.1.40	Pyruvate kinase [Source:UniProtKB/TrEMBL;Acc:A0A178VX82]	A0A178VX82 Q9SJQ0
AT3G60140	1497.8	695.065	2300.53	3.30981	1.72675	1.2358e-47	6.95305e-45	Up Regulation	3	22216540	22220824	+	2335	BGLU30	GO:0004553;GO:0004553;GO:0005975;GO:0005975;GO:0008152;GO:0008422;GO:0008422;GO:0008422;GO:0009651;GO:0009651;GO:0016787;GO:0016798;GO:0019762;GO:0019762;GO:0102483;GO:0102483;GO:0004553;GO:0004553;GO:0005975;GO:0005975;GO:0016787;	K01188	EC:3.2.1.21	Beta-glucosidase 30 [Source:UniProtKB/Swiss- Prot;Acc:Q9M1C9]	Q9M1C9 A0A654FJF6
AT3G43190	12324.9	17173.2	7476.6	0.435365	-1.1997	3.46313e-47	1.90208e-44	Down Regulation	3	15179010	15184105	-	2949	SUS4	GO:0001666;GO:0001666;GO:0005773;GO:0005773;GO:0005829;GO:0005829;GO:0005886;GO:0005886;GO:0005985;GO:0005985;GO:0016020;GO:0016157;GO:0016157;GO:0016157;GO:0016157;GO:0016157;GO:0016740;GO:0016757;GO:0071456;GO:0001666;GO:0001666;GO:0005773;GO:0005773;GO:0005829;GO:0005829;GO:0005886;GO:0005886;GO:0005985;GO:0005985;GO:0016020;GO:0016157;GO:0016157;GO:0016157;GO:0016157;GO:0016157;GO:0016740;GO:…	K00695	EC:2.4.1.13	Sucrose synthase 4 [Source:UniProtKB/Swiss- Prot;Acc:Q9LXL5]	Q9LXL5
AT1G26410	343.319	138.393	548.246	3.96153	1.98606	9.40241e-47	5.04406e-44	Up Regulation	1	9138604	9140439	-	1836	FOX4	GO:0000166;GO:0005576;GO:0005576;GO:0005618;GO:0005618;GO:0016491;GO:0016491;GO:0016491;GO:0050660;GO:0050660;GO:0055114;GO:0055114;GO:0055114;GO:0071456;GO:0071456;GO:0071949;GO:0071949;	-	-	Berberine bridge enzyme-like 6 [Source:UniProtKB/Swiss-Prot;Acc:Q9FZC7]	Q9FZC7
AT1G01680	289.108	108.921	469.294	4.30859	2.10722	1.42802e-46	7.48674e-44	Up Regulation	1	246262	248440	-	1187	PUB54	GO:0004842;GO:0004842;GO:0005634;GO:0005737;GO:0016567;GO:0016567;GO:0016567;GO:0016740;	-	-	U-box domain-containing protein 54 [Source:UniProtKB/Swiss-Prot;Acc:Q9LQ92]	Q9LQ92 A0A178WFK8
AT4G25200	202.106	340.348	63.8647	0.187646	-2.41392	4.42605e-45	2.26889e-42	Down Regulation	4	12916926	12918110	+	1048	HSP23.6	GO:0003674;GO:0005739;GO:0005739;GO:0046686;GO:0046686;	K13993	-	HSP23.6-MITO [Source:UniProtKB/TrEMBL;Acc:A0A178USN5]	Q96331 A0A178USN5
AT3G28510	413.661	184.237	643.084	3.49052	1.80344	2.91269e-44	1.46065e-41	Up Regulation	3	10685470	10687429	+	1960	-	GO:0000166;GO:0005524;GO:0005524;GO:0005524;GO:0005783;GO:0005783;GO:0016020;GO:0016021;GO:0016021;GO:0016787;GO:0016887;GO:0016887;	-	-	AAA-ATPase At3g28510 [Source:UniProtKB/Swiss- Prot;Acc:Q9LH84]	Q9LH84
AT4G15530	9288.58	5735.74	12841.4	2.23884	1.16275	8.3356e-44	4.09118e-41	Up Regulation	4	8864615	8870979	-	3670	PPDK	GO:0000166;GO:0003824;GO:0003824;GO:0005524;GO:0005524;GO:0005524;GO:0006090;GO:0006090;GO:0006090;GO:0015979;GO:0016301;GO:0016301;GO:0016301;GO:0016310;GO:0016310;GO:0016310;GO:0016740;GO:0016772;GO:0016772;GO:0046872;GO:0046872;GO:0050242;GO:0050242;GO:0050242;GO:0003824;GO:0005524;GO:0006090;GO:0016301;GO:0016310;GO:0016772;GO:0050242;GO:0003824;GO:0005524;GO:0006090;GO:0016301;GO:0016310;GO:…	K01006	EC:2.7.9.1	Pyruvate, phosphate dikinase 1, chloroplastic [Source:UniProtKB/Swiss-Prot;Acc:O23404]	O23404
AT1G32350	1476.69	843.505	2109.87	2.50131	1.32268	3.24928e-43	1.56155e-40	Up Regulation	1	11666886	11668690	-	1526	AOX3	GO:0005739;GO:0005739;GO:0005739;GO:0005743;GO:0005743;GO:0009916;GO:0009916;GO:0009916;GO:0009916;GO:0010230;GO:0010230;GO:0016020;GO:0016021;GO:0016021;GO:0016491;GO:0046872;GO:0046872;GO:0055114;GO:0055114;GO:0055114;GO:0070469;GO:0070469;GO:0102721;GO:0102721;GO:0009916;GO:0009916;GO:0009916;GO:0016020;GO:0016021;GO:0016021;GO:0016491;GO:0046872;GO:0046872;GO:0055114;GO:0055114;GO:0055114;GO:…	K17893	EC:1.10.3.11	AOX1D [Source:UniProtKB/TrEMBL;Acc:A0A384LFI3]	Q8LEE7 A0A384LFI3 Q08A65
AT1G16030	1728.45	2451.23	1005.67	0.410272	-1.28535	1.17574e-42	5.53512e-40	Down Regulation	1	5501966	5504535	-	2570	HSP70-5	GO:0000166;GO:0005524;GO:0005524;GO:0005524;GO:0005618;GO:0005618;GO:0005737;GO:0005737;GO:0005737;GO:0005829;GO:0005886;GO:0005886;GO:0006986;GO:0006986;GO:0009408;GO:0009408;GO:0009408;GO:0009507;GO:0009615;GO:0009615;GO:0016020;GO:0016887;GO:0016887;GO:0031072;GO:0031072;GO:0034605;GO:0034620;GO:0034620;GO:0042026;GO:0042026;GO:0042623;GO:0044183;GO:0044183;GO:0051082;GO:0051082;GO:0051085;GO:…	K03283	-	Hsp70b [Source:UniProtKB/TrEMBL;Acc:A0A178W9N7]	Q9S9N1 A0A178W9N7
AT5G19120	1366.86	1955.32	778.399	0.398092	-1.32883	1.38342e-42	6.38255e-40	Down Regulation	5	6414488	6415907	+	1420	-	GO:0004190;GO:0004190;GO:0006508;GO:0006508;GO:0006508;GO:0008233;GO:0016787;GO:0030163;GO:0071456;	-	-	AT5g19120/T24G5_20 [Source:UniProtKB/TrEMBL;Acc:Q93VG3]	Q93VG3 A0A654G2T9
AT3G12580	4065.42	5651.89	2478.95	0.438605	-1.189	1.41897e-42	6.41819e-40	Down Regulation	3	3991117	3993886	-	2520	MED37C	GO:0000166;GO:0005524;GO:0005524;GO:0005524;GO:0005524;GO:0005618;GO:0005618;GO:0005634;GO:0005634;GO:0005737;GO:0005737;GO:0005737;GO:0005739;GO:0005739;GO:0005774;GO:0005774;GO:0005794;GO:0005794;GO:0005829;GO:0005829;GO:0005829;GO:0005886;GO:0005886;GO:0006986;GO:0006986;GO:0009266;GO:0009266;GO:0009408;GO:0009408;GO:0009408;GO:0009615;GO:0009615;GO:0009617;GO:0009617;GO:0009644;GO:0016567;GO:…	K03283	-	Probable mediator of RNA polymerase II transcription subunit 37c [Source:UniProtKB/Swiss- Prot;Acc:Q9LHA8]	Q9LHA8 A0A178VCC0
AT4G33070	29315.2	40204.4	18425.9	0.458306	-1.12562	1.79371e-42	7.94517e-40	Down Regulation	4	15952257	15954803	-	2213	PDC1	GO:0000287;GO:0000287;GO:0003824;GO:0003824;GO:0004737;GO:0004737;GO:0005622;GO:0005829;GO:0005829;GO:0005829;GO:0005886;GO:0016020;GO:0016829;GO:0016831;GO:0016831;GO:0016831;GO:0016831;GO:0030976;GO:0030976;GO:0034059;GO:0034059;GO:0046872;GO:0071456;	K01568	EC:4.1.1.1	Pyruvate decarboxylase 1 [Source:UniProtKB/Swiss- Prot;Acc:O82647]	O82647 A0A5S9XYK2
AT3G47540	487.874	233.046	742.701	3.18693	1.67217	1.82545e-42	7.94517e-40	Up Regulation	3	17520958	17522624	+	1358	-	GO:0004568;GO:0004568;GO:0005975;GO:0005975;GO:0006032;GO:0006032;GO:0016998;GO:0016998;GO:0004568;GO:0004568;GO:0004568;GO:0005975;GO:0006032;GO:0006032;GO:0016998;GO:0016998;	K01183	EC:3.2.1.14	Chitinase family protein [Source:UniProtKB/TrEMBL;Acc:F4JBK4]	F4JBK4
AT4G21680	3492.21	2130.99	4853.42	2.27754	1.18748	5.97826e-42	2.55382e-39	Up Regulation	4	11517353	11519805	-	2186	NPF7.2	GO:0005886;GO:0005886;GO:0005886;GO:0010167;GO:0010167;GO:0015112;GO:0015112;GO:0015293;GO:0015293;GO:0015706;GO:0016020;GO:0016020;GO:0016020;GO:0016021;GO:0016021;GO:0022857;GO:0022857;GO:0042128;GO:0042128;GO:0046686;GO:0046686;GO:0055085;GO:0055085;	-	-	Protein NRT1/ PTR FAMILY 7.2 [Source:UniProtKB/Swiss-Prot;Acc:Q8GXN2]	Q8GXN2
AT1G08630	1124.07	629.927	1618.22	2.56891	1.36115	7.83868e-42	3.28768e-39	Up Regulation	1	2743761	2747967	-	2096	THA1	GO:0003824;GO:0003824;GO:0004793;GO:0004793;GO:0005829;GO:0005829;GO:0006520;GO:0006520;GO:0006545;GO:0006545;GO:0006567;GO:0006567;GO:0006567;GO:0008732;GO:0008732;GO:0016829;GO:0016829;GO:0016829;GO:0003824;GO:0006520;GO:0016829;GO:0003824;GO:0003824;GO:0004793;GO:0004793;GO:0005829;GO:0005829;GO:0006520;GO:0006520;GO:0006545;GO:0006545;GO:0006567;GO:0006567;GO:0006567;GO:0008732;GO:0008732;GO:…	K01620	EC:4.1.2.48	Probable low-specificity L-threonine aldolase 1 [Source:UniProtKB/Swiss-Prot;Acc:Q8RXU4]	Q8RXU4 A0A654E972
AT1G80670	1328.71	1894.83	762.591	0.40246	-1.31308	1.62801e-41	6.70624e-39	Down Regulation	1	30320525	30323902	-	1612	RAE1	GO:0000972;GO:0000972;GO:0003723;GO:0003723;GO:0005515;GO:0005515;GO:0005634;GO:0005635;GO:0005635;GO:0005635;GO:0005643;GO:0005643;GO:0005643;GO:0005829;GO:0005829;GO:0006405;GO:0015031;GO:0015031;GO:0043130;GO:0043130;GO:0051028;GO:0051028;GO:0080008;GO:0080008;	K14298	-	Protein RAE1 [Source:UniProtKB/Swiss- Prot;Acc:Q38942]	Q38942 A0A178WNI0
AT2G24180	4579.86	2840.45	6319.27	2.22474	1.15364	1.0466e-40	4.23562e-38	Up Regulation	2	10281718	10283735	+	1830	CYP71B6	GO:0004497;GO:0004497;GO:0004497;GO:0005506;GO:0005506;GO:0005739;GO:0005739;GO:0005773;GO:0005783;GO:0005783;GO:0005794;GO:0005794;GO:0005886;GO:0005886;GO:0016020;GO:0016020;GO:0016020;GO:0016021;GO:0016021;GO:0016491;GO:0016705;GO:0016705;GO:0016709;GO:0016709;GO:0020037;GO:0020037;GO:0042430;GO:0042430;GO:0046872;GO:0055114;GO:0055114;GO:0055114;	-	-	Cytochrome P450 71B6 [Source:UniProtKB/Swiss- Prot;Acc:O65787]	O65787
AT1G53540	762.971	1116.9	409.042	0.36623	-1.44918	2.8949e-40	1.15137e-37	Down Regulation	1	19980299	19981199	+	901	HSP17.6C	GO:0000302;GO:0000302;GO:0005737;GO:0005737;GO:0006457;GO:0006457;GO:0009408;GO:0009408;GO:0009651;GO:0009651;GO:0016020;GO:0016021;GO:0042542;GO:0042542;GO:0043621;GO:0043621;GO:0051082;GO:0051082;GO:0051259;GO:0051259;	K13993	-	17.6 kDa class I heat shock protein 3 [Source:UniProtKB/Swiss-Prot;Acc:P13853]	P13853
AT3G60415	866.204	362.702	1369.71	3.77639	1.91701	4.54079e-40	1.77537e-37	Up Regulation	3	22334424	22335858	+	983	-	GO:0005575;	-	-	At3g60420 [Source:UniProtKB/TrEMBL;Acc:Q9M217]	Q9M217 A0A654FJH8
AT3G16150	875.007	428.071	1321.94	3.08814	1.62674	7.29707e-40	2.80548e-37	Up Regulation	3	5471735	5473360	+	1364	-	GO:0004067;GO:0004067;GO:0004067;GO:0005737;GO:0005737;GO:0006508;GO:0008233;GO:0008798;GO:0008798;GO:0008798;GO:0016540;GO:0016787;GO:0016787;GO:0016787;GO:0033345;GO:0051604;	K13051	EC:3.5.1.1 3.4.19.5	ASPGB1 [Source:UniProtKB/TrEMBL;Acc:A0A384KV24]	Q8GXG1 A0A384KV24 Q29Q32
AT1G55020	16196.6	10297.7	22095.5	2.14567	1.10142	8.19474e-40	3.09895e-37	Up Regulation	1	20525654	20530468	+	3049	LOX1	GO:0005515;GO:0005737;GO:0006629;GO:0006631;GO:0006633;GO:0006952;GO:0009536;GO:0009536;GO:0009737;GO:0009737;GO:0009753;GO:0009753;GO:0010311;GO:0010311;GO:0016491;GO:0016491;GO:0016491;GO:0016702;GO:0016702;GO:0016702;GO:0031408;GO:0031408;GO:0034440;GO:0034440;GO:0034440;GO:0046872;GO:0046872;GO:0046872;GO:0048364;GO:0048364;GO:0051213;GO:0055114;GO:0055114;GO:0055114;GO:1990136;GO:1990136;GO:…	K15718	EC:1.13.11.58	Linoleate 9S-lipoxygenase 1 [Source:UniProtKB/Swiss-Prot;Acc:Q06327]	Q06327
AT5G44480	446.736	216.37	677.102	3.12938	1.64588	1.40204e-39	5.2165e-37	Up Regulation	5	17920456	17923802	+	1927	DUR	GO:0003978;GO:0003978;GO:0005975;GO:0006012;GO:0006012;GO:0016020;GO:0016021;GO:0016021;GO:0003978;GO:0003978;GO:0005975;GO:0006012;GO:0006012;GO:0016020;GO:0016021;GO:0016021;GO:0003978;GO:0003978;GO:0005794;GO:0005975;GO:0006012;GO:0006012;GO:0016020;GO:0016021;GO:0016021;GO:0016853;GO:0032580;GO:0032580;GO:0033358;GO:0033358;GO:0045227;GO:0045227;GO:0050373;GO:0050373;GO:0003978;GO:0003978;GO:…	K12448	EC:5.1.3.5	Putative UDP-arabinose 4-epimerase 4 [Source:UniProtKB/Swiss-Prot;Acc:Q9FI17]	Q9FI17
AT5G24200	155.259	46.242	264.277	5.71509	2.51478	2.39211e-39	8.75893e-37	Up Regulation	5	8202919	8205824	+	1662	-	GO:0006629;GO:0006629;GO:0016787;GO:0016787;GO:0006629;GO:0006629;GO:0016787;GO:0016787;GO:0006629;GO:0006629;GO:0016787;GO:0016787;	-	-	alpha/beta-Hydrolases superfamily protein [Source:TAIR;Acc:AT5G24200]	F4KFR6
AT1G67980	7806.64	4962.65	10650.6	2.14616	1.10176	2.55176e-39	9.1975e-37	Up Regulation	1	25487682	25489312	+	1119	CCOAMT	GO:0005829;GO:0005829;GO:0008168;GO:0008171;GO:0008171;GO:0008757;GO:0008757;GO:0009699;GO:0009809;GO:0009809;GO:0009809;GO:0016740;GO:0032259;GO:0042409;GO:0042409;GO:0046872;GO:0046872;GO:0008168;GO:0008171;GO:0008171;GO:0016740;GO:0032259;	K00588	EC:2.1.1.104	Putative caffeoyl-CoA O-methyltransferase At1g67980 [Source:UniProtKB/Swiss-Prot;Acc:Q9C9W3]	Q9C9W3 A0A178WKR5
AT5G59720	745.209	1087.2	403.219	0.370878	-1.43098	2.83515e-39	1.00617e-36	Down Regulation	5	24062323	24063300	+	978	HSP18.1	GO:0000302;GO:0000302;GO:0005515;GO:0005737;GO:0005737;GO:0006457;GO:0006457;GO:0009408;GO:0009408;GO:0009644;GO:0009651;GO:0009651;GO:0010286;GO:0010286;GO:0042542;GO:0042542;GO:0043621;GO:0043621;GO:0051082;GO:0051082;GO:0051259;GO:0051259;	K13993	-	18.1 kDa class I heat shock protein [Source:UniProtKB/Swiss-Prot;Acc:P19037]	P19037 A0A178UES7
AT5G49690	1225.14	709.383	1740.9	2.4541	1.2952	4.78809e-39	1.67351e-36	Up Regulation	5	20189655	20191604	-	1950	UGT91C1	GO:0005515;GO:0005829;GO:0005829;GO:0008194;GO:0008194;GO:0016740;GO:0016757;GO:0016758;GO:0043231;GO:0043231;GO:0080043;GO:0080044;	-	-	UDP-glycosyltransferase 91C1 [Source:UniProtKB/Swiss-Prot;Acc:Q9LTA3]	Q9LTA3 A0A178UU93
AT5G24540	697.139	373.562	1020.72	2.73239	1.45016	6.87775e-39	2.368e-36	Up Regulation	5	8384681	8388028	-	1895	BGLU31	GO:0004553;GO:0004553;GO:0005975;GO:0005975;GO:0008152;GO:0008422;GO:0008422;GO:0008422;GO:0009651;GO:0009651;GO:0016787;GO:0016798;GO:0019762;GO:0019762;GO:0051707;GO:0051707;GO:0102483;GO:0102483;GO:0004553;GO:0004553;GO:0005975;GO:0005975;GO:0016787;	K01188	EC:3.2.1.21	Beta-glucosidase 31 [Source:UniProtKB/Swiss- Prot;Acc:Q9FLU9]	Q9FLU9 A0A5S9Y6V0
AT1G67810	468.693	232.562	704.823	3.03069	1.59965	1.36286e-38	4.6233e-36	Up Regulation	1	25426234	25427461	+	1228	SUFE2	GO:0008047;GO:0008047;GO:0009507;GO:0009507;GO:0009507;GO:0009536;GO:0016226;GO:0016226;GO:0043085;GO:0051176;GO:0051176;	-	-	SufE-like protein 2, chloroplastic [Source:UniProtKB/Swiss-Prot;Acc:Q9FXE3]	Q9FXE3
AT4G32480	1794.45	2509.47	1079.43	0.430142	-1.21712	1.8932e-38	6.32932e-36	Down Regulation	4	15676240	15677977	+	1313	-	GO:0071456;	-	-	AT4g32480/F8B4_180 [Source:UniProtKB/TrEMBL;Acc:Q9SUU4]	Q9SUU4 A0A654FUV2
AT4G11170	244.102	96.9165	391.287	4.03736	2.01341	1.99076e-38	6.5604e-36	Up Regulation	4	6811103	6817339	+	3521	-	GO:0005515;GO:0005739;GO:0005739;GO:0006952;GO:0006952;GO:0007165;GO:0007165;GO:0010193;GO:0010193;GO:0016787;GO:0043531;GO:0043531;GO:0050135;GO:0061809;	-	-	Putative disease resistance protein At4g11170 [Source:UniProtKB/Swiss-Prot;Acc:O82500]	O82500
AT5G52640	3860.95	5296.11	2425.79	0.458032	-1.12648	2.06595e-38	6.68034e-36	Down Regulation	5	21352557	21355147	+	2103	HSP90-1	GO:0000166;GO:0002376;GO:0005515;GO:0005515;GO:0005524;GO:0005524;GO:0005524;GO:0005737;GO:0005737;GO:0005737;GO:0005829;GO:0005886;GO:0006457;GO:0006457;GO:0006457;GO:0006952;GO:0009816;GO:0009816;GO:0009986;GO:0032991;GO:0034605;GO:0045087;GO:0048471;GO:0050821;GO:0051082;GO:0051082;GO:0051082;GO:0061077;GO:0061077;	K04079	-	Heat shock protein 90-1 [Source:UniProtKB/Swiss- Prot;Acc:P27323]	P27323
AT1G54050	518.086	773.923	262.25	0.338859	-1.56124	2.08507e-38	6.68034e-36	Down Regulation	1	20179357	20180566	-	1113	HSP17.4B	GO:0000302;GO:0000302;GO:0005737;GO:0005737;GO:0006457;GO:0006457;GO:0009408;GO:0009408;GO:0009644;GO:0009651;GO:0009651;GO:0042542;GO:0042542;GO:0043621;GO:0043621;GO:0051082;GO:0051082;GO:0051259;GO:0051259;GO:0071456;GO:0000302;GO:0000302;GO:0005737;GO:0005737;GO:0006457;GO:0006457;GO:0009408;GO:0009408;GO:0009644;GO:0009651;GO:0009651;GO:0042542;GO:0042542;GO:0043621;GO:0043621;GO:0051082;GO:…	K13993	-	17.4 kDa class III heat shock protein [Source:UniProtKB/Swiss-Prot;Acc:Q9SYG1]	Q9SYG1
AT3G13100	579.644	304.118	855.171	2.81197	1.49158	3.04872e-38	9.63395e-36	Up Regulation	3	4208729	4214530	-	4969	ABCC7	GO:0000166;GO:0000325;GO:0000325;GO:0005524;GO:0005524;GO:0005524;GO:0005774;GO:0005774;GO:0005774;GO:0008559;GO:0008559;GO:0016020;GO:0016020;GO:0016020;GO:0016021;GO:0016021;GO:0016021;GO:0016887;GO:0016887;GO:0042626;GO:0042626;GO:0042626;GO:0042626;GO:0042908;GO:0051707;GO:0051707;GO:0055085;GO:0055085;GO:0055085;GO:0000166;GO:0005524;GO:0005524;GO:0005524;GO:0016020;GO:0016021;GO:0016021;GO:…	-	-	ABC transporter C family member 7 [Source:UniProtKB/Swiss-Prot;Acc:Q9LK62]	Q9LK62
AT4G26260	253.967	104.043	403.891	3.88196	1.95679	4.60344e-38	1.43503e-35	Up Regulation	4	13297695	13300444	+	1499	MIOX4	GO:0005506;GO:0005506;GO:0005737;GO:0005737;GO:0005737;GO:0016491;GO:0019310;GO:0019310;GO:0019310;GO:0019310;GO:0019853;GO:0019853;GO:0019853;GO:0046872;GO:0050113;GO:0050113;GO:0050113;GO:0050113;GO:0050113;GO:0055114;GO:0055114;GO:0055114;GO:0005506;GO:0005506;GO:0005737;GO:0005737;GO:0005737;GO:0016491;GO:0019310;GO:0019310;GO:0019310;GO:0019853;GO:0046872;GO:0050113;GO:0050113;GO:0050113;GO:…	K00469	EC:1.13.99.1	MIOX4 [Source:UniProtKB/TrEMBL;Acc:A0A178V1J3]	Q8H1S0 A0A178V136
AT4G33050	5654.04	3594.26	7713.83	2.14615	1.10175	4.71089e-38	1.44894e-35	Up Regulation	4	15944199	15947072	-	2407	EDA39	GO:0005516;GO:0005516;GO:0005634;GO:0005634;GO:0005737;GO:0005737;GO:0010119;GO:0010119;GO:0005516;GO:0005516;GO:0005634;GO:0005634;GO:0005737;GO:0005737;GO:0010119;GO:0010119;GO:0010197;GO:0010197;GO:0010200;GO:0010200;	-	-	calmodulin-binding family protein [Source:TAIR;Acc:AT4G33050]	O82645 A0A178V1B8
AT2G45570	850.073	477.659	1222.49	2.55933	1.35577	6.27867e-38	1.90574e-35	Up Regulation	2	18779321	18781973	-	2204	CYP76C2	GO:0004497;GO:0005506;GO:0005506;GO:0016020;GO:0016020;GO:0016021;GO:0016021;GO:0016491;GO:0016705;GO:0016705;GO:0016709;GO:0020037;GO:0020037;GO:0046872;GO:0055114;GO:0055114;GO:0055114;	K20556	-	Cytochrome P450 76C2 [Source:UniProtKB/Swiss- Prot;Acc:O64637]	O64637 A0A5S9X784
AT2G25140	1113.22	1576.42	650.024	0.412342	-1.27809	2.04555e-37	6.12815e-35	Down Regulation	2	10697629	10702203	-	3348	CLPB4	GO:0000166;GO:0005524;GO:0005524;GO:0005524;GO:0005737;GO:0005737;GO:0005737;GO:0005739;GO:0005739;GO:0005739;GO:0005739;GO:0006986;GO:0009408;GO:0009408;GO:0009507;GO:0009507;GO:0009570;GO:0009570;GO:0009941;GO:0009941;GO:0016887;GO:0016887;GO:0019538;GO:0034605;GO:0042026;GO:0042026;	K03695	-	Chaperone protein ClpB4, mitochondrial [Source:UniProtKB/Swiss-Prot;Acc:Q8VYJ7]	Q8VYJ7
AT1G13520	1628	985.888	2270.11	2.30261	1.20327	5.04433e-37	1.49183e-34	Up Regulation	1	4631633	4633299	-	1464	-	GO:0005575;	-	-	At1g13520 [Source:UniProtKB/TrEMBL;Acc:Q6NNH1]	Q6NNH1 A0A654EEJ2
AT5G13320	524.051	197.979	850.124	4.29401	2.10233	6.36424e-37	1.85836e-34	Up Regulation	5	4267456	4271064	+	2619	PBS3	GO:0005737;GO:0006952;GO:0006952;GO:0006952;GO:0009626;GO:0009626;GO:0009816;GO:0009816;GO:0009863;GO:0009863;GO:0010112;GO:0010112;GO:0016046;GO:0016046;GO:0016874;GO:0016881;GO:0018874;GO:0018874;GO:0034052;GO:0034052;GO:0042742;GO:0042742;GO:0044419;GO:0044419;GO:0052625;GO:0052625;GO:0052626;GO:0052626;GO:0052627;GO:0052627;GO:0052628;GO:0052628;GO:0071456;GO:0071456;GO:0005737;GO:0006952;GO:…	K14487	-	Auxin-responsive GH3 family protein [Source:TAIR;Acc:AT5G13320]	Q9LYU4
AT5G20150	1286.89	1805.24	768.538	0.425727	-1.232	9.13395e-37	2.63377e-34	Down Regulation	5	6802282	6803655	+	1206	SPX1	GO:0005634;GO:0005634;GO:0005634;GO:0016036;GO:0016036;GO:0016036;GO:0071456;GO:0080040;GO:0080040;	-	-	SPX domain-containing protein 1 [Source:UniProtKB/Swiss-Prot;Acc:Q8LBH4]	Q8LBH4 A0A654G2V5
AT5G57220	4807.42	3096.68	6518.15	2.10488	1.07374	2.30006e-36	6.55033e-34	Up Regulation	5	23187840	23189902	+	1768	CYP81F2	GO:0002213;GO:0002213;GO:0004497;GO:0004497;GO:0005506;GO:0005506;GO:0006952;GO:0009617;GO:0009617;GO:0009682;GO:0009682;GO:0009759;GO:0009759;GO:0016020;GO:0016020;GO:0016020;GO:0016021;GO:0016021;GO:0016491;GO:0016705;GO:0016705;GO:0016709;GO:0016709;GO:0019760;GO:0019760;GO:0020037;GO:0020037;GO:0042343;GO:0042343;GO:0042742;GO:0042742;GO:0046872;GO:0050832;GO:0050832;GO:0052544;GO:0052544;GO:…	K00517	EC:1.14.-.-	Cytochrome P450 81F2 [Source:UniProtKB/Swiss- Prot;Acc:Q9LVD6]	Q9LVD6 A0A178UNW5
AT1G30700	4407.64	2824.41	5990.88	2.12111	1.08482	2.9514e-36	8.30278e-34	Up Regulation	1	10892445	10894714	+	2039	-	GO:0000166;GO:0005576;GO:0005576;GO:0005618;GO:0005618;GO:0016491;GO:0016491;GO:0016491;GO:0050660;GO:0050660;GO:0055114;GO:0055114;GO:0055114;GO:0071949;GO:0071949;	-	-	Berberine bridge enzyme-like 8 [Source:UniProtKB/Swiss-Prot;Acc:Q9SA85]	Q9SA85 A0A178W3V5
AT1G14540	1582.78	967.535	2198.03	2.27179	1.18383	3.40666e-36	9.46805e-34	Up Regulation	1	4974021	4975705	-	1265	PER4	GO:0004601;GO:0004601;GO:0004601;GO:0005576;GO:0005576;GO:0005773;GO:0006979;GO:0006979;GO:0006979;GO:0016491;GO:0020037;GO:0020037;GO:0020037;GO:0042744;GO:0042744;GO:0042744;GO:0046872;GO:0046872;GO:0055114;GO:0055114;GO:0055114;GO:0071456;GO:0071456;GO:0098869;	K00430	EC:1.11.1.7	Peroxidase [Source:UniProtKB/TrEMBL;Acc:A0A178WND9]	Q9LE15 A0A178WND9
AT4G02280	1501.21	916.576	2085.84	2.27569	1.18631	1.28121e-35	3.51844e-33	Up Regulation	4	994726	998991	+	3142	SUS3	GO:0005982;GO:0005982;GO:0005985;GO:0005985;GO:0005985;GO:0009414;GO:0009414;GO:0010431;GO:0010431;GO:0010555;GO:0010555;GO:0016157;GO:0016157;GO:0016157;GO:0016157;GO:0016157;GO:0016740;GO:0016757;	K00695	EC:2.4.1.13	Sucrose synthase (Fragment) [Source:UniProtKB/TrEMBL;Acc:W8Q6L8]	Q9M111 A0A384L6N1 W8Q6L8
AT1G64720	9108.56	12263.2	5953.91	0.485509	-1.04243	2.23781e-35	6.07316e-33	Down Regulation	1	24046553	24048822	-	1777	CP5	GO:0005773;GO:0005773;GO:0008289;GO:0008289;GO:0015914;GO:0016020;GO:0016021;GO:0016021;	-	-	Polyketide cyclase/dehydrase and lipid transport superfamily protein [Source:UniProtKB/TrEMBL;Acc:Q9XIR9]	Q9XIR9
AT5G58070	7734.55	10430.7	5038.38	0.483033	-1.04981	2.36148e-35	6.33426e-33	Down Regulation	5	23500061	23501416	-	1272	TIL	GO:0000302;GO:0005215;GO:0005737;GO:0005737;GO:0005737;GO:0005739;GO:0005739;GO:0005773;GO:0005773;GO:0005774;GO:0005774;GO:0005783;GO:0005783;GO:0005794;GO:0005794;GO:0005829;GO:0005886;GO:0005886;GO:0005886;GO:0006629;GO:0006629;GO:0006629;GO:0006883;GO:0006883;GO:0009408;GO:0009408;GO:0009408;GO:0009409;GO:0009409;GO:0009414;GO:0009414;GO:0009416;GO:0009416;GO:0009506;GO:0009506;GO:0009507;GO:…	K03098	-	TIL [Source:UniProtKB/TrEMBL;Acc:A0A178US04]	Q9FGT8 A0A178US04
AT5G52720	198.598	66.9924	330.204	4.92898	2.30129	3.23332e-35	8.57312e-33	Up Regulation	5	21378702	21379744	+	749	-	GO:0046872;GO:0046872;	-	-	Copper transport protein family [Source:TAIR;Acc:AT5G52720]	F4KHL6
AT1G21120	3542.06	1566.42	5517.69	3.52248	1.81659	4.91691e-35	1.2889e-32	Up Regulation	1	7395179	7396823	-	1457	-	GO:0005829;GO:0008168;GO:0008168;GO:0008168;GO:0008168;GO:0008171;GO:0008171;GO:0008171;GO:0008757;GO:0008757;GO:0016740;GO:0019438;GO:0019438;GO:0032259;GO:0032259;GO:0042343;GO:0042343;GO:0046983;GO:0046983;GO:0008168;GO:0008168;GO:0008171;GO:0008171;GO:0016740;GO:0032259;GO:0046983;GO:0046983;	K22703	EC:2.1.1.-	O-methyltransferase family protein [Source:TAIR;Acc:AT1G21120]	Q9LPU7
AT3G13610	1443.77	885.728	2001.81	2.26008	1.17637	1.13543e-34	2.94293e-32	Up Regulation	3	4449259	4450811	+	1470	F6'H1	GO:0009699;GO:0009699;GO:0009805;GO:0009805;GO:0009805;GO:0010421;GO:0010421;GO:0016491;GO:0016491;GO:0016491;GO:0046872;GO:0046872;GO:0051213;GO:0051213;GO:0051213;GO:0055114;GO:0055114;GO:0055114;GO:1990641;	K06892	EC:1.14.11.61	Feruloyl CoA ortho-hydroxylase 1 [Source:UniProtKB/Swiss-Prot;Acc:Q9LHN8]	Q9LHN8 A0A178V671
AT4G08780	944.669	554.157	1335.18	2.40939	1.26867	1.22553e-34	3.14118e-32	Up Regulation	4	5604105	5608290	+	1177	PER38	GO:0004601;GO:0004601;GO:0004601;GO:0005576;GO:0005576;GO:0005773;GO:0005773;GO:0005773;GO:0006979;GO:0006979;GO:0006979;GO:0016491;GO:0020037;GO:0020037;GO:0020037;GO:0042744;GO:0042744;GO:0042744;GO:0046872;GO:0046872;GO:0055114;GO:0055114;GO:0055114;GO:0098869;	K00430	EC:1.11.1.7	Peroxidase 38 [Source:UniProtKB/Swiss- Prot;Acc:Q9LDA4]	Q9LDA4
AT1G02920	19189.6	12782.5	25596.8	2.00249	1.0018	1.49819e-34	3.79784e-32	Up Regulation	1	658578	659980	-	1213	GSTF7	GO:0004364;GO:0004364;GO:0004364;GO:0005507;GO:0005507;GO:0005515;GO:0005576;GO:0005634;GO:0005634;GO:0005737;GO:0005737;GO:0005737;GO:0005737;GO:0005773;GO:0005773;GO:0005829;GO:0005829;GO:0005829;GO:0006749;GO:0009407;GO:0009407;GO:0009636;GO:0009651;GO:0009817;GO:0009817;GO:0016740;GO:0042742;GO:0042742;GO:0043295;GO:0043295;GO:0043295;GO:0046686;GO:0046686;GO:0050897;GO:0050897;	K00799	EC:2.5.1.18	Glutathione S-transferase F7 [Source:UniProtKB/Swiss-Prot;Acc:Q9SRY5]	Q9SRY5 A0A178W5T1
AT5G02230	1582.07	979.473	2184.67	2.23046	1.15734	2.16229e-34	5.36341e-32	Up Regulation	5	448092	450737	+	2113	-	GO:0016787;GO:0016787;GO:0016787;GO:0016020;GO:0016021;GO:0016021;GO:0016787;GO:0016787;GO:0016787;GO:0016787;GO:0016787;GO:0016787;	K07025	-	Haloacid dehalogenase-like hydrolase (HAD) superfamily protein [Source:TAIR;Acc:AT5G02230]	A0A1P8BF18
AT2G20560	764.975	1093.93	436.015	0.398575	-1.32708	2.20492e-34	5.41096e-32	Down Regulation	2	8848130	8850111	-	1533	-	GO:0005829;GO:0005829;GO:0006457;GO:0006457;GO:0051082;GO:0051082;GO:0051082;GO:0051085;GO:0051085;GO:0051087;GO:0051087;	-	-	At2g20560/T13C7.15 [Source:UniProtKB/TrEMBL;Acc:Q9SIL3]	-
AT1G71140	499.671	267.027	732.315	2.74248	1.45548	2.76566e-34	6.71561e-32	Up Regulation	1	26824564	26826914	+	1822	DTX14	GO:0005774;GO:0005774;GO:0006855;GO:0015238;GO:0015297;GO:0015297;GO:0016020;GO:0016020;GO:0016020;GO:0016020;GO:0016021;GO:0016021;GO:0022857;GO:0042908;GO:0042908;GO:0042910;GO:0042910;GO:0046618;GO:0055085;GO:0055085;	K03327	-	Protein DETOXIFICATION 14 [Source:UniProtKB/Swiss- Prot;Acc:Q9C994]	Q9C994
AT5G20230	15262.7	20360.2	10165.3	0.499274	-1.0021	5.23212e-34	1.25724e-31	Down Regulation	5	6826365	6827748	+	1192	BCB	GO:0002239;GO:0002239;GO:0005515;GO:0005773;GO:0005773;GO:0005886;GO:0005886;GO:0005886;GO:0006979;GO:0006979;GO:0009055;GO:0009055;GO:0009536;GO:0009646;GO:0009646;GO:0015690;GO:0015690;GO:0016020;GO:0022900;GO:0031225;GO:0031225;GO:0031225;GO:0046658;GO:0046658;GO:0046658;GO:0046872;GO:0046872;GO:0055114;GO:0070417;GO:0070417;GO:0071456;GO:1901141;GO:1901141;	-	-	SAG14 [Source:UniProtKB/TrEMBL;Acc:A0A178UM84]	Q07488 A0A178UM84
AT3G04210	714.139	407.252	1021.03	2.50711	1.32603	8.09079e-34	1.92411e-31	Up Regulation	3	1105650	1108252	-	2424	-	GO:0005515;GO:0005515;GO:0007165;GO:0007165;GO:0016020;GO:0016021;GO:0016021;GO:0016787;GO:0043531;GO:0043531;GO:0050135;GO:0061809;GO:0005515;GO:0005515;GO:0007165;GO:0007165;GO:0016020;GO:0016021;GO:0016021;GO:0016787;GO:0043531;GO:0043531;GO:0050135;GO:0061809;	-	-	At3g04210/T6K12_17 [Source:UniProtKB/TrEMBL;Acc:Q8H1N6]	Q8H1N6
AT1G26420	774.786	448.919	1100.65	2.45179	1.29383	8.52398e-34	2.00644e-31	Up Regulation	1	9141519	9143336	-	1818	FOX5	GO:0000166;GO:0005576;GO:0005576;GO:0005618;GO:0005618;GO:0016491;GO:0016491;GO:0016491;GO:0050660;GO:0050660;GO:0055114;GO:0055114;GO:0055114;GO:0071949;GO:0071949;	-	-	Berberine bridge enzyme-like 7 [Source:UniProtKB/Swiss-Prot;Acc:Q9FZC8]	Q9FZC8 A0A178W679
AT3G57950	212.43	86.118	338.743	3.93347	1.9758	8.80321e-34	2.05124e-31	Up Regulation	3	21460335	21461211	+	877	-	GO:0008150;	-	-	At3g57950 [Source:UniProtKB/TrEMBL;Acc:Q9M2Q3]	A0A384LPB7 Q9M2Q3
AT1G74590	1087.37	656.466	1518.27	2.3128	1.20964	2.53315e-33	5.84348e-31	Up Regulation	1	28023627	28024860	-	1153	GSTU10	GO:0004364;GO:0004364;GO:0004364;GO:0005515;GO:0005737;GO:0005737;GO:0005737;GO:0005737;GO:0005829;GO:0005829;GO:0006749;GO:0006749;GO:0009407;GO:0009407;GO:0009636;GO:0016740;	K00799	EC:2.5.1.18	Glutathione S-transferase U10 [Source:UniProtKB/Swiss-Prot;Acc:Q9CA57]	Q9CA57 A0A178W9T9
AT4G10250	417.928	658.398	177.458	0.26953	-1.89148	5.1549e-33	1.17736e-30	Down Regulation	4	6370338	6371372	+	1035	HSP22.0	GO:0000302;GO:0000302;GO:0005783;GO:0005783;GO:0006457;GO:0006457;GO:0009408;GO:0009408;GO:0009408;GO:0009651;GO:0009651;GO:0042542;GO:0042542;GO:0043621;GO:0043621;GO:0051082;GO:0051082;GO:0051259;GO:0051259;GO:0071456;	K13993	-	22.0 kDa heat shock protein [Source:UniProtKB/Swiss-Prot;Acc:Q38806]	Q38806
AT1G14550	293.275	137.838	448.711	3.25536	1.70281	1.45185e-32	3.28346e-30	Up Regulation	1	4978922	4980466	+	1214	PER5	GO:0004601;GO:0004601;GO:0004601;GO:0005576;GO:0005576;GO:0005773;GO:0006979;GO:0006979;GO:0006979;GO:0016491;GO:0020037;GO:0020037;GO:0020037;GO:0042744;GO:0042744;GO:0042744;GO:0046872;GO:0046872;GO:0055114;GO:0055114;GO:0055114;GO:0071456;GO:0071456;GO:0098869;	K00430	EC:1.11.1.7	Peroxidase 5 [Source:UniProtKB/Swiss- Prot;Acc:Q9M9Q9]	Q9M9Q9
AT4G33950	1137.35	1579.61	695.096	0.440042	-1.18429	2.53952e-32	5.68753e-30	Down Regulation	4	16271745	16274825	+	1966	SRK2E	GO:0000166;GO:0004672;GO:0004672;GO:0004672;GO:0004674;GO:0004674;GO:0004674;GO:0005515;GO:0005515;GO:0005524;GO:0005524;GO:0005524;GO:0005634;GO:0005634;GO:0005634;GO:0005634;GO:0005737;GO:0005737;GO:0005737;GO:0005829;GO:0005829;GO:0005886;GO:0005985;GO:0005985;GO:0006468;GO:0006468;GO:0006468;GO:0006636;GO:0006636;GO:0006952;GO:0006970;GO:0006970;GO:0009414;GO:0009414;GO:0009651;GO:0009651;GO:…	K14498	EC:2.7.11.1	Serine/threonine-protein kinase SRK2E [Source:UniProtKB/Swiss-Prot;Acc:Q940H6]	Q940H6 A0A178V029
AT1G55850	3391.53	2219.74	4563.32	2.05579	1.0397	2.71473e-32	6.02149e-30	Up Regulation	1	20876440	20879482	+	2570	CSLE1	GO:0000139;GO:0000139;GO:0005634;GO:0005783;GO:0005783;GO:0005794;GO:0005794;GO:0005794;GO:0005802;GO:0005802;GO:0005886;GO:0005886;GO:0005886;GO:0009833;GO:0009833;GO:0016020;GO:0016020;GO:0016020;GO:0016021;GO:0016021;GO:0016740;GO:0016757;GO:0016759;GO:0016760;GO:0016760;GO:0030244;GO:0030244;GO:0051753;GO:0071555;GO:0071555;GO:0097502;	-	-	Cellulose synthase-like protein E1 [Source:UniProtKB/Swiss-Prot;Acc:Q8VZK9]	Q8VZK9 W8PVZ2
AT1G73260	4940.85	3260.59	6621.11	2.03065	1.02194	6.26505e-32	1.3764e-29	Up Regulation	1	27547098	27548282	-	1185	KTI1	GO:0002237;GO:0002237;GO:0002238;GO:0002238;GO:0004866;GO:0004866;GO:0004866;GO:0004867;GO:0004869;GO:0005739;GO:0005739;GO:0005783;GO:0006952;GO:0009611;GO:0009611;GO:0009624;GO:0009624;GO:0009625;GO:0009625;GO:0009651;GO:0009751;GO:0009751;GO:0010466;GO:0010951;GO:0012501;GO:0012501;GO:0030414;GO:0042542;GO:0042542;GO:0042742;GO:0042742;GO:0099503;	-	-	Kunitz trypsin inhibitor 1 [Source:UniProtKB/Swiss- Prot;Acc:Q8RXD5]	Q8RXD5
AT2G47520	871.216	1224.09	518.337	0.423445	-1.23975	7.01738e-32	1.52714e-29	Down Regulation	2	19502776	19503702	-	843	ERF071	GO:0003677;GO:0003677;GO:0003677;GO:0003700;GO:0003700;GO:0003700;GO:0005634;GO:0005634;GO:0005634;GO:0006355;GO:0006355;GO:0009873;GO:0009873;GO:0034059;GO:0034059;GO:0071456;GO:2000280;GO:2000280;	-	-	Ethylene-responsive transcription factor ERF071 [Source:UniProtKB/Swiss-Prot;Acc:O22259]	O22259
AT1G68320	313.936	153.24	474.631	3.0973	1.63101	1.26356e-31	2.72409e-29	Up Regulation	1	25603676	25605181	+	1324	MYB62	GO:0003677;GO:0003677;GO:0003700;GO:0003700;GO:0005634;GO:0005634;GO:0005634;GO:0005634;GO:0006355;GO:0009686;GO:0009686;GO:0009740;GO:0009740;GO:0009751;GO:0010015;GO:0010015;GO:0010373;GO:0010373;GO:0016036;GO:0016036;GO:0043565;GO:0043565;GO:0045892;GO:0045892;GO:0055062;GO:0055062;	K09422	-	Transcription factor MYB62 [Source:UniProtKB/Swiss- Prot;Acc:Q9C9G7]	Q9C9G7 A0A178WLK6
AT1G79680	825.867	400.297	1251.44	3.12627	1.64444	1.54658e-31	3.30338e-29	Up Regulation	1	29979973	29982819	-	2595	WAKL10	GO:0000166;GO:0004383;GO:0004383;GO:0004672;GO:0004672;GO:0004674;GO:0004674;GO:0004674;GO:0004674;GO:0005509;GO:0005509;GO:0005524;GO:0005524;GO:0005524;GO:0005886;GO:0005886;GO:0006182;GO:0006468;GO:0006468;GO:0006468;GO:0006952;GO:0006952;GO:0007166;GO:0007166;GO:0009617;GO:0009617;GO:0009620;GO:0009620;GO:0009751;GO:0009751;GO:0016020;GO:0016021;GO:0016021;GO:0016021;GO:0016301;GO:0016310;GO:…	-	-	Wall-associated receptor kinase-like 10 [Source:UniProtKB/Swiss-Prot;Acc:Q8VYA3]	Q8VYA3 A0A654EQG1
AT5G18290	350.753	169.403	532.104	3.14106	1.65125	1.62632e-31	3.44182e-29	Up Regulation	5	6055028	6058368	-	1295	SIP1-2	GO:0005783;GO:0005783;GO:0005783;GO:0005789;GO:0005789;GO:0006833;GO:0015250;GO:0015250;GO:0015267;GO:0015267;GO:0016020;GO:0016020;GO:0016020;GO:0016021;GO:0016021;GO:0055085;GO:0055085;GO:0005783;GO:0005783;GO:0005783;GO:0005789;GO:0005789;GO:0006833;GO:0015250;GO:0015250;GO:0015267;GO:0015267;GO:0016020;GO:0016020;GO:0016020;GO:0016021;GO:0016021;GO:0055085;GO:0055085;	K09875	-	Probable aquaporin SIP1-2 [Source:UniProtKB/Swiss- Prot;Acc:Q9FK43]	Q9FK43 A0A5S9Y5U6
AT1G68450	214.984	91.8281	338.139	3.68231	1.88061	1.67988e-31	3.52287e-29	Up Regulation	1	25661487	25662276	-	790	VQ8	GO:0005515;GO:0005634;GO:0005634;GO:0005634;GO:0007165;GO:0009507;GO:0009507;GO:0009536;	-	-	VQ motif-containing protein 8, chloroplastic [Source:UniProtKB/Swiss-Prot;Acc:Q9CA36]	Q9CA36
AT2G34500	1473.54	932.837	2014.24	2.15926	1.11054	1.71354e-31	3.56107e-29	Up Regulation	2	14539373	14541617	-	2245	CYP710A1	GO:0000249;GO:0000249;GO:0004497;GO:0004497;GO:0005506;GO:0005506;GO:0006629;GO:0006694;GO:0008202;GO:0016020;GO:0016021;GO:0016021;GO:0016125;GO:0016125;GO:0016126;GO:0016126;GO:0016491;GO:0016491;GO:0016705;GO:0016705;GO:0020037;GO:0020037;GO:0046872;GO:0055114;GO:0055114;GO:0055114;GO:0055114;	K09832	EC:1.14.19.41	CYP710A1 [Source:UniProtKB/TrEMBL;Acc:A0A178VRK5]	O64697 A0A178VRK5
AT2G43000	524.671	282.442	766.9	2.71525	1.44109	4.40519e-31	9.07312e-29	Up Regulation	2	17880457	17882636	-	1375	JUB1	GO:0003677;GO:0003677;GO:0003677;GO:0003700;GO:0003700;GO:0005634;GO:0005634;GO:0005992;GO:0005992;GO:0006355;GO:0006355;GO:0006561;GO:0006561;GO:0009718;GO:0009718;GO:0010120;GO:0010120;GO:0010150;GO:0010150;GO:0042538;GO:0042538;GO:1900056;GO:1900056;GO:0003677;GO:0003677;GO:0005634;GO:0006355;GO:0006355;	-	-	Transcription factor JUNGBRUNNEN 1 [Source:UniProtKB/Swiss-Prot;Acc:Q9SK55]	Q9SK55 A0A178VL40
AT2G40340	580.088	830.895	329.28	0.396295	-1.33535	4.76046e-31	9.71808e-29	Down Regulation	2	16848160	16850494	-	2335	DREB2C	GO:0003677;GO:0003677;GO:0003677;GO:0003700;GO:0003700;GO:0005634;GO:0005634;GO:0006351;GO:0006355;GO:0006355;GO:0000976;GO:0003677;GO:0003677;GO:0003677;GO:0003700;GO:0003700;GO:0003700;GO:0003700;GO:0005515;GO:0005634;GO:0005634;GO:0005634;GO:0006351;GO:0006355;GO:0006355;GO:0009737;GO:0009737;GO:0009738;GO:0009738;GO:0010286;GO:0010286;GO:0043565;GO:0043565;GO:0044212;GO:0045893;GO:0045893;GO:…	-	-	Integrase-type DNA-binding superfamily protein [Source:TAIR;Acc:AT2G40340]	Q8LFR2 A0A178VWP8
AT4G39940	1734.44	1112.97	2355.9	2.11677	1.08187	5.52252e-31	1.11749e-28	Up Regulation	4	18519599	18521605	+	1399	APK2	GO:0000103;GO:0000103;GO:0000103;GO:0000166;GO:0004020;GO:0004020;GO:0004020;GO:0004020;GO:0005524;GO:0005524;GO:0005524;GO:0008652;GO:0009507;GO:0009507;GO:0009507;GO:0009536;GO:0009536;GO:0009536;GO:0016301;GO:0016310;GO:0016740;GO:0019344;GO:0019344;GO:0070814;GO:0070814;	K00860	EC:2.7.1.25	Adenylyl-sulfate kinase 2, chloroplastic [Source:UniProtKB/Swiss-Prot;Acc:O49196]	O49196 A0A178V573
AT1G52560	447.27	652.4	242.141	0.371155	-1.42991	6.80637e-31	1.3653e-28	Down Regulation	1	19574538	19575866	-	1044	HSP26.5	GO:0003674;GO:0005739;GO:0005739;GO:0009408;GO:0009644;GO:0042542;	K13993	-	26.5 kDa heat shock protein, mitochondrial [Source:UniProtKB/Swiss-Prot;Acc:Q9SSQ8]	Q9SSQ8 A0A654EHV1
AT3G15500	965.896	591.938	1339.85	2.26351	1.17856	1.57323e-30	3.12855e-28	Up Regulation	3	5234457	5236196	+	1542	NAC055	GO:0003677;GO:0003677;GO:0003677;GO:0003700;GO:0003700;GO:0005515;GO:0005634;GO:0005634;GO:0006355;GO:0006355;GO:0009414;GO:0009414;GO:0009867;GO:0009867;GO:0045893;	-	-	NAC3 [Source:UniProtKB/TrEMBL;Acc:A0A178VLD3]	Q9LDY8 A0A178VLD3
AT4G35770	986.579	605.631	1367.53	2.25802	1.17506	1.95293e-30	3.81782e-28	Up Regulation	4	16944878	16946266	+	1297	STR15	GO:0003674;GO:0006979;GO:0006979;GO:0007568;GO:0007568;GO:0009507;GO:0009507;GO:0009536;GO:0009579;GO:0009579;GO:0009611;GO:0009611;GO:0009753;GO:0009753;	-	-	SEN1 [Source:UniProtKB/TrEMBL;Acc:A0A178UYD5]	Q38853 A0A178UYD5
AT4G04610	3332.49	2124.42	4540.56	2.13731	1.0958	2.10157e-30	4.07387e-28	Up Regulation	4	2324878	2327064	+	1935	2025-04-01	GO:0000103;GO:0000103;GO:0003824;GO:0003824;GO:0008652;GO:0009507;GO:0009507;GO:0009507;GO:0009536;GO:0009536;GO:0009536;GO:0009570;GO:0009570;GO:0009973;GO:0009973;GO:0016491;GO:0016671;GO:0016671;GO:0019344;GO:0019344;GO:0019419;GO:0019419;GO:0019419;GO:0033741;GO:0033741;GO:0045454;GO:0046872;GO:0046872;GO:0051536;GO:0051539;GO:0051539;GO:0055114;GO:0055114;GO:0055114;	K05907	EC:1.8.4.9	5'-adenylylsulfate reductase 1, chloroplastic [Source:UniProtKB/Swiss-Prot;Acc:P92979]	P92979 A0A5S9XPW9
AT2G15490	2385.12	1522.75	3247.49	2.13264	1.09264	2.70932e-30	5.20821e-28	Up Regulation	2	6761635	6763500	+	1672	UGT73B4	GO:0005829;GO:0005829;GO:0008194;GO:0008194;GO:0009636;GO:0009636;GO:0016740;GO:0016757;GO:0016758;GO:0035251;GO:0035251;GO:0043231;GO:0047893;GO:0047893;GO:0051707;GO:0051707;GO:0080043;GO:0080043;GO:0080044;GO:0080044;GO:0102360;GO:0102360;GO:0102425;GO:0102425;GO:0008194;GO:0016740;GO:0016757;GO:0016758;	-	-	UDP-glycosyltransferase 73B4 [Source:UniProtKB/Swiss-Prot;Acc:Q7Y232]	Q7Y232 W8QNZ5 A0A384KAI6
AT3G17790	224.597	348.563	100.631	0.288702	-1.79235	4.80434e-30	9.15922e-28	Down Regulation	3	6089381	6091231	+	1658	PAP17	GO:0003993;GO:0003993;GO:0003993;GO:0003993;GO:0003993;GO:0004601;GO:0004601;GO:0005576;GO:0005576;GO:0008198;GO:0008198;GO:0008199;GO:0008199;GO:0009986;GO:0009986;GO:0016311;GO:0016491;GO:0016787;GO:0016787;GO:0016787;GO:0016791;GO:0016791;GO:0030643;GO:0030643;GO:0042542;GO:0042542;GO:0046872;GO:0055114;GO:0098869;	K14379	EC:3.1.3.2	Purple acid phosphatase 17 [Source:UniProtKB/Swiss- Prot;Acc:Q9SCX8]	Q9SCX8 A0A178VF50
AT5G13080	2041.67	1337.31	2746.04	2.05341	1.03802	5.36391e-30	1.01422e-27	Up Regulation	5	4149738	4151201	-	810	WRKY75	GO:0000122;GO:0000122;GO:0000978;GO:0000978;GO:0003677;GO:0003700;GO:0003700;GO:0003700;GO:0005515;GO:0005634;GO:0005634;GO:0005634;GO:0006351;GO:0006355;GO:0006355;GO:0010055;GO:0010055;GO:0032107;GO:0032107;GO:0043565;GO:0043565;GO:0043620;GO:0043620;GO:0044212;GO:0048527;GO:0048527;	-	-	WRKY75 [Source:UniProtKB/TrEMBL;Acc:A0A178UJF4]	Q9FYA2 A0A178UJF4
AT3G05390	390.521	207.638	573.404	2.76156	1.46548	5.46409e-30	1.02476e-27	Up Regulation	3	1546443	1548679	-	2063	-	GO:0008168;GO:0008168;GO:0008168;GO:0016020;GO:0016740;GO:0032259;	-	-	F22F7.17 protein [Source:UniProtKB/TrEMBL;Acc:Q9MA52]	Q9MA52
AT5G17300	518.052	764.408	271.696	0.355433	-1.49235	5.94254e-30	1.1055e-27	Down Regulation	5	5690225	5692992	-	2017	RVE1	GO:0003677;GO:0003677;GO:0003677;GO:0003677;GO:0003677;GO:0003700;GO:0003700;GO:0005515;GO:0005634;GO:0005634;GO:0006355;GO:0006355;GO:0007623;GO:0007623;GO:0009734;GO:0009734;GO:0010600;GO:0010600;GO:0048511;	-	-	Protein REVEILLE 1 [Source:UniProtKB/Swiss- Prot;Acc:F4KGY6]	F4KGY6
AT2G15390	688.247	355.965	1020.53	2.86693	1.51951	7.95527e-30	1.45645e-27	Up Regulation	2	6709116	6711156	-	2016	FUT4	GO:0005794;GO:0005794;GO:0005794;GO:0006486;GO:0006486;GO:0008107;GO:0008107;GO:0008417;GO:0008417;GO:0008417;GO:0009651;GO:0009651;GO:0009969;GO:0009969;GO:0016020;GO:0016020;GO:0016020;GO:0016021;GO:0016021;GO:0016740;GO:0016757;GO:0031127;GO:0031127;GO:0032580;GO:0032580;GO:0036065;GO:0042546;GO:0042546;GO:0071555;GO:0071555;GO:0008107;GO:0016020;GO:0042546;	K13681	EC:2.4.1.-	Probable fucosyltransferase 4 [Source:UniProtKB/Swiss-Prot;Acc:Q9SJP2]	Q9SJP2
AT5G39610	868.452	530.685	1206.22	2.27295	1.18456	1.21288e-29	2.20305e-27	Up Regulation	5	15858398	15859911	-	1312	NAC92	GO:0003677;GO:0003677;GO:0003677;GO:0003700;GO:0003700;GO:0003700;GO:0005515;GO:0005515;GO:0005634;GO:0005634;GO:0005634;GO:0006355;GO:0006355;GO:0006979;GO:0006979;GO:0009651;GO:0009651;GO:0009651;GO:0009723;GO:0009723;GO:0009733;GO:0009733;GO:0009737;GO:0009737;GO:0010029;GO:0010029;GO:0010150;GO:0010150;GO:0010468;GO:0010468;GO:0042542;GO:0042542;GO:0042803;GO:0042803;GO:0043068;GO:0043068;GO:…	-	-	NAC domain-containing protein 92 [Source:UniProtKB/Swiss-Prot;Acc:Q9FKA0]	Q9FKA0 A0A654G6C9
AT5G05340	1340.43	784.869	1895.99	2.41568	1.27243	1.39431e-29	2.51281e-27	Up Regulation	5	1578869	1580875	-	1304	PER52	GO:0004601;GO:0004601;GO:0004601;GO:0005515;GO:0005576;GO:0005618;GO:0005618;GO:0005773;GO:0005794;GO:0005794;GO:0005829;GO:0005829;GO:0006979;GO:0006979;GO:0006979;GO:0009809;GO:0009809;GO:0010089;GO:0010089;GO:0016491;GO:0020037;GO:0020037;GO:0020037;GO:0042744;GO:0042744;GO:0042744;GO:0046872;GO:0046872;GO:0048046;GO:0048046;GO:0055114;GO:0055114;GO:0055114;GO:0098869;GO:1901430;GO:1901430;	K00430	EC:1.11.1.7	Peroxidase 52 [Source:UniProtKB/Swiss- Prot;Acc:Q9FLC0]	Q9FLC0 A0A5S9Y1L6
AT4G26120	626.769	368.574	884.964	2.40105	1.26366	2.02071e-29	3.61347e-27	Up Regulation	4	13236253	13238818	+	2329	-	GO:0005515;GO:0016567;GO:0005515;GO:0005515;GO:0005634;GO:0005634;GO:0005737;GO:0005737;GO:0010200;GO:0010200;GO:0016567;GO:0016567;GO:0042742;GO:0042742;GO:0050832;GO:0050832;GO:2000022;GO:2000022;	K14508	-	Ankyrin repeat family protein / BTB/POZ domain- containing protein [Source:TAIR;Acc:AT4G26120]	Q9SZI3
AT5G59540	330.004	168.651	491.358	2.91346	1.54274	3.14273e-29	5.53408e-27	Up Regulation	5	23995850	23997821	-	1868	-	GO:0010439;GO:0016491;GO:0016491;GO:0016491;GO:0019761;GO:0046872;GO:0046872;GO:0051213;GO:0055114;GO:0055114;GO:0055114;GO:0016491;GO:0055114;	-	-	1-aminocyclopropane-1-carboxylate oxidase homolog 12 [Source:UniProtKB/Swiss-Prot;Acc:Q9LTH7]	Q9LTH7 A0A5S9YHU7
AT3G23120	149.462	56.646	242.278	4.27705	2.09662	4.55819e-29	7.96578e-27	Up Regulation	3	8227222	8229619	-	2398	AtRLP38	GO:0005515;GO:0005886;GO:0016020;GO:0016021;GO:0016021;	-	-	Receptor-like protein 38 [Source:UniProtKB/Swiss- Prot;Acc:Q9LS79]	Q9LS79
AT1G01480	1959.48	1290.62	2628.33	2.03648	1.02608	5.59015e-29	9.69576e-27	Up Regulation	1	175706	178406	+	2068	ACS2	GO:0003824;GO:0003824;GO:0005515;GO:0009058;GO:0009058;GO:0009693;GO:0009693;GO:0009693;GO:0009835;GO:0009835;GO:0016829;GO:0016847;GO:0016847;GO:0016847;GO:0030170;GO:0030170;GO:0042218;GO:0003824;GO:0009058;GO:0030170;	K20772	EC:4.4.1.14	1-aminocyclopropane-1-carboxylate synthase 2 [Source:UniProtKB/Swiss-Prot;Acc:Q06402]	Q06402 A0A178WMN2
AT3G52430	991.876	621.094	1362.66	2.19397	1.13354	1.40268e-28	2.36182e-26	Up Regulation	3	19431095	19434450	+	2255	PAD4	GO:0001666;GO:0001666;GO:0002213;GO:0002213;GO:0005515;GO:0005515;GO:0005515;GO:0005634;GO:0005634;GO:0005634;GO:0005737;GO:0005737;GO:0006629;GO:0006629;GO:0006629;GO:0006952;GO:0009617;GO:0009617;GO:0009625;GO:0009625;GO:0009625;GO:0009626;GO:0009626;GO:0009627;GO:0009627;GO:0009751;GO:0009751;GO:0009816;GO:0009816;GO:0009816;GO:0009862;GO:0009862;GO:0009862;GO:0009873;GO:0009873;GO:0010105;GO:…	-	-	Lipase-like PAD4 [Source:UniProtKB/Swiss- Prot;Acc:Q9S745]	Q9S745 A0A178V847
AT4G29700	1098.17	694.737	1501.6	2.1614	1.11197	1.45449e-28	2.43131e-26	Up Regulation	4	14543138	14545310	-	2173	-	GO:0003824;GO:0003824;GO:0004551;GO:0005515;GO:0005773;GO:0005773;GO:0005773;GO:0016020;GO:0016021;GO:0016787;GO:0035529;GO:0035529;GO:0036218;GO:0047429;	-	-	Alkaline-phosphatase-like family protein [Source:UniProtKB/TrEMBL;Acc:Q9SU81]	Q9SU81 A0A5S9XXF0
AT4G23250	685.685	409.737	961.633	2.34696	1.23079	1.52991e-28	2.53899e-26	Up Regulation	4	12162004	12167026	-	3115	EMB1290	GO:0000166;GO:0004672;GO:0004672;GO:0004674;GO:0005524;GO:0005524;GO:0005524;GO:0006468;GO:0006468;GO:0016020;GO:0016021;GO:0016021;GO:0016301;GO:0016310;GO:0016740;GO:0000166;GO:0004672;GO:0004672;GO:0004674;GO:0005524;GO:0005524;GO:0005524;GO:0006468;GO:0006468;GO:0016020;GO:0016021;GO:0016021;GO:0016301;GO:0016310;GO:0016740;GO:0000166;GO:0004672;GO:0004672;GO:0004674;GO:0004674;GO:0004674;GO:…	-	-	kinases;protein kinases [Source:TAIR;Acc:AT4G23250]	Q8L710
AT3G23240	468.177	264.746	671.608	2.5368	1.34301	5.87613e-28	9.61352e-26	Up Regulation	3	8295617	8296604	+	988	ERF1B	GO:0003677;GO:0003677;GO:0003677;GO:0003677;GO:0003700;GO:0003700;GO:0003700;GO:0005515;GO:0005634;GO:0005634;GO:0005634;GO:0006355;GO:0006355;GO:0006952;GO:0006952;GO:0006952;GO:0009867;GO:0009867;GO:0009873;GO:0009873;GO:0009873;	K14516	-	Ethylene-responsive transcription factor 1B [Source:UniProtKB/Swiss-Prot;Acc:Q8LDC8]	Q8LDC8
AT1G64160	942.719	463.964	1421.47	3.06376	1.6153	1.11865e-27	1.80455e-25	Up Regulation	1	23813943	23814839	+	897	DIR5	GO:0005576;GO:0042349;GO:0042349;GO:0048046;GO:0048046;GO:0050790;GO:1901599;GO:1901599;	-	-	Dirigent protein 5 [Source:UniProtKB/Swiss- Prot;Acc:Q9SH66]	Q9SH66 A0A5S9WTA0
AT5G42930	365.598	196.566	534.629	2.71985	1.44353	1.35273e-27	2.167e-25	Up Regulation	5	17210533	17214220	-	1805	-	GO:0006629;GO:0006629;GO:0016020;GO:0016021;GO:0016021;GO:0016787;GO:0016787;GO:0006629;GO:0006629;GO:0016020;GO:0016021;GO:0016021;GO:0016787;GO:0016787;	-	-	Alpha/beta-Hydrolases superfamily protein [Source:UniProtKB/TrEMBL;Acc:F4K4J2]	A0A1P8BCZ0
AT1G29930	2909.18	4204.16	1614.2	0.383953	-1.381	1.49191e-27	2.37347e-25	Down Regulation	1	10477885	10479114	+	1230	LHCB1.3	GO:0003729;GO:0005634;GO:0009416;GO:0009416;GO:0009507;GO:0009507;GO:0009507;GO:0009522;GO:0009522;GO:0009523;GO:0009523;GO:0009534;GO:0009534;GO:0009535;GO:0009535;GO:0009535;GO:0009535;GO:0009536;GO:0009579;GO:0009579;GO:0009579;GO:0009765;GO:0009765;GO:0009768;GO:0009768;GO:0009941;GO:0010287;GO:0015979;GO:0016020;GO:0016020;GO:0016020;GO:0016021;GO:0016021;GO:0016168;GO:0016168;GO:0016168;GO:…	K08912	-	Chlorophyll a-b binding protein 1, chloroplastic [Source:UniProtKB/Swiss-Prot;Acc:P04778]	P04778 A0A178WKX1
AT4G19520	396.157	173.643	618.671	3.5629	1.83305	1.73122e-27	2.73533e-25	Up Regulation	4	10639269	10647280	-	6180	-	GO:0005515;GO:0006952;GO:0007165;GO:0007165;GO:0016787;GO:0043531;GO:0043531;GO:0050135;GO:0061809;GO:0005515;GO:0006952;GO:0007165;GO:0007165;GO:0016787;GO:0043531;GO:0043531;GO:0050135;GO:0061809;GO:0003700;GO:0005515;GO:0005524;GO:0005634;GO:0006952;GO:0007165;GO:0016020;GO:0016021;GO:0043531;GO:0043565;GO:0044212;GO:0071456;GO:0005515;GO:0006952;GO:0007165;GO:0007165;GO:0016787;GO:0043531;GO:…	-	-	Probable disease resistance protein At4g19520 [Source:UniProtKB/Swiss-Prot;Acc:F4JT82]	F4JT82
AT5G13200	1221.6	1647.9	795.307	0.482618	-1.05105	7.38706e-27	1.14366e-24	Down Regulation	5	4206738	4208289	+	1462	-	GO:0009536;GO:0009793;GO:0009793;GO:0009845;GO:0009845;GO:0010029;GO:0010029;GO:0098755;GO:0098755;	-	-	GEM-like protein 5 [Source:UniProtKB/Swiss- Prot;Acc:Q9LYV6]	Q9LYV6 A0A178U8V0
AT4G37390	1803.08	1061.05	2545.12	2.39869	1.26225	9.4378e-27	1.4418e-24	Up Regulation	4	17579618	17582022	+	2170	YDK1	GO:0005737;GO:0009733;GO:0010252;GO:0010279;GO:0016874;GO:0016881;	K14487	-	Auxin-responsive GH3 family protein [Source:TAIR;Acc:AT4G37390]	Q9SZT9
AT1G63540	407.861	587.01	228.712	0.389622	-1.35985	1.11614e-26	1.69389e-24	Down Regulation	1	23566958	23569495	+	1997	-	GO:0000973;GO:0000973;GO:0003723;GO:0005643;GO:0005643;GO:0006405;GO:0006405;GO:0006606;GO:0006606;GO:0008139;GO:0017056;GO:0017056;GO:0034398;GO:0044614;GO:0044614;	-	-	F2K11.10 [Source:UniProtKB/TrEMBL;Acc:Q9SH38]	Q9SH38
AT2G29500	1125.04	1520.11	729.964	0.480204	-1.05828	1.8334e-26	2.76424e-24	Down Regulation	2	12633065	12634120	-	1056	HSP17.6B	GO:0000302;GO:0000302;GO:0005737;GO:0005737;GO:0005737;GO:0006457;GO:0006457;GO:0006979;GO:0006979;GO:0009408;GO:0009408;GO:0009644;GO:0009651;GO:0009651;GO:0042542;GO:0042542;GO:0043621;GO:0043621;GO:0051082;GO:0051082;GO:0051259;GO:0051259;	K13993	-	17.6 kDa class I heat shock protein 2 [Source:UniProtKB/Swiss-Prot;Acc:Q9ZW31]	Q9ZW31 A0A178VX53
AT3G48090	698.766	431.861	965.671	2.23607	1.16096	3.88117e-26	5.69293e-24	Up Regulation	3	17755329	17758147	-	2551	EDS1	GO:0000304;GO:0000304;GO:0001666;GO:0001666;GO:0005515;GO:0005515;GO:0005634;GO:0005634;GO:0005634;GO:0005737;GO:0005737;GO:0005737;GO:0005783;GO:0005783;GO:0006629;GO:0006629;GO:0006952;GO:0009626;GO:0009626;GO:0009627;GO:0009627;GO:0010310;GO:0010310;GO:0010618;GO:0010618;GO:0010942;GO:0010942;GO:0016298;GO:0016298;GO:0016787;GO:0042803;GO:0042803;GO:0043231;GO:0050829;GO:0050829;GO:0060866;GO:…	K18875	-	Protein EDS1 [Source:UniProtKB/Swiss- Prot;Acc:Q9SU72]	Q9SU72
AT3G17040	305.077	448.873	161.281	0.359303	-1.47673	3.89927e-26	5.69293e-24	Down Regulation	3	5808666	5812780	-	3101	HCF107	GO:0005515;GO:0006396;GO:0006396;GO:0003723;GO:0003727;GO:0003727;GO:0003727;GO:0003729;GO:0005515;GO:0005774;GO:0005774;GO:0006396;GO:0006396;GO:0006396;GO:0006396;GO:0006397;GO:0006397;GO:0006397;GO:0006397;GO:0006417;GO:0006417;GO:0006417;GO:0006417;GO:0009507;GO:0009507;GO:0009507;GO:0009507;GO:0009536;GO:0009570;GO:0009570;GO:0009657;GO:0009657;GO:0009941;GO:0009941;GO:0010114;GO:0010114;GO:…	-	-	Protein high chlorophyll fluorescent 107 [Source:UniProtKB/Swiss-Prot;Acc:Q8RWG2]	Q8RWG2
AT1G51890	309.821	158.841	460.802	2.90103	1.53657	4.11195e-26	5.96569e-24	Up Regulation	1	19274604	19278798	-	3339	-	GO:0000166;GO:0004672;GO:0004672;GO:0005524;GO:0005524;GO:0005524;GO:0006468;GO:0006468;GO:0016020;GO:0016021;GO:0016021;GO:0016301;GO:0016310;GO:0016740;GO:0000166;GO:0004672;GO:0004672;GO:0005524;GO:0005524;GO:0005524;GO:0006468;GO:0006468;GO:0016020;GO:0016021;GO:0016021;GO:0016301;GO:0016310;GO:0016740;GO:0000166;GO:0004672;GO:0004672;GO:0004674;GO:0005515;GO:0005524;GO:0005524;GO:0005524;GO:…	-	-	Leucine-rich repeat protein kinase family protein [Source:TAIR;Acc:AT1G51890]	C0LGG6
AT4G33030	1214.57	1631.72	797.42	0.4887	-1.03298	4.25407e-26	6.13331e-24	Down Regulation	4	15935373	15937833	+	1909	SQD1	GO:0003824;GO:0003824;GO:0005886;GO:0008146;GO:0008146;GO:0008270;GO:0008270;GO:0009247;GO:0009247;GO:0009247;GO:0009507;GO:0009507;GO:0009507;GO:0009536;GO:0016036;GO:0016036;GO:0016787;GO:0046506;GO:0046507;GO:0046507;GO:0046507;GO:0050662;	K06118	EC:3.13.1.1	UDP-sulfoquinovose synthase, chloroplastic [Source:UniProtKB/Swiss-Prot;Acc:O48917]	O48917 A0A654FVF1
AT5G13210	509.548	716.898	302.198	0.421535	-1.24628	5.82042e-26	8.33947e-24	Down Regulation	5	4213955	4216908	+	2954	-	-	-	-	AT5g13210/T31B5_30 [Source:UniProtKB/TrEMBL;Acc:Q9LYV5]	Q9LYV5
AT5G13630	693.551	958.16	428.942	0.447672	-1.15948	6.04524e-26	8.60812e-24	Down Regulation	5	4387307	4392429	-	4757	CHLH	GO:0000166;GO:0003729;GO:0005515;GO:0005524;GO:0005524;GO:0005739;GO:0005739;GO:0009058;GO:0009058;GO:0009507;GO:0009507;GO:0009507;GO:0009507;GO:0009536;GO:0009536;GO:0009570;GO:0009570;GO:0009706;GO:0009706;GO:0010007;GO:0010007;GO:0015979;GO:0015979;GO:0015995;GO:0015995;GO:0015995;GO:0016020;GO:0016851;GO:0016851;GO:0016851;GO:0016851;GO:0016874;GO:0031969;GO:0000166;GO:0005524;GO:0009058;GO:…	K03403	EC:6.6.1.1	Magnesium-chelatase subunit ChlH, chloroplastic [Source:UniProtKB/Swiss-Prot;Acc:Q9FNB0]	Q9FNB0 A0A178U9Q0
AT4G23700	807.607	386.657	1228.56	3.17738	1.66784	6.41869e-26	9.08382e-24	Up Regulation	4	12342376	12346051	-	2817	CHX17	GO:0005770;GO:0005770;GO:0006623;GO:0006623;GO:0006811;GO:0006812;GO:0006812;GO:0006813;GO:0006813;GO:0006885;GO:0006885;GO:0006885;GO:0012505;GO:0012505;GO:0015297;GO:0015299;GO:0015299;GO:0015672;GO:0016020;GO:0016021;GO:0016021;GO:0016021;GO:0055085;GO:0055085;GO:1902600;GO:0005770;GO:0005770;GO:0006623;GO:0006623;GO:0006811;GO:0006812;GO:0006812;GO:0006813;GO:0006813;GO:0006885;GO:0006885;GO:…	-	-	Cation/H(+) antiporter 17 [Source:UniProtKB/Swiss- Prot;Acc:Q9SUQ7]	Q9SUQ7
AT1G49560	340.976	495.169	186.783	0.37721	-1.40656	8.67774e-26	1.2206e-23	Down Regulation	1	18342451	18344452	+	1710	HHO6	GO:0003677;GO:0003700;GO:0005634;GO:0005634;GO:0006355;GO:0003677;GO:0003677;GO:0005634;GO:0005634;	-	-	Transcription factor HHO6 [Source:UniProtKB/Swiss- Prot;Acc:Q9FX84]	Q9FX84 A0A178WF13
AT2G16060	5960.29	7997.32	3923.26	0.490572	-1.02746	1.0369e-25	1.44965e-23	Down Regulation	2	6982531	6983777	-	989	AHB1	GO:0001666;GO:0001666;GO:0005344;GO:0005344;GO:0005618;GO:0005618;GO:0005829;GO:0005829;GO:0005886;GO:0005886;GO:0009506;GO:0009506;GO:0015671;GO:0015671;GO:0015671;GO:0019825;GO:0019825;GO:0019825;GO:0020037;GO:0020037;GO:0046872;GO:0046872;GO:0071456;	-	-	NSHB1 [Source:UniProtKB/TrEMBL;Acc:A0A384KL50]	O24520 A0A384KL50 Q0WSU5
AT4G27260	583.835	813.257	354.413	0.435794	-1.19828	1.09803e-25	1.52586e-23	Down Regulation	4	13653579	13656285	+	2357	GH3.5	GO:0005737;GO:0009733;GO:0009733;GO:0010120;GO:0010120;GO:0010252;GO:0010252;GO:0010279;GO:0010279;GO:0010279;GO:0016874;GO:0016881;GO:1901183;GO:1901183;	K14487	-	Indole-3-acetic acid-amido synthetase GH3.5 [Source:UniProtKB/Swiss-Prot;Acc:O81829]	O81829 A0A384KSP5 Q0GUM1
AT1G08090	540.804	759.357	322.251	0.424373	-1.2366	1.11129e-25	1.53505e-23	Down Regulation	1	2524023	2526322	+	2111	NRT2.1	GO:0005886;GO:0005886;GO:0005886;GO:0005886;GO:0009705;GO:0009705;GO:0010167;GO:0010167;GO:0015112;GO:0015112;GO:0015112;GO:0015706;GO:0015706;GO:0015706;GO:0015706;GO:0016020;GO:0016020;GO:0016020;GO:0016021;GO:0016021;GO:0022857;GO:0022857;GO:0042128;GO:0042128;GO:0048527;GO:0048527;GO:0055085;GO:0055085;GO:0071249;GO:0071249;	K02575	-	High-affinity nitrate transporter 2.1 [Source:UniProtKB/Swiss-Prot;Acc:O82811]	O82811 A0A178WIP7
AT5G65600	670.969	401.894	940.045	2.33904	1.22592	1.34228e-25	1.84308e-23	Up Regulation	5	26215991	26218623	-	2633	LECRK92	GO:0000166;GO:0002229;GO:0002229;GO:0002229;GO:0004672;GO:0004672;GO:0004674;GO:0004675;GO:0004675;GO:0005515;GO:0005515;GO:0005524;GO:0005524;GO:0005524;GO:0005886;GO:0005886;GO:0005886;GO:0006468;GO:0006468;GO:0006952;GO:0006952;GO:0006952;GO:0007178;GO:0009862;GO:0009862;GO:0010726;GO:0010726;GO:0010942;GO:0010942;GO:0016020;GO:0016021;GO:0016021;GO:0016301;GO:0016301;GO:0016301;GO:0016310;GO:…	-	-	L-type lectin-domain containing receptor kinase IX.2 [Source:UniProtKB/Swiss-Prot;Acc:Q9LSL5]	Q9LSL5 A0A178UB11
AT3G21240	1247.38	826.173	1668.58	2.01965	1.01411	2.54725e-25	3.43625e-23	Up Regulation	3	7454269	7457404	-	2096	4CL2	GO:0003824;GO:0016874;GO:0016874;GO:0000166;GO:0003824;GO:0005524;GO:0005524;GO:0009698;GO:0009698;GO:0009698;GO:0016207;GO:0016207;GO:0016207;GO:0016207;GO:0016405;GO:0016874;GO:0003824;GO:0016874;GO:0016874;	K01904	EC:6.2.1.12	Cinnamyl alcohol dehydrogenase [Source:UniProtKB/TrEMBL;Acc:B1GUZ3]	Q9S725 B1GUZ3
AT4G28490	648.792	401.812	895.772	2.22933	1.15661	3.78937e-25	5.08216e-23	Up Regulation	4	14077676	14081457	+	3710	RLK5	GO:0000166;GO:0004672;GO:0004672;GO:0004672;GO:0004674;GO:0004674;GO:0004714;GO:0004714;GO:0005515;GO:0005515;GO:0005515;GO:0005524;GO:0005524;GO:0005524;GO:0005886;GO:0005886;GO:0005886;GO:0006468;GO:0006468;GO:0009506;GO:0010102;GO:0010102;GO:0010227;GO:0010227;GO:0010468;GO:0010468;GO:0016020;GO:0016021;GO:0016021;GO:0016301;GO:0016310;GO:0016740;GO:0018108;GO:0045490;GO:0045490;GO:0046777;GO:…	K08286	EC:2.7.11.-	Receptor-like protein kinase 5 [Source:UniProtKB/Swiss-Prot;Acc:P47735]	P47735
AT5G36970	267.155	119.86	414.45	3.45777	1.78984	4.44753e-25	5.93038e-23	Up Regulation	5	14604199	14605310	-	1031	NHL25	GO:0003674;GO:0009814;GO:0009814;GO:0009863;GO:0009863;GO:0016020;GO:0016021;GO:0016021;	-	-	NHL25 [Source:UniProtKB/TrEMBL;Acc:A0A178UFH9]	A0A178UFH9 F4K5V1
AT1G28600	1055.25	692.881	1417.61	2.04597	1.03278	9.62458e-25	1.27598e-22	Up Regulation	1	10050957	10053218	-	1656	-	GO:0005576;GO:0005576;GO:0005618;GO:0005618;GO:0006629;GO:0016042;GO:0016042;GO:0016787;GO:0016788;GO:0016788;GO:0016788;	-	-	GDSL esterase/lipase At1g28600 [Source:UniProtKB/Swiss-Prot;Acc:Q94F40]	Q94F40 A0A178WJF1
AT3G22400	354.786	200.003	509.569	2.54781	1.34926	1.10956e-24	1.46259e-22	Up Regulation	3	7926728	7931351	+	3128	LOX5	GO:0005515;GO:0006629;GO:0006631;GO:0006633;GO:0006952;GO:0009507;GO:0010311;GO:0010311;GO:0016491;GO:0016491;GO:0016491;GO:0016702;GO:0016702;GO:0016702;GO:0031408;GO:0031408;GO:0034440;GO:0034440;GO:0034440;GO:0046872;GO:0046872;GO:0046872;GO:0048364;GO:0048364;GO:0051213;GO:0055114;GO:0055114;GO:0055114;GO:1900366;GO:1900366;GO:1990136;GO:1990136;GO:1990136;	K15718	EC:1.13.11.58	Linoleate 9S-lipoxygenase 5 [Source:UniProtKB/Swiss-Prot;Acc:Q9LUW0]	Q9LUW0
AT1G73805	608.735	375.333	842.137	2.2437	1.16588	1.63657e-24	2.14503e-22	Up Regulation	1	27744790	27749248	-	2397	SARD1	GO:0002229;GO:0002229;GO:0003677;GO:0003700;GO:0003700;GO:0003700;GO:0003700;GO:0005515;GO:0005516;GO:0005516;GO:0005634;GO:0005634;GO:0005634;GO:0005634;GO:0006355;GO:0006355;GO:0006952;GO:0009617;GO:0009617;GO:0009626;GO:0009626;GO:0010112;GO:0010112;GO:0010224;GO:0010224;GO:0042742;GO:0042742;GO:0043565;GO:0043565;GO:0043565;GO:0043565;GO:0071219;GO:0071219;GO:0080142;GO:0080142;GO:0080142;GO:…	-	-	Protein SAR DEFICIENT 1 [Source:UniProtKB/Swiss- Prot;Acc:Q9C9T2]	Q9C9T2 A0A178WFY4
AT2G46740	185.23	72.7585	297.701	4.09163	2.03268	1.88915e-24	2.46209e-22	Up Regulation	2	19205157	19207608	-	1951	GULLO5	GO:0003885;GO:0003885;GO:0005618;GO:0005618;GO:0016020;GO:0016020;GO:0016491;GO:0016491;GO:0016491;GO:0016491;GO:0019853;GO:0019853;GO:0019853;GO:0050105;GO:0050105;GO:0050105;GO:0050660;GO:0050660;GO:0055114;GO:0055114;GO:0055114;GO:0055114;GO:0071949;GO:0071949;	K00103	EC:1.1.3.8	GulLO5 [Source:UniProtKB/TrEMBL;Acc:A0A178VXG4]	O81030 A0A178VXG4
AT5G48400	473.913	281.819	666.006	2.36324	1.24077	2.07837e-24	2.66355e-22	Up Regulation	5	19616066	19619508	+	3134	GLR1.2	GO:0004970;GO:0005262;GO:0005262;GO:0005515;GO:0005622;GO:0005886;GO:0005886;GO:0005886;GO:0006811;GO:0006816;GO:0006816;GO:0008066;GO:0008066;GO:0015276;GO:0015276;GO:0015276;GO:0016020;GO:0016020;GO:0016020;GO:0016021;GO:0016021;GO:0019722;GO:0019722;GO:0034220;GO:0038023;GO:0070588;GO:0071230;GO:0071230;GO:0015276;GO:0016020;	K05387	-	Glutamate receptor 1.2 [Source:UniProtKB/Swiss- Prot;Acc:Q9LV72]	Q9LV72
AT3G45650	646.262	402.752	889.773	2.20923	1.14355	2.15651e-24	2.74842e-22	Up Regulation	3	16758877	16761430	+	2295	NAXT1	GO:0005886;GO:0005886;GO:0005886;GO:0005886;GO:0010447;GO:0010447;GO:0010542;GO:0010542;GO:0015333;GO:0015706;GO:0015706;GO:0016020;GO:0016020;GO:0016020;GO:0016021;GO:0016021;GO:0022857;GO:0022857;GO:0035673;GO:0042128;GO:0042128;GO:0055085;GO:0055085;GO:1904680;GO:0016020;GO:0016020;GO:0016020;GO:0016021;GO:0016021;GO:0022857;GO:0022857;GO:0055085;GO:0055085;	-	-	Nitrate excretion transporter1 [Source:UniProtKB/TrEMBL;Acc:A0A1I9LSG9]	Q9M1E2 A0A5S9XIM2
AT2G36830	1286.93	1811.39	762.472	0.420931	-1.24834	3.60301e-24	4.54176e-22	Down Regulation	2	15445294	15446621	+	1237	TIP1-1	GO:0000326;GO:0000326;GO:0005773;GO:0005773;GO:0005773;GO:0005774;GO:0005774;GO:0005774;GO:0006833;GO:0006833;GO:0009705;GO:0009705;GO:0009941;GO:0009941;GO:0015204;GO:0015204;GO:0015250;GO:0015250;GO:0015250;GO:0015267;GO:0015267;GO:0015840;GO:0015840;GO:0016020;GO:0016020;GO:0016020;GO:0016021;GO:0016021;GO:0042807;GO:0042807;GO:0055085;GO:0055085;GO:0071918;GO:0080170;GO:0080170;	K09873	-	Aquaporin TIP1-1 [Source:UniProtKB/Swiss- Prot;Acc:P25818]	P25818
AT5G53500	555.522	768.27	342.775	0.446165	-1.16435	4.12051e-24	5.16586e-22	Down Regulation	5	21725441	21729413	-	3193	-	GO:0005515;GO:0017137;GO:0017137;GO:0005515;GO:0017137;GO:0017137;	-	-	Similarity to unknown protein [Source:UniProtKB/TrEMBL;Acc:Q9FJD3]	Q9FJD3 A0A384KC58
AT1G76470	861.794	551.69	1171.9	2.1242	1.08692	7.0721e-24	8.81833e-22	Up Regulation	1	28689766	28691659	-	1421	-	GO:0003824;GO:0003824;GO:0016491;GO:0016491;GO:0016616;GO:0016616;GO:0050662;GO:0055114;	-	-	NAD(P)-binding Rossmann-fold superfamily protein [Source:UniProtKB/TrEMBL;Acc:F4I2E5]	A0A178WB81 F4I2E5
AT1G09932	586.287	366.127	806.447	2.20264	1.13924	1.85432e-23	2.28746e-21	Up Regulation	1	3230450	3233259	-	1443	-	GO:0005737;GO:0008150;GO:0016868;	-	-	Phosphoglycerate mutase family protein [Source:UniProtKB/TrEMBL;Acc:Q8GWG7]	A8MQJ6
AT5G24600	580.533	365.627	795.439	2.17555	1.12138	4.38628e-23	5.32541e-21	Up Regulation	5	8421558	8423525	-	1162	-	GO:0005886;GO:0005886;GO:0016020;GO:0016021;GO:0016021;GO:0016020;GO:0016021;GO:0016021;	-	-	At5g24600 [Source:UniProtKB/TrEMBL;Acc:Q9FLU4]	F4KH70
AT5G38940	409.845	576.987	242.703	0.420639	-1.24935	5.66162e-23	6.83782e-21	Down Regulation	5	15588623	15589791	+	1085	-	GO:0005576;GO:0005576;GO:0005618;GO:0030145;GO:0030145;GO:0030145;GO:0045735;GO:0045735;GO:0046872;GO:0048046;GO:0005576;GO:0005576;GO:0005618;GO:0005618;GO:0005618;GO:0005618;GO:0009651;GO:0030145;GO:0030145;GO:0030145;GO:0045735;GO:0045735;GO:0046872;GO:0048046;GO:0048046;	-	-	RmlC-like cupins superfamily protein [Source:TAIR;Acc:AT5G38940]	Q9FMA8 A0A178US46
AT2G43570	902.653	568.297	1237.01	2.17669	1.12214	5.97604e-23	7.17996e-21	Up Regulation	2	18076166	18077517	-	1139	CHI	GO:0000272;GO:0000272;GO:0004568;GO:0004568;GO:0004568;GO:0004568;GO:0005975;GO:0005975;GO:0005975;GO:0006032;GO:0006032;GO:0006032;GO:0006952;GO:0008061;GO:0008061;GO:0008061;GO:0008152;GO:0009505;GO:0009615;GO:0009615;GO:0009627;GO:0009627;GO:0010150;GO:0010150;GO:0010272;GO:0010272;GO:0016787;GO:0016798;GO:0016998;GO:0016998;GO:0048046;GO:0048046;GO:0072722;GO:0072722;GO:0099503;	K01183	EC:3.2.1.14	CHI [Source:UniProtKB/TrEMBL;Acc:A0A178W3M3]	O24603 A0A178W3M3
AT4G15210	302.283	435.924	168.641	0.386859	-1.37012	1.04657e-22	1.2509e-20	Down Regulation	4	8666334	8669526	-	2642	BAM5	GO:0000272;GO:0000272;GO:0000272;GO:0005737;GO:0005829;GO:0005829;GO:0005975;GO:0005983;GO:0005983;GO:0008152;GO:0016161;GO:0016161;GO:0016161;GO:0016161;GO:0016787;GO:0016798;GO:0080027;GO:0080027;GO:0099503;GO:0102229;GO:0102229;GO:0000272;GO:0000272;GO:0000272;GO:0005975;GO:0008152;GO:0016161;GO:0016161;GO:0016161;GO:0016787;GO:0016798;GO:0102229;GO:0102229;GO:0000272;GO:0000272;GO:0000272;GO:…	K01177	EC:3.2.1.2	Beta-amylase 5 [Source:UniProtKB/Swiss- Prot;Acc:P25853]	P25853 A0A5S9XSK2
AT3G47480	172.171	68.9705	275.372	3.99261	1.99733	1.14213e-22	1.35111e-20	Up Regulation	3	17496085	17497164	-	1080	CML47	GO:0005509;GO:0005509;GO:0005509;GO:0008150;GO:0016020;GO:0016021;GO:0046872;	K13448	-	Probable calcium-binding protein CML47 [Source:UniProtKB/Swiss-Prot;Acc:Q9SN89]	Q9SN89
AT1G32900	318.581	456.332	180.829	0.396266	-1.33546	1.33474e-22	1.5709e-20	Down Regulation	1	11920390	11923866	-	2292	GBSS1	GO:0004373;GO:0004373;GO:0005515;GO:0005515;GO:0005515;GO:0009011;GO:0009501;GO:0009501;GO:0009507;GO:0009507;GO:0009507;GO:0009536;GO:0009569;GO:0009569;GO:0016740;GO:0016757;GO:0019252;GO:0019252;GO:0033840;GO:0102502;GO:0102502;	K13679	EC:2.4.1.242	Granule-bound starch synthase 1, chloroplastic/amyloplastic [Source:UniProtKB/Swiss- Prot;Acc:Q9MAQ0]	Q9MAQ0 A0A384KPX2 W8PW06
AT1G21250	180.182	54.7141	305.65	5.58631	2.4819	2.67424e-22	3.06913e-20	Up Regulation	1	7439171	7442113	+	2770	WAK1	GO:0000166;GO:0004672;GO:0004672;GO:0004674;GO:0004674;GO:0004674;GO:0005509;GO:0005509;GO:0005515;GO:0005524;GO:0005524;GO:0005524;GO:0005773;GO:0005773;GO:0005886;GO:0005886;GO:0005886;GO:0006468;GO:0006468;GO:0006468;GO:0007166;GO:0007166;GO:0009505;GO:0009505;GO:0009615;GO:0009615;GO:0009751;GO:0009751;GO:0016020;GO:0016021;GO:0016021;GO:0016301;GO:0016301;GO:0016301;GO:0016310;GO:0016740;GO:…	-	-	Wall-associated receptor kinase 1 [Source:UniProtKB/Swiss-Prot;Acc:Q39191]	Q39191
AT3G48580	756.525	432.804	1080.25	2.49592	1.31957	4.15803e-22	4.6789e-20	Up Regulation	3	18007098	18008535	+	1254	XTH11	GO:0004553;GO:0004553;GO:0005576;GO:0005618;GO:0005618;GO:0005618;GO:0005975;GO:0005975;GO:0006073;GO:0006073;GO:0008152;GO:0010411;GO:0010411;GO:0016740;GO:0016762;GO:0016762;GO:0016762;GO:0016787;GO:0016798;GO:0042546;GO:0042546;GO:0048046;GO:0048046;GO:0048046;GO:0071555;GO:0071555;GO:0004553;GO:0004553;GO:0005576;GO:0005618;GO:0005618;GO:0005618;GO:0005975;GO:0005975;GO:0006073;GO:0006073;GO:…	K08235	EC:2.4.1.207	Probable xyloglucan endotransglucosylase/hydrolase protein 11 [Source:UniProtKB/Swiss-Prot;Acc:Q9SMP1]	Q9SMP1 A0A654FFW9
AT1G67090	1385.91	1870.02	901.796	0.482238	-1.05218	4.79214e-22	5.36627e-20	Down Regulation	1	25048158	25049667	-	1268	RBCS-1A	GO:0004497;GO:0004497;GO:0009507;GO:0009536;GO:0009536;GO:0009853;GO:0009853;GO:0015977;GO:0015977;GO:0015979;GO:0015979;GO:0016020;GO:0016021;GO:0016491;GO:0016829;GO:0016984;GO:0016984;GO:0019253;GO:0055114;GO:0003729;GO:0004497;GO:0004497;GO:0005507;GO:0005507;GO:0005515;GO:0005739;GO:0009409;GO:0009409;GO:0009507;GO:0009507;GO:0009507;GO:0009535;GO:0009535;GO:0009536;GO:0009570;GO:0009570;GO:…	K01602	EC:4.1.1.39	Ribulose bisphosphate carboxylase small chain [Source:UniProtKB/TrEMBL;Acc:A0A178WD57]	P10795 A0A178WD57
AT2G47160	820.833	543.108	1098.56	2.02273	1.0163	5.25976e-22	5.86146e-20	Up Regulation	2	19357420	19361328	-	3051	BOR1	GO:0005452;GO:0005452;GO:0005768;GO:0005768;GO:0005773;GO:0005773;GO:0005886;GO:0005887;GO:0006811;GO:0006820;GO:0006820;GO:0010036;GO:0010036;GO:0015301;GO:0015301;GO:0015698;GO:0016020;GO:0016020;GO:0016020;GO:0016021;GO:0016021;GO:0016021;GO:0022857;GO:0035445;GO:0046713;GO:0046715;GO:0050801;GO:0051453;GO:0055085;GO:0080139;GO:0098656;GO:0005452;GO:0005452;GO:0005737;GO:0005737;GO:0005768;GO:…	K24194	-	HCO3-transporter family [Source:UniProtKB/TrEMBL;Acc:A8MS82]	Q8VYR7 A0A178VSE3
AT5G52450	654.277	425.25	883.303	2.07714	1.0546	5.65321e-22	6.23962e-20	Up Regulation	5	21288850	21291928	-	1832	DTX16	GO:0005774;GO:0005774;GO:0006855;GO:0009536;GO:0009624;GO:0009624;GO:0015238;GO:0015297;GO:0015297;GO:0016020;GO:0016020;GO:0016020;GO:0016020;GO:0016021;GO:0016021;GO:0022857;GO:0042908;GO:0042910;GO:0042910;GO:0055085;GO:0055085;	K03327	-	Protein DETOXIFICATION [Source:UniProtKB/TrEMBL;Acc:A0A178UMN3]	Q9FHB6 A0A178UMN3
AT1G77660	360.893	211.749	510.037	2.40869	1.26825	7.77593e-22	8.50119e-20	Up Regulation	1	29185838	29187932	-	1933	-	GO:0008168;GO:0008168;GO:0016020;GO:0016021;GO:0016021;GO:0016740;GO:0032259;	-	-	Histone H3 K4-specific methyltransferase SET7/9 family protein [Source:UniProtKB/TrEMBL;Acc:Q9CAP2]	Q9CAP2 A0A178W4Y6
AT1G52130	86.7343	29.5528	143.916	4.86978	2.28386	1.74824e-21	1.89335e-19	Up Regulation	1	19400510	19402789	-	1613	JAL13	GO:0030246;GO:0030246;GO:0030246;GO:0030246;GO:0030246;GO:0030246;	-	-	Jacalin-related lectin 13 [Source:UniProtKB/Swiss- Prot;Acc:Q9ZU13]	Q9ZU13
AT1G66690	159.574	75.1468	244.002	3.24701	1.69911	1.76422e-21	1.90173e-19	Up Regulation	1	24869340	24870865	-	1343	-	GO:0008168;GO:0008168;GO:0008168;GO:0016740;GO:0032259;GO:0046872;GO:0080027;	-	-	Paraxanthine methyltransferase 2 [Source:UniProtKB/Swiss-Prot;Acc:Q9C9M2]	Q9C9M2
AT4G39030	2488.68	1590.02	3387.34	2.13037	1.09111	2.05274e-21	2.19225e-19	Up Regulation	4	18185437	18189224	+	2261	DTX47	GO:0002376;GO:0005739;GO:0005739;GO:0005886;GO:0006952;GO:0006952;GO:0006952;GO:0009507;GO:0009536;GO:0009536;GO:0009536;GO:0009624;GO:0009624;GO:0009697;GO:0009697;GO:0009697;GO:0009751;GO:0009751;GO:0009941;GO:0009941;GO:0015238;GO:0015297;GO:0015297;GO:0016020;GO:0016020;GO:0016020;GO:0016021;GO:0016021;GO:0031348;GO:0031348;GO:0031969;GO:0031969;GO:0042742;GO:0042742;GO:0042908;GO:0042910;GO:…	-	-	Protein DETOXIFICATION 47, chloroplastic [Source:UniProtKB/Swiss-Prot;Acc:Q945F0]	Q945F0 A0A5S9Y0L1
AT4G15330	258.703	143.535	373.871	2.60474	1.38114	2.41331e-21	2.55368e-19	Up Regulation	4	8751320	8753297	-	1908	CYP705A1	GO:0004497;GO:0004497;GO:0005506;GO:0005506;GO:0016020;GO:0016020;GO:0016021;GO:0016021;GO:0016491;GO:0016705;GO:0016705;GO:0016709;GO:0020037;GO:0020037;GO:0046246;GO:0046872;GO:0050832;GO:0055114;GO:0055114;GO:0055114;GO:0004497;GO:0004497;GO:0005506;GO:0005506;GO:0016020;GO:0016021;GO:0016021;GO:0016491;GO:0016705;GO:0016705;GO:0020037;GO:0020037;GO:0046872;GO:0055114;GO:0055114;GO:0055114;	K23814	EC:1.14.-.-	Cytochrome P450 705A1 [Source:UniProtKB/Swiss- Prot;Acc:Q0WQ07]	Q0WQ07 A0A178V7C8
AT5G07330	31.9361	61.2542	2.61805	0.0427407	-4.54825	2.46377e-21	2.59517e-19	Down Regulation	5	2315947	2316874	+	848	-	GO:0008150;GO:0016020;GO:0016021;GO:0016021;	-	-	At5g07330 [Source:UniProtKB/TrEMBL;Acc:Q9LY27]	A0A178USL7 Q9LY27
AT2G31230	458.98	284.318	633.642	2.22864	1.15616	2.80127e-21	2.9108e-19	Up Regulation	2	13306431	13307572	-	1142	ERF15	GO:0000976;GO:0003677;GO:0003677;GO:0003677;GO:0003700;GO:0003700;GO:0003700;GO:0005634;GO:0005634;GO:0006355;GO:0006355;GO:0006952;GO:0006952;GO:0009507;GO:0009873;GO:0009873;GO:0009873;GO:0010200;GO:0010200;	-	-	Ethylene-responsive transcription factor 15 [Source:UniProtKB/Swiss-Prot;Acc:Q8VYM0]	Q8VYM0
AT3G09270	464.699	289.775	639.623	2.20731	1.14229	3.1924e-21	3.2901e-19	Up Regulation	3	2848183	2849686	-	1359	GSTU8	GO:0004364;GO:0004364;GO:0004364;GO:0005515;GO:0005737;GO:0005737;GO:0005737;GO:0005737;GO:0005829;GO:0005829;GO:0006749;GO:0006749;GO:0009407;GO:0009407;GO:0009636;GO:0016740;GO:0046686;GO:0046686;	K00799	EC:2.5.1.18	Glutathione S-transferase U8 [Source:UniProtKB/Swiss-Prot;Acc:Q9SR36]	Q9SR36 A0A5S9XAP1
AT5G02020	922.487	557.334	1287.64	2.31035	1.20811	3.19482e-21	3.2901e-19	Up Regulation	5	385878	388231	-	1668	SIS	GO:0009651;GO:0009651;GO:0016874;GO:0016874;GO:0016874;GO:0016874;	-	-	AT5g02020/T7H20_70 [Source:UniProtKB/TrEMBL;Acc:Q9LZM9]	Q9LZM9 A0A178UAJ1
AT4G21320	381.365	530.713	232.017	0.43718	-1.1937	8.38599e-21	8.48457e-19	Down Regulation	4	11340362	11342075	+	1334	HSA32	GO:0003824;GO:0003824;GO:0009408;GO:0009408;GO:0009408;GO:0010286;GO:0010286;GO:0010286;GO:0010608;GO:0010608;	-	-	HSA32 [Source:UniProtKB/TrEMBL;Acc:A0A178UV51]	Q8GWL1 A0A178UV51
AT4G37310	144.597	66.3487	222.845	3.3587	1.7479	8.91648e-21	8.94284e-19	Up Regulation	4	17555899	17559104	-	2081	CYP81H1	GO:0004497;GO:0005506;GO:0005506;GO:0016020;GO:0016020;GO:0016491;GO:0016705;GO:0016705;GO:0016709;GO:0016709;GO:0020037;GO:0020037;GO:0042343;GO:0046872;GO:0055114;GO:0055114;GO:0055114;	-	-	Cytochrome P450, family 81, subfamily H, polypeptide 1 [Source:UniProtKB/TrEMBL;Acc:Q9SW67]	Q9SW67
AT3G29670	417.649	258.342	576.956	2.2333	1.15918	1.17392e-20	1.15726e-18	Up Regulation	3	11527756	11529420	+	1665	PMAT2	GO:0009636;GO:0009636;GO:0016740;GO:0016746;GO:0016747;GO:0016747;GO:0050736;GO:0050736;	-	-	Phenolic glucoside malonyltransferase 2 [Source:UniProtKB/Swiss-Prot;Acc:Q9LRQ8]	Q9LRQ8
AT3G08940	394.019	556.758	231.279	0.415404	-1.26741	1.26972e-20	1.24638e-18	Down Regulation	3	2717557	2718923	+	1367	LHCB4.2	GO:0003729;GO:0005829;GO:0009416;GO:0009416;GO:0009507;GO:0009507;GO:0009507;GO:0009522;GO:0009522;GO:0009523;GO:0009523;GO:0009534;GO:0009534;GO:0009535;GO:0009535;GO:0009535;GO:0009535;GO:0009536;GO:0009579;GO:0009579;GO:0009579;GO:0009637;GO:0009735;GO:0009765;GO:0009765;GO:0009768;GO:0009768;GO:0009941;GO:0009941;GO:0009941;GO:0010114;GO:0010218;GO:0010287;GO:0010287;GO:0015979;GO:0016020;GO:…	K08915	-	Chlorophyll a-b binding protein CP29.2, chloroplastic [Source:UniProtKB/Swiss-Prot;Acc:Q9XF88]	Q9XF88
AT2G41380	320.859	190.46	451.258	2.3693	1.24446	1.43448e-20	1.39036e-18	Up Regulation	2	17251819	17253194	+	1280	-	GO:0005739;GO:0005739;GO:0008168;GO:0008168;GO:0008168;GO:0016740;GO:0032259;GO:0046686;GO:0046686;	-	-	At2g41380 [Source:UniProtKB/TrEMBL;Acc:Q9ZVC3]	Q9ZVC3 A0A178VRY6
AT5G11210	357.172	215.135	499.209	2.32044	1.2144	1.90722e-20	1.83316e-18	Up Regulation	5	3571020	3574817	-	3504	GLR2.5	GO:0004930;GO:0004930;GO:0004970;GO:0006811;GO:0007186;GO:0007186;GO:0015276;GO:0015276;GO:0016020;GO:0016020;GO:0016020;GO:0016021;GO:0016021;GO:0016021;GO:0034220;GO:0004930;GO:0004930;GO:0004970;GO:0005262;GO:0005262;GO:0005622;GO:0005886;GO:0005886;GO:0005886;GO:0006811;GO:0006816;GO:0006816;GO:0007186;GO:0007186;GO:0008066;GO:0008066;GO:0015276;GO:0015276;GO:0015276;GO:0016020;GO:0016020;GO:…	K05387	-	Glutamate receptor 2.5 [Source:UniProtKB/Swiss- Prot;Acc:Q9LFN5]	Q9LFN5
AT5G37840	92.1457	34.1479	150.144	4.39687	2.13648	2.40504e-20	2.29254e-18	Up Regulation	5	15062008	15063402	-	904	-	GO:0005886;GO:0005886;GO:0009620;	-	-	At5g37840 [Source:UniProtKB/TrEMBL;Acc:Q6NL13]	Q6NL13
AT1G47890	152.156	72.8691	231.443	3.17615	1.66728	2.72251e-20	2.58448e-18	Up Regulation	1	17643976	17647107	+	3132	AtRLP7	GO:0005515;GO:0016020;GO:0016021;	-	-	-	Q9C699
AT3G04420	596.258	389.958	802.558	2.05806	1.04129	3.40307e-20	3.18286e-18	Up Regulation	3	1172687	1174508	+	1465	anac048	GO:0003677;GO:0003677;GO:0003700;GO:0003700;GO:0005634;GO:0006355;GO:0006355;GO:0003677;GO:0003677;GO:0005634;GO:0006355;GO:0006355;	-	-	AT3g04420/T27C4_6 [Source:UniProtKB/TrEMBL;Acc:Q8W4R4]	F4J3P3
AT5G50130	359.31	206.742	511.879	2.47594	1.30797	3.40804e-20	3.18286e-18	Up Regulation	5	20389915	20393306	+	2981	-	GO:0055114;GO:0055114;GO:0055114;GO:0055114;GO:0055114;GO:0055114;GO:0055114;GO:0055114;GO:0055114;	-	-	NAD(P)-binding Rossmann-fold superfamily protein [Source:UniProtKB/TrEMBL;Acc:Q8RWK2]	F4K7J4
AT5G64905	728.337	425.709	1030.96	2.42175	1.27605	3.53835e-20	3.29124e-18	Up Regulation	5	25939562	25940080	+	519	PEP3	GO:0006952;GO:0006952;GO:0006952;GO:0045087;GO:0045087;GO:0071456;GO:0071456;	-	-	Elicitor peptide 3 [Source:UniProtKB/Swiss- Prot;Acc:Q8LAX3]	Q8LAX3 A0A178U942
AT3G48850	144.97	67.5644	222.375	3.29131	1.71866	4.0134e-20	3.71812e-18	Up Regulation	3	18114526	18116569	-	1474	MPT2	GO:0003729;GO:0005315;GO:0005315;GO:0005739;GO:0005743;GO:0009651;GO:0009651;GO:0016020;GO:0016021;GO:0031305;GO:0031305;GO:0035435;GO:0035435;	K15102	-	Mitochondrial phosphate carrier protein 2, mitochondrial [Source:UniProtKB/Swiss-Prot;Acc:Q9M2Z8]	Q9M2Z8 A0A654FE28
AT3G53160	352.363	178.612	526.114	2.94557	1.55855	4.89161e-20	4.49561e-18	Up Regulation	3	19702332	19703976	-	1645	UGT73C7	GO:0008194;GO:0008194;GO:0016740;GO:0016757;GO:0016758;GO:0043231;GO:0051707;GO:0051707;GO:0080043;GO:0080044;	K13496	EC:2.4.1.-	Glycosyltransferase (Fragment) [Source:UniProtKB/TrEMBL;Acc:W8Q326]	Q9SCP5 W8Q326
AT4G10380	910.705	596.187	1225.22	2.0551	1.03921	1.16093e-19	1.04611e-17	Up Regulation	4	6431161	6435396	-	2170	NIP5-1	GO:0005886;GO:0005886;GO:0005886;GO:0006833;GO:0010036;GO:0010036;GO:0015105;GO:0015105;GO:0015250;GO:0015250;GO:0015267;GO:0015267;GO:0015700;GO:0015700;GO:0016020;GO:0016020;GO:0016020;GO:0016021;GO:0016021;GO:0016328;GO:0016328;GO:0035445;GO:0046685;GO:0046685;GO:0046713;GO:0046713;GO:0046715;GO:0046715;GO:0055085;GO:0055085;GO:0080029;GO:0080029;	K09874	-	At4g10380 [Source:UniProtKB/TrEMBL;Acc:A3KPG0]	Q9SV84 A0A654FMV0 A3KPG0
AT2G03530	290.726	171.013	410.438	2.40004	1.26306	1.418e-19	1.26785e-17	Up Regulation	2	1071453	1074016	+	2106	UPS2	GO:0000166;GO:0005274;GO:0005274;GO:0005274;GO:0005524;GO:0005524;GO:0005886;GO:0005886;GO:0015210;GO:0015210;GO:0015505;GO:0015505;GO:0015720;GO:0015720;GO:0015857;GO:0015857;GO:0016020;GO:0016020;GO:0016020;GO:0016021;GO:0016021;GO:0016021;GO:0022857;GO:0022857;GO:0043100;GO:0043100;GO:0055085;GO:0071705;GO:0071705;GO:1903791;GO:0016020;GO:0016021;GO:0016021;GO:0016021;GO:0022857;GO:0022857;GO:…	-	-	ureide permease 2 [Source:TAIR;Acc:AT2G03530]	Q9ZQ89 A0A178VPJ5
AT4G18250	396.104	247.183	545.025	2.20494	1.14074	1.64083e-19	1.4558e-17	Up Regulation	4	10087205	10090276	-	2250	-	GO:0000166;GO:0004672;GO:0004672;GO:0004674;GO:0005524;GO:0005524;GO:0005524;GO:0006468;GO:0006468;GO:0016020;GO:0016021;GO:0016021;GO:0016301;GO:0016310;GO:0016740;	-	-	receptor serine/threonine kinase, putative [Source:TAIR;Acc:AT4G18250]	F4JQT1
AT1G17745	1106.17	680.231	1532.11	2.25234	1.17143	1.69599e-19	1.49897e-17	Up Regulation	1	6100964	6105347	+	2528	PGDH	GO:0004617;GO:0004617;GO:0004617;GO:0004617;GO:0005515;GO:0005634;GO:0005634;GO:0005829;GO:0005829;GO:0006520;GO:0006564;GO:0006564;GO:0006564;GO:0008652;GO:0009507;GO:0009507;GO:0009507;GO:0009536;GO:0009570;GO:0009570;GO:0009570;GO:0016491;GO:0016616;GO:0016616;GO:0051287;GO:0051287;GO:0051287;GO:0055114;GO:0055114;GO:0055114;GO:0016616;GO:0051287;GO:0055114;	K00058	EC:1.1.1.95 1.1.1.399	D-3-phosphoglycerate dehydrogenase [Source:TAIR;Acc:AT1G17745]	O04130 A0A178W962
AT3G05360	518.366	337.069	699.662	2.07572	1.05361	1.88237e-19	1.65105e-17	Up Regulation	3	1530668	1533361	-	2694	RLP30	GO:0002237;GO:0002237;GO:0002238;GO:0002238;GO:0002240;GO:0002240;GO:0005515;GO:0005886;GO:0005886;GO:0006952;GO:0009620;GO:0009620;GO:0009651;GO:0009651;GO:0010204;GO:0010555;GO:0010555;GO:0016020;GO:0016021;GO:0016021;GO:0032491;GO:0032491;GO:0050832;GO:0050832;	-	-	Receptor-like protein 30 [Source:UniProtKB/Swiss- Prot;Acc:Q9MA83]	Q9MA83
AT3G50770	102.496	41.8646	163.127	3.89653	1.96219	1.95039e-19	1.70423e-17	Up Regulation	3	18873911	18874836	+	926	CML41	GO:0000226;GO:0005509;GO:0005509;GO:0005509;GO:0005634;GO:0019722;GO:0019722;GO:0030234;GO:0046872;GO:0050790;	K13448	-	Probable calcium-binding protein CML41 [Source:UniProtKB/Swiss-Prot;Acc:Q8L3R2]	Q8L3R2
AT3G51860	494.318	319.766	668.87	2.09174	1.06471	2.33596e-19	2.03343e-17	Up Regulation	3	19239305	19242913	+	2009	CAX3	GO:0005515;GO:0005773;GO:0005773;GO:0005773;GO:0005774;GO:0005774;GO:0005774;GO:0006793;GO:0006793;GO:0006811;GO:0006812;GO:0006812;GO:0006816;GO:0006816;GO:0006816;GO:0006874;GO:0006874;GO:0006874;GO:0006882;GO:0006882;GO:0008324;GO:0008324;GO:0009624;GO:0009624;GO:0009705;GO:0009705;GO:0009705;GO:0015297;GO:0015369;GO:0015369;GO:0015369;GO:0015369;GO:0016020;GO:0016021;GO:0016021;GO:0016021;GO:…	K07300	-	Vacuolar cation/proton exchanger [Source:UniProtKB/TrEMBL;Acc:A0A1I9LSS9]	Q93Z81 A0A5S9XK74
AT1G53990	298.245	176.117	420.373	2.38689	1.25513	2.60546e-19	2.2595e-17	Up Regulation	1	20151016	20152752	+	1104	GLIP3	GO:0005576;GO:0005576;GO:0006629;GO:0006629;GO:0006629;GO:0016042;GO:0016042;GO:0016298;GO:0016298;GO:0016298;GO:0016298;GO:0016787;GO:0016788;GO:0016788;GO:0042742;	-	-	GDSL esterase/lipase 3 [Source:UniProtKB/Swiss- Prot;Acc:Q9SYF5]	Q9SYF5
AT4G21380	382.558	237.901	527.215	2.21611	1.14803	3.50959e-19	3.03218e-17	Up Regulation	4	11388827	11393226	-	3172	SD18	GO:0000166;GO:0004672;GO:0004672;GO:0004674;GO:0004674;GO:0004674;GO:0004674;GO:0004675;GO:0004675;GO:0005516;GO:0005524;GO:0005524;GO:0005524;GO:0005773;GO:0005773;GO:0005886;GO:0005886;GO:0005886;GO:0005886;GO:0006468;GO:0006468;GO:0006468;GO:0007178;GO:0009506;GO:0009506;GO:0009816;GO:0016020;GO:0016021;GO:0016021;GO:0016301;GO:0016310;GO:0016740;GO:0030246;GO:0030246;GO:0031625;GO:0031625;GO:…	-	-	Receptor-like serine/threonine-protein kinase SD1-8 [Source:UniProtKB/Swiss-Prot;Acc:O81905]	O81905
AT2G16890	108.424	170.69	46.1577	0.270419	-1.88673	4.09792e-19	3.51416e-17	Down Regulation	2	7316789	7319243	+	2455	UGT90A1	GO:0008194;GO:0008194;GO:0016740;GO:0016757;GO:0016758;GO:0043231;GO:0080043;GO:0080044;GO:0008194;GO:0016740;GO:0016757;GO:0016758;GO:0016740;GO:0016740;GO:0016740;GO:0016740;	-	-	UDP-glycosyltransferase 90A1 [Source:UniProtKB/Swiss-Prot;Acc:Q9ZVX4]	Q9ZVX4
AT4G15236	191.066	101.363	280.768	2.76993	1.46985	4.16583e-19	3.55916e-17	Up Regulation	4	8696677	8702727	+	4173	ABCG43	GO:0000166;GO:0005524;GO:0005524;GO:0005524;GO:0016020;GO:0016020;GO:0016020;GO:0016021;GO:0016021;GO:0016887;GO:0042626;GO:0055085;	-	-	ABC-2 and Plant PDR ABC-type transporter family protein [Source:TAIR;Acc:AT4G15236]	Q7PC81
AT3G53960	148.943	235.933	61.9536	0.26259	-1.92912	4.30478e-19	3.66431e-17	Down Regulation	3	19978122	19981086	-	2193	NPF5.7	GO:0005886;GO:0005886;GO:0006857;GO:0006857;GO:0015333;GO:0016020;GO:0016020;GO:0016020;GO:0016021;GO:0016021;GO:0022857;GO:0022857;GO:0035673;GO:0055085;GO:0055085;GO:1904680;	-	-	Protein NRT1/ PTR FAMILY 5.7 [Source:UniProtKB/Swiss-Prot;Acc:Q9M331]	Q9M331
AT1G57650	130.769	60.5825	200.955	3.31705	1.7299	5.08322e-19	4.29523e-17	Up Regulation	1	21351166	21354311	+	2534	-	-	-	-	ATP binding protein [Source:UniProtKB/TrEMBL;Acc:F4I847]	F4I848
AT3G28930	1149.6	683.337	1615.87	2.36467	1.24164	7.50731e-19	6.25194e-17	Up Regulation	3	10959641	10961461	-	1171	AIG2A	GO:0016746;GO:0005829;GO:0005829;GO:0009617;GO:0009617;GO:0016740;GO:0016746;GO:0016746;GO:0005829;GO:0005829;GO:0009617;GO:0009617;GO:0016740;GO:0016746;GO:0016746;	-	-	Protein AIG2 A [Source:UniProtKB/Swiss- Prot;Acc:P54121]	P54121 A0A5S9XGM9
AT1G17170	778.925	452.23	1105.62	2.44482	1.28973	7.56352e-19	6.27609e-17	Up Regulation	1	5869543	5870883	+	1201	GSTU24	GO:0004364;GO:0004364;GO:0004364;GO:0004364;GO:0005515;GO:0005737;GO:0005737;GO:0005737;GO:0005737;GO:0005829;GO:0005829;GO:0005829;GO:0006749;GO:0006749;GO:0009407;GO:0009407;GO:0009636;GO:0016740;GO:0043295;GO:0043295;GO:0046256;GO:0046256;	K00799	EC:2.5.1.18	Glutathione S-transferase U24 [Source:UniProtKB/Swiss-Prot;Acc:Q9SHH6]	Q9SHH6
AT5G11160	542.508	727.725	357.29	0.490968	-1.0263	9.56727e-19	7.82616e-17	Down Regulation	5	3550300	3552255	+	1410	APT5	GO:0003999;GO:0003999;GO:0003999;GO:0003999;GO:0005737;GO:0005737;GO:0005737;GO:0005829;GO:0005829;GO:0006166;GO:0006166;GO:0006168;GO:0006168;GO:0009116;GO:0009116;GO:0016740;GO:0016757;GO:0044209;GO:0044209;GO:0003999;GO:0003999;GO:0003999;GO:0005737;GO:0005737;GO:0005737;GO:0006166;GO:0006168;GO:0006168;GO:0009116;GO:0009116;GO:0016020;GO:0016021;GO:0016021;GO:0016740;GO:0016757;GO:0044209;	K00759	EC:2.4.2.7	Adenine phosphoribosyltransferase 5 [Source:UniProtKB/Swiss-Prot;Acc:Q9LFP0]	Q9LFP0 A0A178UPD1
AT5G24160	82.5756	30.9778	134.173	4.33127	2.11479	1.00973e-18	8.23057e-17	Up Regulation	5	8182917	8186704	-	2280	SQE6	GO:0004506;GO:0004506;GO:0004506;GO:0004506;GO:0005783;GO:0005783;GO:0016020;GO:0016021;GO:0016021;GO:0016021;GO:0016126;GO:0016126;GO:0016126;GO:0016491;GO:0050660;GO:0050660;GO:0055114;GO:0055114;GO:0055114;GO:0004497;GO:0004506;GO:0004506;GO:0004506;GO:0016020;GO:0016021;GO:0016021;GO:0016021;GO:0016126;GO:0016126;GO:0016491;GO:0016491;GO:0050660;GO:0050660;GO:0055114;GO:0055114;GO:0004497;GO:…	K00511	EC:1.14.14.17	Squalene epoxidase 6 [Source:UniProtKB/Swiss- Prot;Acc:O65402]	O65402
AT4G04570	263.109	152.826	373.393	2.44325	1.2888	1.12184e-18	9.11222e-17	Up Regulation	4	2288616	2292965	+	3095	CRK40	GO:0000166;GO:0004672;GO:0004672;GO:0004674;GO:0004674;GO:0005524;GO:0005524;GO:0005524;GO:0006468;GO:0006468;GO:0016020;GO:0016021;GO:0016021;GO:0016301;GO:0016310;GO:0016740;GO:0000166;GO:0004672;GO:0004672;GO:0005524;GO:0005524;GO:0005524;GO:0006468;GO:0006468;GO:0016020;GO:0016021;GO:0016021;GO:0016301;GO:0016310;GO:0016740;GO:0000166;GO:0004672;GO:0004672;GO:0004674;GO:0004674;GO:0004674;GO:…	-	-	Cysteine-rich receptor-like protein kinase 40 [Source:UniProtKB/Swiss-Prot;Acc:Q9SYS3]	Q9SYS3
AT4G38740	780.753	1051.99	509.52	0.484341	-1.0459	2.75294e-18	2.1974e-16	Down Regulation	4	18083395	18084630	-	1236	CYP18-3	GO:0000413;GO:0000413;GO:0000413;GO:0001932;GO:0001932;GO:0003755;GO:0003755;GO:0003755;GO:0003755;GO:0003755;GO:0005737;GO:0005737;GO:0005774;GO:0005794;GO:0005829;GO:0005829;GO:0005886;GO:0005886;GO:0006457;GO:0006457;GO:0006457;GO:0006952;GO:0007165;GO:0007165;GO:0009416;GO:0009416;GO:0009506;GO:0009507;GO:0009585;GO:0009585;GO:0009626;GO:0009626;GO:0009704;GO:0009704;GO:0009735;GO:0009742;GO:…	K01802	EC:5.2.1.8	Peptidyl-prolyl cis-trans isomerase [Source:UniProtKB/TrEMBL;Acc:A0A178V2S8]	P34790 A0A178V2S8
AT3G04220	527.208	350.391	704.025	2.00926	1.00666	6.27244e-18	4.97226e-16	Up Regulation	3	1108725	1112437	-	3471	-	GO:0005515;GO:0006952;GO:0007165;GO:0007165;GO:0016020;GO:0016021;GO:0016021;GO:0016787;GO:0043531;GO:0043531;GO:0050135;GO:0061809;GO:0005515;GO:0007165;GO:0007165;GO:0016020;GO:0016021;GO:0016021;GO:0016787;GO:0043531;GO:0043531;GO:0050135;GO:0061809;GO:0005515;GO:0006952;GO:0007165;GO:0007165;GO:0016020;GO:0016021;GO:0016021;GO:0016787;GO:0043531;GO:0043531;GO:0050135;GO:0050832;GO:0061809;	-	-	Disease resistance protein (TIR-NBS-LRR class) family [Source:UniProtKB/TrEMBL;Acc:Q9M8X8]	A0A1I9LNB0
AT4G04540	124.909	59.3471	190.47	3.20943	1.68232	6.41978e-18	5.07162e-16	Up Regulation	4	2259498	2262320	+	2495	CRK39	GO:0000166;GO:0004672;GO:0004672;GO:0005524;GO:0005524;GO:0005524;GO:0006468;GO:0006468;GO:0016020;GO:0016021;GO:0016021;GO:0016301;GO:0016310;GO:0016740;GO:0000166;GO:0004672;GO:0004672;GO:0004674;GO:0004674;GO:0004674;GO:0005524;GO:0005524;GO:0005524;GO:0005886;GO:0005886;GO:0006468;GO:0006468;GO:0006468;GO:0016020;GO:0016021;GO:0016021;GO:0016301;GO:0016310;GO:0016740;GO:0000166;GO:0004672;GO:…	-	-	Putative cysteine-rich receptor-like protein kinase 39 [Source:UniProtKB/Swiss-Prot;Acc:Q9SYS7]	Q9SYS7
AT4G23030	189.432	103.143	275.72	2.67318	1.41856	6.62262e-18	5.19853e-16	Up Regulation	4	12072760	12074580	+	1821	DTX49	GO:0006855;GO:0015238;GO:0015297;GO:0015297;GO:0016020;GO:0016020;GO:0016020;GO:0016020;GO:0016021;GO:0016021;GO:0022857;GO:0042908;GO:0042910;GO:0042910;GO:0055085;GO:0055085;	K03327	-	Protein DETOXIFICATION 49 [Source:UniProtKB/Swiss- Prot;Acc:O82752]	O82752 A0A178V7T8
AT4G36820	137.384	67.1633	207.606	3.09106	1.6281	7.29371e-18	5.70344e-16	Up Regulation	4	17346805	17348265	+	1372	-	GO:0005262;GO:0005262;GO:0005262;GO:0005739;GO:0005739;GO:0005739;GO:0005743;GO:0005743;GO:0006811;GO:0006816;GO:0015292;GO:0015292;GO:0015292;GO:0016020;GO:0016021;GO:0016021;GO:0031305;GO:0036444;GO:0051560;GO:0051560;GO:0051560;GO:0051560;GO:0070588;GO:1990246;	K20858	-	Calcium uniporter protein 1, mitochondrial [Source:UniProtKB/Swiss-Prot;Acc:Q1PE15]	Q1PE15
AT1G49860	86.0295	138.494	33.5649	0.242356	-2.0448	7.6563e-18	5.96674e-16	Down Regulation	1	18458526	18459969	+	1188	GSTF14	GO:0004364;GO:0004364;GO:0004364;GO:0005515;GO:0005737;GO:0005737;GO:0005737;GO:0005737;GO:0005829;GO:0005829;GO:0006749;GO:0009407;GO:0009407;GO:0009636;GO:0016740;GO:0043295;	K00799	EC:2.5.1.18	Glutathione S-transferase F14 [Source:UniProtKB/Swiss-Prot;Acc:Q9C6C8]	Q9C6C8 A0A654EM56
AT2G18210	466.738	305.916	627.56	2.05141	1.03662	8.95526e-18	6.90903e-16	Up Regulation	2	7924958	7925918	-	961	-	GO:0008150;	-	-	At2g18210 [Source:UniProtKB/TrEMBL;Acc:Q9ZPV4]	Q9ZPV4
AT1G28760	339.952	469.304	210.6	0.448751	-1.15601	9.6662e-18	7.43266e-16	Down Regulation	1	10103081	10104883	+	1803	-	GO:0005515;GO:0005637;GO:0016020;GO:0016021;GO:0016021;GO:0016787;GO:0016787;GO:0071456;	-	-	F1K23.6 [Source:UniProtKB/TrEMBL;Acc:Q9SHQ6]	Q9SHQ6 A0A5S9W8G6
AT1G72800	139.658	209.964	69.3514	0.330301	-1.59815	1.17238e-17	8.95513e-16	Down Regulation	1	27397089	27398500	+	1412	-	GO:0003676;GO:0003676;GO:0005515;GO:0008150;	-	-	RNA-binding (RRM/RBD/RNP motifs) family protein [Source:UniProtKB/TrEMBL;Acc:Q9CAJ2]	A0A178W7C6 Q9CAJ2
AT2G32120	406.089	550.316	261.861	0.475838	-1.07146	1.20826e-17	9.19871e-16	Down Regulation	2	13651442	13653945	-	2185	HSP70-8	GO:0000166;GO:0005524;GO:0005524;GO:0005524;GO:0005737;GO:0005737;GO:0006986;GO:0006986;GO:0009408;GO:0009408;GO:0009644;GO:0016887;GO:0016887;GO:0031072;GO:0031072;GO:0034605;GO:0034620;GO:0034620;GO:0042026;GO:0042026;GO:0042542;GO:0042623;GO:0044183;GO:0044183;GO:0051082;GO:0051082;GO:0051085;GO:0051085;GO:0051787;GO:0051787;GO:0000166;GO:0005524;GO:0005524;GO:0005524;GO:0005737;GO:0005737;GO:…	K09489	-	Heat shock 70 kDa protein 8 [Source:UniProtKB/Swiss-Prot;Acc:Q9SKY8]	Q9SKY8 A0A178VUF8
AT4G18253	83.2603	32.5797	133.941	4.11117	2.03955	1.28792e-17	9.77295e-16	Up Regulation	4	10091101	10092224	-	1042	-	GO:0005576;GO:0006952;GO:0016301;GO:0016301;GO:0016310;	-	-	Receptor Serine/Threonine kinase-like protein [Source:UniProtKB/TrEMBL;Acc:A0A1P8B6P8]	A0A1P8B6P8
AT2G39010	314.028	445.577	182.478	0.409532	-1.28795	1.68454e-17	1.26055e-15	Down Regulation	2	16291280	16294101	+	2148	PIP2-6	GO:0003729;GO:0005773;GO:0005794;GO:0005886;GO:0005886;GO:0005886;GO:0005886;GO:0006833;GO:0009414;GO:0009506;GO:0009624;GO:0009624;GO:0015250;GO:0015250;GO:0015250;GO:0015267;GO:0015267;GO:0016020;GO:0016020;GO:0016020;GO:0016021;GO:0016021;GO:0055085;GO:0055085;GO:0015267;GO:0015267;GO:0016020;GO:0016020;GO:0016020;GO:0016021;GO:0016021;GO:0055085;GO:0055085;	K09872	-	Probable aquaporin PIP2-6 [Source:UniProtKB/Swiss- Prot;Acc:Q9ZV07]	Q9ZV07 A0A178VZ30
AT1G35230	139.496	69.6044	209.388	3.00826	1.58893	1.68852e-17	1.26055e-15	Up Regulation	1	12917070	12917829	+	760	AGP5	GO:0005886;GO:0005886;GO:0016020;GO:0016021;GO:0031225;GO:0031225;	-	-	Classical arabinogalactan protein 5 [Source:UniProtKB/Swiss-Prot;Acc:Q8LCE4]	Q8LCE4
AT2G04170	167.065	88.3943	245.735	2.77999	1.47508	2.75699e-17	2.01899e-15	Up Regulation	2	1417178	1419621	-	2042	-	GO:0005515;GO:0005515;GO:0005515;GO:0005515;GO:0005515;GO:0005515;GO:0005515;	-	-	TRAF-like family protein [Source:UniProtKB/TrEMBL;Acc:Q6RF45]	Q6RF45
AT4G16820	295.932	181.738	410.127	2.2567	1.17421	3.18527e-17	2.31791e-15	Up Regulation	4	9467512	9469425	+	1914	PLA-I{beta]2	GO:0004620;GO:0004620;GO:0004806;GO:0004806;GO:0006629;GO:0006629;GO:0006629;GO:0008970;GO:0008970;GO:0009507;GO:0009507;GO:0009507;GO:0009536;GO:0016042;GO:0016042;GO:0016787;GO:0047714;GO:0047714;	-	-	Phospholipase A1-Ibeta2, chloroplastic [Source:UniProtKB/Swiss-Prot;Acc:O23522]	O23522 A0A654FQ33
AT2G05100	360.373	491.708	229.039	0.465802	-1.10221	3.23698e-17	2.34814e-15	Down Regulation	2	1822990	1824480	-	1406	LHCB2.1	GO:0005739;GO:0009269;GO:0009269;GO:0009409;GO:0009409;GO:0009416;GO:0009416;GO:0009416;GO:0009507;GO:0009507;GO:0009507;GO:0009517;GO:0009517;GO:0009522;GO:0009522;GO:0009523;GO:0009523;GO:0009535;GO:0009535;GO:0009535;GO:0009535;GO:0009536;GO:0009579;GO:0009579;GO:0009579;GO:0009637;GO:0009644;GO:0009644;GO:0009645;GO:0009645;GO:0009765;GO:0009765;GO:0009768;GO:0009768;GO:0009768;GO:0009769;GO:…	K08913	-	photosystem II light harvesting complex gene 2.1 [Source:TAIR;Acc:AT2G05100]	Q9SHR7
AT4G27440	254.219	357.485	150.952	0.422263	-1.24379	3.58368e-17	2.59148e-15	Down Regulation	4	13725546	13727440	+	1641	PORB	GO:0003729;GO:0005515;GO:0005829;GO:0009507;GO:0009507;GO:0009507;GO:0009527;GO:0009534;GO:0009534;GO:0009535;GO:0009535;GO:0009535;GO:0009536;GO:0009579;GO:0009707;GO:0009707;GO:0009723;GO:0009723;GO:0009941;GO:0009941;GO:0015979;GO:0015979;GO:0015995;GO:0015995;GO:0016020;GO:0016020;GO:0016491;GO:0016630;GO:0016630;GO:0016630;GO:0019904;GO:0019904;GO:0055114;GO:0055114;GO:0055114;GO:0003729;GO:…	K00218	EC:1.3.1.33	Protochlorophyllide reductase B, chloroplastic [Source:UniProtKB/Swiss-Prot;Acc:P21218]	P21218 A0A178V808
AT2G04040	518.819	303.584	734.055	2.41797	1.27379	4.03454e-17	2.9084e-15	Up Regulation	2	1334270	1336550	-	1845	DTX1	GO:0005886;GO:0005886;GO:0005886;GO:0005887;GO:0005985;GO:0006855;GO:0008515;GO:0015238;GO:0015297;GO:0015297;GO:0015562;GO:0015691;GO:0015691;GO:0015770;GO:0016020;GO:0016020;GO:0016020;GO:0016020;GO:0016021;GO:0016021;GO:0022857;GO:0042908;GO:0042910;GO:0042910;GO:0051238;GO:0051238;GO:0055085;GO:0055085;	K03327	-	Protein DETOXIFICATION [Source:UniProtKB/TrEMBL;Acc:A0A178VPK7]	Q9SIA5 A0A178VPK7
AT4G02770	328.993	452.155	205.831	0.455223	-1.13536	4.88527e-17	3.48896e-15	Down Regulation	4	1229031	1230164	-	1134	PSAD1	GO:0003729;GO:0005515;GO:0005829;GO:0009507;GO:0009507;GO:0009507;GO:0009522;GO:0009522;GO:0009522;GO:0009534;GO:0009534;GO:0009535;GO:0009535;GO:0009535;GO:0009536;GO:0009538;GO:0009538;GO:0009579;GO:0009579;GO:0009579;GO:0009941;GO:0009941;GO:0010287;GO:0010287;GO:0015979;GO:0015979;GO:0015979;GO:0016020;GO:0016020;GO:0019904;GO:0019904;	K02692	-	Photosystem I reaction center subunit II-1, chloroplastic [Source:UniProtKB/Swiss-Prot;Acc:Q9S7H1]	Q9S7H1 A0A178UV45
AT4G37290	207.192	68.7553	345.629	5.02695	2.32968	5.59203e-17	3.95696e-15	Up Regulation	4	17549607	17550257	-	651	PIP2	GO:0045087;GO:0048046;GO:0080167;GO:2000280;	-	-	unknown protein; FUNCTIONS IN: molecular_function unknown; INVOLVED IN: response to karrikin; LOCATED IN: endomembrane system; EXPRESSED IN: cotyledon, hypocotyl, leaf; EXPRESSED DURING: LP.04 four leaves visible; BEST Arabidopsis thaliana protein m /.../s: unknown protein (TAIR:AT2G23270.1); Ha. [Source:TAIR;Acc:AT4G37290]	F4JRC5 A0A178V346
AT1G02230	201.575	113.475	289.675	2.55275	1.35205	5.62245e-17	3.96632e-15	Up Regulation	1	434965	436922	-	1436	NAC004	GO:0003677;GO:0003677;GO:0003677;GO:0003700;GO:0003700;GO:0005634;GO:0005634;GO:0006355;GO:0006355;	-	-	NAC domain-containing protein 4 [Source:UniProtKB/Swiss-Prot;Acc:O81913]	O81913 A0A178WK80
AT1G59860	242.22	341.571	142.869	0.418271	-1.25749	7.06033e-17	4.95038e-15	Down Regulation	1	22031343	22032250	+	908	HSP17.6A	GO:0000302;GO:0000302;GO:0005515;GO:0005737;GO:0005737;GO:0006457;GO:0006457;GO:0006457;GO:0006970;GO:0006970;GO:0009408;GO:0009408;GO:0009408;GO:0009651;GO:0009651;GO:0009651;GO:0042542;GO:0042542;GO:0043621;GO:0043621;GO:0051082;GO:0051082;GO:0051259;GO:0051259;GO:0051259;GO:0071456;	K13993	-	17.6 kDa class I heat shock protein 1 [Source:UniProtKB/Swiss-Prot;Acc:Q9XIE3]	Q9XIE3 A0A178W5H0
AT1G08320	314.738	196.439	433.037	2.20444	1.14041	9.86675e-17	6.85561e-15	Up Regulation	1	2621860	2628594	-	2856	TGA9	GO:0002237;GO:0002237;GO:0003677;GO:0003700;GO:0003700;GO:0003700;GO:0005515;GO:0005515;GO:0005634;GO:0005634;GO:0006351;GO:0006351;GO:0006355;GO:0006355;GO:0042803;GO:0042803;GO:0043565;GO:0043565;GO:0048653;GO:0048653;GO:0071588;GO:0071588;GO:0003700;GO:0003700;GO:0006351;GO:0006351;GO:0006355;GO:0006355;GO:0043565;GO:0043565;GO:0002237;GO:0002237;GO:0003677;GO:0003700;GO:0003700;GO:0003700;GO:…	K14431	-	Transcription factor TGA9 [Source:UniProtKB/Swiss- Prot;Acc:Q93XM6]	Q93XM6 A0A5S9T9F5
AT4G26950	236.683	140.139	333.227	2.37784	1.24965	1.59274e-16	1.09025e-14	Up Regulation	4	13533391	13534498	-	1108	-	GO:0003674;GO:0008150;GO:0009506;GO:0009506;GO:0003674;GO:0008150;GO:0009506;GO:0009506;	-	-	At4g26950 [Source:UniProtKB/TrEMBL;Acc:Q9SZ34]	A0A178V0M8 Q9SZ34
AT2G37900	53.5917	90.9463	16.2372	0.178536	-2.48571	3.42376e-16	2.29591e-14	Down Regulation	2	15864186	15866769	-	2425	NPF5.6	GO:0006857;GO:0006857;GO:0016020;GO:0016020;GO:0016020;GO:0016021;GO:0016021;GO:0022857;GO:0022857;GO:0055085;GO:0055085;GO:0006857;GO:0006857;GO:0015333;GO:0016020;GO:0016020;GO:0016020;GO:0016021;GO:0016021;GO:0022857;GO:0022857;GO:0035673;GO:0055085;GO:0055085;GO:1904680;	-	-	Protein NRT1/ PTR FAMILY 5.6 [Source:UniProtKB/Swiss-Prot;Acc:P0CI03]	P0CI03 A0A178VNS8
AT3G61280	176.523	98.2408	254.805	2.59368	1.375	4.00179e-16	2.65268e-14	Up Regulation	3	22680960	22683769	+	2079	-	GO:0016020;GO:0016021;GO:0016021;GO:0016740;GO:0016740;GO:0016020;GO:0016021;GO:0016021;GO:0016740;GO:0046527;	-	-	Glycosyltransferase [Source:UniProtKB/TrEMBL;Acc:Q5Q0C1]	B3H4G0
AT5G42250	124.751	61.8602	187.642	3.03332	1.6009	5.54668e-16	3.63497e-14	Up Regulation	5	16893849	16897690	+	1651	-	GO:0004022;GO:0004022;GO:0004024;GO:0005737;GO:0005737;GO:0005829;GO:0008270;GO:0008270;GO:0008270;GO:0016491;GO:0016491;GO:0016491;GO:0046294;GO:0046872;GO:0051903;GO:0055114;GO:0055114;GO:0055114;	K00121	EC:1.1.1.284 1.1.1.1	Alcohol dehydrogenase-like 7 [Source:UniProtKB/Swiss-Prot;Acc:Q9FH04]	Q9FH04 A0A178UC06
AT5G56960	106.584	49.6086	163.56	3.29702	1.72116	7.12607e-16	4.63054e-14	Up Regulation	5	23038389	23041617	-	2125	-	GO:0003677;GO:0003677;GO:0003700;GO:0003700;GO:0005634;GO:0005634;GO:0006355;GO:0006355;GO:0010200;GO:0010200;GO:0046983;GO:0046983;GO:0003677;GO:0003677;GO:0005634;GO:0046983;GO:0046983;	-	-	basic helix-loop-helix (bHLH) DNA-binding family protein [Source:TAIR;Acc:AT5G56960]	Q9LTS4
AT4G19970	211.431	99.3321	323.53	3.25705	1.70357	7.84604e-16	5.08406e-14	Up Regulation	4	10818128	10820704	+	1349	-	GO:0000139;GO:0000139;GO:0005794;GO:0016740;GO:0016757;GO:0016757;GO:0071555;GO:0071555;	-	-	CONTAINS InterPro DOMAIN/s: Nucleotide-diphospho- sugar transferase, predicted (InterPro:IPR005069); BEST Arabidopsis thaliana protein match is: Nucleotide- diphospho-sugar transferase family protein (TAIR:AT5G44820.1); Ha. [Source:TAIR;Acc:AT4G19970]	F4JU16
AT1G22480	30.603	56.7278	4.47817	0.0789414	-3.66307	8.44143e-16	5.45454e-14	Down Regulation	1	7933973	7935382	-	1112	-	GO:0009055;GO:0009055;GO:0022900;GO:0031225;GO:0031225;GO:0046658;GO:0046658;	-	-	At1g22480 [Source:UniProtKB/TrEMBL;Acc:Q9SK90]	Q9SK90 A0A178WGK1
AT1G80160	266.782	159.431	374.134	2.34668	1.23062	1.0337e-15	6.64217e-14	Up Regulation	1	30150897	30152614	+	1493	-	GO:0016829;GO:0016829;GO:0016829;GO:0016829;GO:0016829;GO:0016829;	-	-	F18B13.24 protein [Source:UniProtKB/TrEMBL;Acc:Q9SSC3]	A8MS67
AT2G18660	166.689	60.2541	273.124	4.53287	2.18042	1.31799e-15	8.39873e-14	Up Regulation	2	8089411	8091736	-	2106	EGC2	GO:0005576;GO:0005618;GO:0005618;GO:0005618;GO:0009627;GO:0009627;GO:0010230;GO:0010230;GO:0048046;GO:0048046;	-	-	EG45-like domain containing protein 2 [Source:UniProtKB/Swiss-Prot;Acc:Q9ZV52]	Q9ZV52 A0A178VYJ1
AT2G44578	272.74	162.517	382.962	2.35644	1.23661	1.69536e-15	1.06854e-13	Up Regulation	2	18400646	18401339	-	694	-	GO:0006260;GO:0007064;GO:0016021;GO:0016567;GO:0031390;	-	-	RING/U-box superfamily protein [Source:UniProtKB/TrEMBL;Acc:A8MS73]	A8MS73 A0A5S9X712
AT4G12400	1347.78	1905.77	789.791	0.41442	-1.27083	1.78117e-15	1.11956e-13	Down Regulation	4	7338018	7341363	-	2723	HOP3	GO:0005515;GO:0005634;GO:0005634;GO:0005737;GO:0005737;GO:0005829;GO:0009408;GO:0009644;GO:0010286;GO:0010286;GO:0042542;GO:0051131;GO:0051131;GO:0051879;GO:0051879;GO:0051879;GO:0070678;GO:0070678;GO:0005515;	K09553	-	Hsp70-Hsp90 organizing protein 3 [Source:UniProtKB/Swiss-Prot;Acc:Q9STH1]	Q9STH1
AT3G01175	179.066	101.534	256.598	2.52721	1.33755	1.83954e-15	1.15311e-13	Up Regulation	3	59423	62291	+	1884	-	GO:0003735;GO:0005840;GO:0006412;GO:0016020;GO:0016021;GO:0016021;	-	-	Transmembrane protein [Source:UniProtKB/TrEMBL;Acc:F4J4Q8]	F4J4Q8
AT5G12330	334.564	216.68	452.447	2.08808	1.06218	3.17777e-15	1.97056e-13	Up Regulation	5	3987375	3989876	-	2502	LRP1	GO:0005515;GO:0003677;GO:0003677;GO:0003677;GO:0005634;GO:0005634;GO:0005634;GO:0007275;GO:0009555;GO:0009555;GO:0009733;GO:0009733;GO:0009734;GO:0009734;GO:0009851;GO:0009851;GO:0042803;GO:0042803;GO:0045893;GO:0046872;GO:0046872;GO:0048364;GO:0048364;GO:0048653;GO:0048653;GO:0003677;GO:0003677;GO:0003677;GO:0005634;GO:0005634;GO:0005634;GO:0007275;GO:0009555;GO:0009555;GO:0009733;GO:0009733;GO:…	-	-	Lateral root primordium (LRP) protein-related [Source:TAIR;Acc:AT5G12330]	Q94CK9
AT5G41000	110.7	54.2626	167.138	3.08016	1.62301	4.56507e-15	2.79329e-13	Up Regulation	5	16420755	16423830	+	2311	YSL4	GO:0016020;GO:0016021;GO:0016021;GO:0055085;GO:0055085;GO:0005774;GO:0005774;GO:0005774;GO:0016020;GO:0016020;GO:0016021;GO:0016021;GO:0055085;GO:0055085;GO:0016020;GO:0016021;GO:0016021;GO:0055085;GO:0055085;	-	-	Probable metal-nicotianamine transporter YSL4 [Source:UniProtKB/Swiss-Prot;Acc:Q6R3K8]	Q6R3K8 A0A178UFR8
AT4G37780	116.125	173.834	58.4159	0.336045	-1.57328	4.73577e-15	2.89007e-13	Down Regulation	4	17758232	17759746	-	1310	MYB87	GO:0003677;GO:0003700;GO:0005634;GO:0005634;GO:0007275;GO:0009664;GO:0030154;GO:0043565;GO:0044212;	K09422	-	Transcription factor MYB87 [Source:UniProtKB/Swiss- Prot;Acc:F4JSU0]	F4JSU0
AT1G21140	346.845	186.532	507.158	2.71888	1.44301	5.48926e-15	3.33227e-13	Up Regulation	1	7404328	7405426	+	1099	-	GO:0005381;GO:0005381;GO:0005381;GO:0005384;GO:0005384;GO:0005384;GO:0005773;GO:0005774;GO:0005774;GO:0006811;GO:0006879;GO:0006880;GO:0006880;GO:0006880;GO:0010039;GO:0010039;GO:0016020;GO:0016020;GO:0016020;GO:0016021;GO:0016021;GO:0030026;GO:0030026;GO:0030026;GO:0034755;GO:0055072;GO:0071281;GO:0071369;GO:0071421;GO:0071732;	K22736	-	Vacuolar iron transporter homolog 1 [Source:UniProtKB/Swiss-Prot;Acc:Q9LPU9]	Q9LPU9 A0A178W9M6
AT4G13420	165.572	94.2656	236.878	2.51288	1.32934	6.95517e-15	4.21107e-13	Up Regulation	4	7796782	7802251	-	2691	POT5	GO:0005886;GO:0005886;GO:0006811;GO:0006813;GO:0006813;GO:0006813;GO:0006813;GO:0009674;GO:0009674;GO:0010107;GO:0015079;GO:0015079;GO:0015079;GO:0015079;GO:0015079;GO:0016020;GO:0016020;GO:0016020;GO:0016020;GO:0016021;GO:0016021;GO:0071805;GO:0071805;	K03549	-	Potassium transporter [Source:UniProtKB/TrEMBL;Acc:Q53XI1]	Q9M7K4 Q53XI1
AT1G76640	199.65	281.18	118.12	0.420088	-1.25124	7.773e-15	4.66947e-13	Down Regulation	1	28765254	28765866	-	613	CML39	GO:0005509;GO:0005509;GO:0005509;GO:0005509;GO:0005737;GO:0005737;GO:0046872;GO:0071456;	K13448	-	Calcium-binding protein CML39 [Source:UniProtKB/Swiss-Prot;Acc:Q9SRE7]	Q9SRE7 A0A178W715
AT5G12030	1161.67	1640.9	682.43	0.415886	-1.26574	9.92025e-15	5.88278e-13	Down Regulation	5	3883957	3884838	-	882	HSP17.7	GO:0000302;GO:0000302;GO:0005737;GO:0005829;GO:0005829;GO:0006457;GO:0006457;GO:0006457;GO:0006972;GO:0006972;GO:0009408;GO:0009408;GO:0009644;GO:0009651;GO:0009651;GO:0042542;GO:0042542;GO:0043621;GO:0043621;GO:0051082;GO:0051082;GO:0051082;GO:0051259;GO:0051259;GO:0071456;	K13993	-	17.7 kDa class II heat shock protein [Source:UniProtKB/Swiss-Prot;Acc:O81822]	O81822 A0A178UFY9
AT5G20410	256.863	352.551	161.176	0.457172	-1.12919	1.00321e-14	5.93387e-13	Down Regulation	5	6896463	6898783	+	1911	MGD2	GO:0006631;GO:0006631;GO:0009247;GO:0009247;GO:0009507;GO:0009527;GO:0009536;GO:0009707;GO:0009707;GO:0009707;GO:0016020;GO:0016036;GO:0016036;GO:0016740;GO:0016757;GO:0016758;GO:0016758;GO:0019374;GO:0019374;GO:0035250;GO:0035250;GO:0046509;GO:0046509;	K03715	EC:2.4.1.46	Monogalactosyldiacylglycerol synthase 2, chloroplastic [Source:UniProtKB/Swiss-Prot;Acc:O82730]	O82730
AT4G22530	306.698	200.115	413.282	2.06523	1.0463	1.0866e-14	6.41064e-13	Up Regulation	4	11858444	11860426	-	1886	-	GO:0005634;GO:0005634;GO:0005737;GO:0005737;GO:0005829;GO:0005829;GO:0008168;GO:0008168;GO:0008168;GO:0016740;GO:0032259;GO:0005634;GO:0005634;GO:0005737;GO:0005737;GO:0005829;GO:0005829;GO:0008168;GO:0008168;GO:0008168;GO:0016740;GO:0032259;	-	-	S-adenosyl-L-methionine-dependent methyltransferases superfamily protein [Source:UniProtKB/TrEMBL;Acc:Q9SUW6]	A0A384KVM0 Q9SUW6
AT2G35260	199.681	279.46	119.902	0.429049	-1.22079	1.57941e-14	9.13127e-13	Down Regulation	2	14849357	14852045	+	1878	-	GO:0004197;GO:0004222;GO:0005515;GO:0006508;GO:0008233;GO:0008233;GO:0010380;GO:0016020;GO:0016020;GO:0016020;GO:0016021;GO:0016021;GO:0031360;GO:0071586;GO:0071586;	-	-	At2g35260/T4C15.7 [Source:UniProtKB/TrEMBL;Acc:O82167]	O82167 A0A178VQP8
AT3G26190	83.01	20.214	145.806	7.21312	2.85062	1.65464e-14	9.54233e-13	Up Regulation	3	9583465	9585109	-	1536	CYP71B21	GO:0004497;GO:0005506;GO:0005506;GO:0016020;GO:0016020;GO:0016021;GO:0016021;GO:0016491;GO:0016705;GO:0016705;GO:0016709;GO:0020037;GO:0020037;GO:0046872;GO:0055114;GO:0055114;GO:0055114;	-	-	Cytochrome P450 71B21 [Source:UniProtKB/Swiss- Prot;Acc:Q9LTM2]	Q9LTM2
AT5G13240	243.761	335.652	151.87	0.452463	-1.14413	1.73402e-14	9.97514e-13	Down Regulation	5	4225005	4227717	-	1461	-	GO:0005634;GO:0005634;GO:0006351;GO:0016480;GO:0016480;GO:0016480;GO:0000994;GO:0000994;GO:0001030;GO:0001031;GO:0001032;GO:0005634;GO:0005634;GO:0005634;GO:0005737;GO:0005737;GO:0006351;GO:0016480;GO:0016480;GO:0016480;GO:0016480;GO:0005634;GO:0005634;GO:0006351;GO:0016480;GO:0016480;GO:0016480;GO:0033194;GO:0072702;GO:0072718;	-	-	transcription regulators [Source:TAIR;Acc:AT5G13240]	A0A1P8BBF6
AT1G69880	2118.99	1396.3	2841.68	2.03516	1.02514	1.98947e-14	1.14162e-12	Up Regulation	1	26321398	26323002	+	797	TRX8	GO:0005737;GO:0005737;GO:0006662;GO:0015035;GO:0045454;GO:0055114;	K03671	-	Thioredoxin H8 [Source:UniProtKB/Swiss- Prot;Acc:Q9CAS1]	Q9CAS1 A0A654EMN9
AT2G18600	254.907	349.585	160.228	0.458339	-1.12551	2.0293e-14	1.16159e-12	Down Regulation	2	8073167	8075009	-	906	RCE2	GO:0000166;GO:0000209;GO:0005524;GO:0005524;GO:0005634;GO:0016740;GO:0016740;GO:0019788;GO:0019788;GO:0045116;GO:0045116;GO:0045116;GO:0061631;GO:0000166;GO:0000209;GO:0005524;GO:0005524;GO:0005634;GO:0016740;GO:0016740;GO:0019788;GO:0019788;GO:0045116;GO:0045116;GO:0045116;GO:0061631;	K10579	EC:2.3.2.34	Probable NEDD8-conjugating enzyme Ubc12-like [Source:UniProtKB/Swiss-Prot;Acc:Q9ZU75]	Q9ZU75 A0A178VNF5
AT1G26960	255.538	349.776	161.301	0.461155	-1.11668	2.19257e-14	1.24884e-12	Down Regulation	1	9355827	9357502	+	1330	ATHB-23	GO:0000981;GO:0003677;GO:0003677;GO:0003677;GO:0003700;GO:0003700;GO:0005634;GO:0005634;GO:0005634;GO:0006355;GO:0006355;GO:0006357;GO:0009739;GO:0009739;GO:0010311;GO:0043565;GO:0043565;GO:0043565;GO:0045893;GO:0048527;	K09338	-	Homeobox-leucine zipper protein ATHB-23 [Source:UniProtKB/Swiss-Prot;Acc:Q8LFD3]	Q8LFD3 A0A178WKR8
AT2G37440	152.561	219.569	85.5524	0.389638	-1.35979	2.64781e-14	1.50443e-12	Down Regulation	2	15718044	15722152	+	2559	IP5P8	GO:0004439;GO:0004439;GO:0016787;GO:0016787;GO:0034485;GO:0034485;GO:0046856;GO:0046856;GO:0046856;GO:0004439;GO:0004439;GO:0016787;GO:0016787;GO:0034485;GO:0034485;GO:0046856;GO:0046856;GO:0046856;GO:0016787;GO:0016787;GO:0046856;GO:0046856;	-	-	Type I inositol polyphosphate 5-phosphatase 8 [Source:UniProtKB/Swiss-Prot;Acc:Q0WT19]	Q0WT19 A0A178VVC7
AT4G02290	151.841	218.262	85.4203	0.391366	-1.35341	2.78572e-14	1.57889e-12	Down Regulation	4	1002338	1005305	-	2326	AtGH9B13	GO:0000272;GO:0003824;GO:0004553;GO:0004553;GO:0005576;GO:0005576;GO:0005975;GO:0005975;GO:0005975;GO:0008152;GO:0008810;GO:0008810;GO:0016787;GO:0016798;GO:0030245;GO:0030245;GO:0071555;GO:0071555;GO:0000272;GO:0003824;GO:0004553;GO:0004553;GO:0004553;GO:0005975;GO:0005975;GO:0005975;GO:0008152;GO:0008810;GO:0008810;GO:0016787;GO:0016798;GO:0030245;GO:0030245;GO:0071555;	K01179	EC:3.2.1.4	Endoglucanase 17 [Source:UniProtKB/Swiss- Prot;Acc:O81416]	O81416 A0A654FL72
AT5G09220	613.38	911.231	315.529	0.346267	-1.53005	2.87829e-14	1.62736e-12	Down Regulation	5	2866222	2869156	+	1926	AAP2	GO:0003333;GO:0005886;GO:0005886;GO:0005886;GO:0005886;GO:0005887;GO:0005887;GO:0006865;GO:0006865;GO:0015171;GO:0015293;GO:0015293;GO:0015800;GO:0015800;GO:0015804;GO:0015804;GO:0016020;GO:0016021;GO:0016021;GO:0055085;GO:0110126;	-	-	Amino acid permease 2 [Source:UniProtKB/Swiss- Prot;Acc:Q38967]	Q38967 A0A178UHC5
AT1G62420	128.064	67.7831	188.346	2.77865	1.47439	3.4583e-14	1.93631e-12	Up Regulation	1	23102777	23104756	-	1164	-	GO:0003674;	-	-	DUF506 family protein (DUF506) [Source:UniProtKB/TrEMBL;Acc:O48807]	O48807 A0A178WEW9
AT3G12920	660.987	432.36	889.615	2.05758	1.04095	3.56935e-14	1.99365e-12	Up Regulation	3	4121789	4123582	-	1605	BRG3	GO:0004842;GO:0004842;GO:0005634;GO:0005634;GO:0006952;GO:0006952;GO:0016567;GO:0016740;GO:0043067;GO:0043067;GO:0043067;GO:0043161;GO:0043161;GO:0046872;GO:0046872;	K19042	EC:2.3.2.27	Probable BOI-related E3 ubiquitin-protein ligase 3 [Source:UniProtKB/Swiss-Prot;Acc:Q9LDD1]	Q9LDD1
AT4G05631	166.735	237.155	96.3163	0.406133	-1.29998	4.18228e-14	2.30989e-12	Down Regulation	4	2990006	2992618	-	882	-	GO:0005575;GO:0008150;	-	-	unknown protein; Ha. [Source:TAIR;Acc:AT4G05631]	F4JGI3 A0A654FM54
AT3G26220	396.579	244.195	548.963	2.24805	1.16867	4.63443e-14	2.53936e-12	Up Regulation	3	9595930	9597927	-	1883	CYP71B3	GO:0004497;GO:0004497;GO:0005506;GO:0005506;GO:0016020;GO:0016020;GO:0016021;GO:0016021;GO:0016491;GO:0016705;GO:0016705;GO:0016709;GO:0020037;GO:0020037;GO:0046872;GO:0055114;GO:0055114;GO:0055114;	-	-	Cytochrome P450 71B3 [Source:UniProtKB/Swiss- Prot;Acc:O65785]	O65785 A0A178VJV7
AT1G26390	91.6901	43.5393	139.841	3.21183	1.6834	4.70838e-14	2.57376e-12	Up Regulation	1	9130013	9131779	-	1767	FOX2	GO:0000166;GO:0005576;GO:0005576;GO:0005618;GO:0005618;GO:0016491;GO:0016491;GO:0016491;GO:0050660;GO:0050660;GO:0055114;GO:0055114;GO:0055114;GO:0071949;GO:0071949;	-	-	Berberine bridge enzyme-like 4 [Source:UniProtKB/Swiss-Prot;Acc:Q9FZC5]	Q9FZC5
AT1G56600	276.356	179.885	372.828	2.07259	1.05143	5.20607e-14	2.83909e-12	Up Regulation	1	21207537	21209635	+	1435	GOLS2	GO:0005737;GO:0005737;GO:0005975;GO:0006012;GO:0006012;GO:0006012;GO:0006012;GO:0006979;GO:0006979;GO:0009409;GO:0009409;GO:0009414;GO:0009414;GO:0009414;GO:0009651;GO:0009651;GO:0009651;GO:0009737;GO:0009737;GO:0016740;GO:0016757;GO:0016757;GO:0016757;GO:0046872;GO:0046872;GO:0047216;GO:0047216;GO:0047216;GO:0047216;	K18819	EC:2.4.1.123	Galactinol synthase 2 [Source:UniProtKB/Swiss- Prot;Acc:Q9FXB2]	Q9FXB2 A0A654EJ40 W8Q3N9
AT4G28420	247.1	131.775	362.426	2.75034	1.45961	6.46788e-14	3.46174e-12	Up Regulation	4	14055661	14057592	+	1645	-	GO:0003824;GO:0003824;GO:0006520;GO:0006520;GO:0008483;GO:0008483;GO:0008483;GO:0009058;GO:0009058;GO:0016740;GO:0030170;GO:0030170;GO:0003824;GO:0006520;GO:0008483;GO:0009058;GO:0030170;	K00815	EC:2.6.1.5	Probable aminotransferase TAT1 [Source:UniProtKB/Swiss-Prot;Acc:Q67Y55]	Q67Y55 A0A5S9XX34
AT5G48410	270.336	173.786	366.887	2.11115	1.07803	6.53159e-14	3.48775e-12	Up Regulation	5	19620267	19623425	+	2887	GLR1.3	GO:0004970;GO:0006811;GO:0015276;GO:0015276;GO:0016020;GO:0016020;GO:0016020;GO:0016021;GO:0016021;GO:0034220;GO:0004970;GO:0005262;GO:0005262;GO:0005622;GO:0005886;GO:0005886;GO:0005886;GO:0006811;GO:0006816;GO:0006816;GO:0008066;GO:0008066;GO:0015276;GO:0015276;GO:0015276;GO:0016020;GO:0016020;GO:0016020;GO:0016021;GO:0016021;GO:0019722;GO:0019722;GO:0034220;GO:0038023;GO:0070588;GO:0071230;GO:…	K05387	-	Glutamate receptor 1.3 [Source:UniProtKB/Swiss- Prot;Acc:Q9FH75]	Q9FH75
AT3G24420	169.011	99.5678	238.454	2.39489	1.25996	7.17545e-14	3.82271e-12	Up Regulation	3	8862813	8865239	-	1476	-	GO:0005634;GO:0005634;GO:0005737;GO:0005737;GO:0016787;GO:0016787;	-	-	Alpha/beta-Hydrolases superfamily protein [Source:UniProtKB/TrEMBL;Acc:Q9LK01]	A0A654FA73 Q9LK01
AT5G26220	200.767	115.053	286.481	2.49	1.31615	7.37918e-14	3.92219e-12	Up Regulation	5	9162969	9164884	-	1220	GGCT2;1	GO:0003839;GO:0003839;GO:0003839;GO:0006751;GO:0006751;GO:0006751;GO:0003839;GO:0003839;GO:0003839;GO:0003839;GO:0003839;GO:0005737;GO:0005737;GO:0005737;GO:0006751;GO:0006751;GO:0006751;GO:0006751;GO:0006751;GO:0010288;GO:0010288;GO:0016829;GO:0046686;GO:0046686;	K22596	EC:4.3.2.9	Gamma-glutamylcyclotransferase 2-1 [Source:UniProtKB/Swiss-Prot;Acc:Q8GY54]	Q8GY54 A0A5S9Y7V9
AT4G34131	493.001	686.558	299.445	0.436154	-1.19709	8.22967e-14	4.36419e-12	Down Regulation	4	16343057	16344818	-	1762	UGT73B3	GO:0006952;GO:0006952;GO:0008194;GO:0008194;GO:0016740;GO:0016757;GO:0016758;GO:0035251;GO:0035251;GO:0043231;GO:0047893;GO:0047893;GO:0051707;GO:0051707;GO:0071456;GO:0080043;GO:0080043;GO:0080044;GO:0102360;GO:0102360;GO:0102425;GO:0102425;	-	-	UDP-glycosyltransferase 73B3 [Source:UniProtKB/Swiss-Prot;Acc:Q8W491]	Q8W491 W8Q6H7
AT2G14610	18.4382	35.5715	1.30493	0.0366848	-4.76867	1.21622e-13	6.33314e-12	Down Regulation	2	6241640	6242541	-	902	PR1	GO:0003674;GO:0005576;GO:0005576;GO:0005576;GO:0005615;GO:0005615;GO:0005618;GO:0005618;GO:0006952;GO:0006952;GO:0006952;GO:0009414;GO:0009414;GO:0009607;GO:0009627;GO:0009627;GO:0010266;GO:0010266;GO:0048046;GO:0048046;GO:0099503;	K13449	-	Pathogenesis-related protein 1 [Source:UniProtKB/Swiss-Prot;Acc:P33154]	P33154
AT2G31110	363.288	236.749	489.826	2.06896	1.04891	1.22029e-13	6.34e-12	Up Regulation	2	13258329	13262256	-	1586	TBL40	GO:0005794;GO:0005794;GO:0016020;GO:0016021;GO:0016021;GO:0016413;GO:0016413;	-	-	TBL40 [Source:UniProtKB/TrEMBL;Acc:A0A178VPV0]	Q67XC4 A0A178VPV0
AT5G52710	134.941	74.6253	195.257	2.6165	1.38764	1.43021e-13	7.39734e-12	Up Regulation	5	21375704	21378172	+	1736	-	-	-	-	Copper transport protein family [Source:UniProtKB/TrEMBL;Acc:Q9LTE6]	Q9LTE6
AT1G15625	76.9609	34.7816	119.14	3.42538	1.77627	2.20402e-13	1.11252e-11	Up Regulation	1	5374755	5375910	+	978	-	GO:0016020;GO:0016021;GO:0016021;GO:0016874;GO:0016874;	-	-	E3 ubiquitin-protein ligase [Source:UniProtKB/TrEMBL;Acc:Q9M9D3]	Q9M9D3
AT1G26800	187.269	267.596	106.942	0.399639	-1.32323	2.25722e-13	1.13689e-11	Down Regulation	1	9285025	9286395	-	1371	MPSR1	GO:0000209;GO:0005737;GO:0005829;GO:0016567;GO:0046872;GO:0051787;GO:0051865;GO:0061630;GO:0061635;GO:0071218;GO:0071629;	-	-	E3 ubiquitin-protein ligase MPSR1 [Source:UniProtKB/Swiss-Prot;Acc:Q9LQX2]	Q9LQX2 A0A178W1Z6
AT3G01990	191.418	116.809	266.027	2.27746	1.18742	2.51966e-13	1.25537e-11	Up Regulation	3	330099	333132	+	2673	ACR6	GO:0005515;GO:0016597;GO:0016597;GO:0005515;GO:0016597;GO:0016597;	-	-	ACT domain repeat 6 [Source:UniProtKB/TrEMBL;Acc:A0A1I9LSD7]	Q9SGA0 A0A178VIU8
AT3G26210	208.996	130.304	287.687	2.20782	1.14262	2.76005e-13	1.36922e-11	Up Regulation	3	9592727	9595283	-	2189	CYP71B23	GO:0004497;GO:0005506;GO:0005506;GO:0005829;GO:0016020;GO:0016020;GO:0016021;GO:0016021;GO:0016491;GO:0016705;GO:0016705;GO:0016709;GO:0020037;GO:0020037;GO:0046872;GO:0055114;GO:0055114;GO:0055114;	-	-	Cytochrome P450 71B23 [Source:UniProtKB/Swiss- Prot;Acc:Q9LTM0]	Q9LTM0 A0A5S9XFR6
AT5G24550	135.217	74.9111	195.522	2.61006	1.38408	2.77293e-13	1.37266e-11	Up Regulation	5	8392059	8395302	-	1605	BGLU32	GO:0004553;GO:0004553;GO:0005975;GO:0005975;GO:0008152;GO:0008422;GO:0008422;GO:0008422;GO:0009651;GO:0009651;GO:0016787;GO:0016798;GO:0019762;GO:0019762;GO:0051707;GO:0051707;GO:0102483;GO:0102483;	K01188	EC:3.2.1.21	Beta-glucosidase 32 [Source:UniProtKB/Swiss- Prot;Acc:Q9FLU8]	Q9FLU8 A0A654G3S3
AT3G23230	235.282	123.354	347.21	2.81474	1.493	3.13753e-13	1.54651e-11	Up Regulation	3	8289379	8290164	-	786	ERF098	GO:0003677;GO:0003677;GO:0003677;GO:0003700;GO:0003700;GO:0003700;GO:0005634;GO:0005634;GO:0006355;GO:0006355;GO:0009873;GO:0009873;GO:0009873;GO:0010200;GO:0010200;	-	-	Ethylene-responsive transcription factor ERF098 [Source:UniProtKB/Swiss-Prot;Acc:Q9LTC5]	Q9LTC5 A0A654F9Y2
AT1G47510	229.701	146.289	313.112	2.14037	1.09786	3.16137e-13	1.55493e-11	Up Regulation	1	17435525	17438490	-	2291	IP5P11	GO:0016787;GO:0046856;GO:0046856;GO:0016787;GO:0046856;GO:0046856;GO:0004439;GO:0004439;GO:0004439;GO:0004439;GO:0005886;GO:0005886;GO:0005886;GO:0009651;GO:0009651;GO:0009651;GO:0009733;GO:0009733;GO:0009733;GO:0009737;GO:0009737;GO:0009737;GO:0009753;GO:0009753;GO:0009753;GO:0016020;GO:0016787;GO:0034485;GO:0034485;GO:0034485;GO:0036092;GO:0043813;GO:0043813;GO:0043813;GO:0046855;GO:0046855;GO:…	-	-	Type IV inositol polyphosphate 5-phosphatase 11 [Source:UniProtKB/Swiss-Prot;Acc:Q5EAF2]	Q5EAF2
AT1G72660	108.746	160.409	57.0834	0.355862	-1.49061	5.17167e-13	2.5063e-11	Down Regulation	1	27353765	27356852	+	1971	DRG2	GO:0000166;GO:0002181;GO:0003729;GO:0003924;GO:0003924;GO:0005525;GO:0005525;GO:0005525;GO:0005525;GO:0005737;GO:0005737;GO:0005737;GO:0005739;GO:0019003;GO:0019003;GO:0000166;GO:0002181;GO:0003729;GO:0003924;GO:0003924;GO:0005525;GO:0005525;GO:0005525;GO:0005525;GO:0005737;GO:0005737;GO:0005737;GO:0005739;GO:0019003;GO:0019003;GO:0000166;GO:0002181;GO:0003729;GO:0003924;GO:0003924;GO:0005525;GO:…	K06944	-	Developmentally-regulated G-protein 2 [Source:UniProtKB/Swiss-Prot;Acc:Q9CAI1]	Q9CAI1
AT4G35730	183.309	254.856	111.762	0.438531	-1.18925	5.8419e-13	2.80168e-11	Down Regulation	4	16931003	16933499	+	1767	-	GO:0005739;GO:0005739;GO:0008104;GO:0015031;GO:0015031;	-	-	Regulator of Vps4 activity in the MVB pathway protein [Source:UniProtKB/TrEMBL;Acc:F4JNS8]	F4JNS8
AT3G22910	973.738	1320.37	627.108	0.47495	-1.07415	6.44685e-13	3.07901e-11	Down Regulation	3	8116292	8119490	-	3199	ACA13	GO:0000166;GO:0000166;GO:0000166;GO:0005388;GO:0005388;GO:0005388;GO:0005388;GO:0005388;GO:0005516;GO:0005516;GO:0005524;GO:0005524;GO:0005524;GO:0005887;GO:0006811;GO:0006816;GO:0016020;GO:0016020;GO:0016020;GO:0016021;GO:0016021;GO:0016021;GO:0019829;GO:0043231;GO:0046872;GO:0046872;GO:0070588;GO:0070588;	K01537	EC:7.2.2.10	Putative calcium-transporting ATPase 13, plasma membrane-type [Source:UniProtKB/Swiss-Prot;Acc:Q9LIK7]	Q9LIK7 A0A654FB31
AT1G51270	184.81	112.771	256.849	2.27761	1.18752	7.13175e-13	3.38509e-11	Up Regulation	1	19007364	19011285	+	3205	-	GO:0005515;GO:0007165;GO:0007165;GO:0005515;GO:0005789;GO:0005789;GO:0007165;GO:0007165;GO:0005515;GO:0005789;GO:0005789;GO:0007165;GO:0007165;GO:0005515;GO:0005789;GO:0005789;GO:0007165;GO:0007165;GO:0005515;GO:0005789;GO:0005789;GO:0007165;GO:0007165;GO:0005515;GO:0005789;GO:0005789;GO:0007165;GO:0007165;GO:0005515;GO:0005789;GO:0005789;GO:0005789;GO:0005886;GO:0007165;GO:0007165;GO:0016787;GO:…	-	-	Vesicle-associated protein 1-4 [Source:UniProtKB/TrEMBL;Acc:F4I818]	Q9SYC9
AT5G03204	31.1489	55.0614	7.23644	0.131425	-2.92769	7.82813e-13	3.69283e-11	Down Regulation	5	762044	762507	-	464	-	GO:0003674;GO:0008150;	-	-	unknown protein; Ha. [Source:TAIR;Acc:AT5G03204]	B3H6S3
AT4G18210	226.297	145.23	307.364	2.1164	1.08161	1.08889e-12	5.07445e-11	Up Regulation	4	10075527	10078261	+	2587	PUP10	GO:0005345;GO:0005345;GO:0006863;GO:0006863;GO:0009624;GO:0009624;GO:0015211;GO:0015211;GO:0015860;GO:0016020;GO:0016020;GO:0016020;GO:0016021;GO:0016021;GO:0016021;GO:1904823;	-	-	Probable purine permease 10 [Source:UniProtKB/Swiss-Prot;Acc:O49725]	O49725
AT3G57460	57.8077	23.3045	92.3108	3.96107	1.98589	1.11114e-12	5.16771e-11	Up Regulation	3	21262986	21265827	-	1510	-	GO:0003824;GO:0005739;GO:0006508;GO:0008233;GO:0008237;GO:0016787;GO:0043171;GO:0046872;GO:0046872;GO:0051603;	-	-	Catalytic/ metal ion binding / metalloendopeptidase/ zinc ion binding protein [Source:UniProtKB/TrEMBL;Acc:F4J3D6]	F4J3D6
AT4G37320	131.888	74.7763	188.999	2.52753	1.33773	1.25794e-12	5.82696e-11	Up Regulation	4	17559378	17561975	-	2137	CYP81D5	GO:0004497;GO:0005506;GO:0005506;GO:0016020;GO:0016491;GO:0016705;GO:0016705;GO:0016709;GO:0020037;GO:0020037;GO:0042343;GO:0046872;GO:0055114;GO:0055114;GO:0055114;GO:0098542;	K24542	-	Cytochrome P450, family 81, subfamily D, polypeptide 5 [Source:UniProtKB/TrEMBL;Acc:O23156]	O23156 A0A654FWD0
AT2G29350	144.928	225.638	64.2172	0.284603	-1.81298	1.32544e-12	6.12729e-11	Down Regulation	2	12600914	12602556	+	1368	SAG13	GO:0002213;GO:0002213;GO:0004022;GO:0004022;GO:0005777;GO:0005886;GO:0007568;GO:0007568;GO:0016020;GO:0016021;GO:0016491;GO:0016491;GO:0016491;GO:0031347;GO:0055114;GO:0055114;GO:0016491;GO:0016491;	-	-	SAG13 [Source:UniProtKB/TrEMBL;Acc:A0A178VTS8]	Q9ZW18 A0A178VTS8
AT1G72080	26.4773	47.7366	5.21799	0.109308	-3.19353	1.40734e-12	6.46702e-11	Down Regulation	1	27120157	27122783	-	904	-	GO:0000243;GO:0000243;GO:0000387;GO:0000387;GO:0003723;GO:0003723;GO:0005682;GO:0005682;GO:0005685;GO:0005685;GO:0005686;GO:0005686;GO:0005687;GO:0005687;GO:0005689;GO:0005689;GO:0006396;GO:0006396;GO:0034715;GO:0034715;GO:0034719;GO:0034719;GO:0071011;GO:0071013;GO:0071013;GO:0097526;	-	-	Putative uncharacterized protein [Source:UniProtKB/TrEMBL;Acc:Q1PFE3]	Q1PFE3
AT2G18193	1074.78	1436.78	712.786	0.496099	-1.0113	1.46976e-12	6.72708e-11	Down Regulation	2	7917413	7919345	-	1857	-	GO:0000166;GO:0005524;GO:0005524;GO:0005524;GO:0005783;GO:0005783;GO:0016020;GO:0016021;GO:0016021;GO:0016787;GO:0016887;GO:0016887;	-	-	AAA-ATPase At2g18193 [Source:UniProtKB/Swiss- Prot;Acc:Q8GW96]	Q8GW96
AT5G53760	226.782	145.618	307.947	2.11476	1.08049	1.53517e-12	7.01252e-11	Up Regulation	5	21822323	21826488	+	2562	MLO11	GO:0005516;GO:0005516;GO:0006952;GO:0006952;GO:0006952;GO:0009607;GO:0009607;GO:0016020;GO:0016021;GO:0016021;GO:0016021;GO:0005516;GO:0005516;GO:0006952;GO:0006952;GO:0006952;GO:0009607;GO:0009607;GO:0016020;GO:0016021;GO:0016021;GO:0016021;	K08472	-	MLO-like protein [Source:UniProtKB/TrEMBL;Acc:B9DGT8]	Q9FI00 A0A384LJC5 B9DGT8
AT1G66860	56.1655	110.296	2.03482	0.0184487	-5.76034	1.85616e-12	8.34658e-11	Down Regulation	1	24942188	24944514	+	1516	-	GO:0006541;GO:0006541;GO:0016740;GO:0016740;GO:0016787;GO:0016787;	-	-	Class I glutamine amidotransferase-like superfamily protein [Source:UniProtKB/TrEMBL;Acc:Q9C9N8]	A0A178WIM3 Q9C9N8
AT5G49850	231.337	137.977	324.697	2.35328	1.23467	2.2325e-12	9.90373e-11	Up Regulation	5	20259440	20262585	-	2474	JAL46	GO:0030246;GO:0030246;GO:0030246;	-	-	Jacalin-related lectin 46 [Source:UniProtKB/Swiss- Prot;Acc:Q9LTA8]	Q9LTA8
AT1G03600	181.033	250.354	111.711	0.446214	-1.16419	2.30872e-12	1.02026e-10	Down Regulation	1	898480	899794	+	1315	PSB27-1	GO:0005576;GO:0009507;GO:0009507;GO:0009507;GO:0009534;GO:0009534;GO:0009535;GO:0009535;GO:0009535;GO:0009536;GO:0009543;GO:0009543;GO:0009543;GO:0009579;GO:0009579;GO:0009579;GO:0010206;GO:0010206;GO:0010207;GO:0010207;GO:0010207;GO:0016020;GO:0071484;GO:0071484;	K08902	-	Photosystem II repair protein PSB27-H1, chloroplastic [Source:UniProtKB/Swiss-Prot;Acc:Q9LR64]	Q9LR64 A0A178WF34
AT1G71500	240.843	329.883	151.804	0.460176	-1.11974	2.87445e-12	1.25109e-10	Down Regulation	1	26935982	26937607	+	1242	-	GO:0005739;GO:0008942;GO:0008942;GO:0009507;GO:0009507;GO:0009534;GO:0009534;GO:0009535;GO:0009535;GO:0009941;GO:0009941;GO:0010207;GO:0010207;GO:0016491;GO:0042128;GO:0042128;GO:0042549;GO:0042549;GO:0046872;GO:0051536;GO:0051537;GO:0051537;GO:0051537;GO:0055114;GO:0055114;	-	-	Rieske (2Fe-2S) domain-containing protein [Source:UniProtKB/TrEMBL;Acc:Q9C9I7]	Q9C9I7 A0A654EN28
AT1G17180	213.346	137.167	289.525	2.11075	1.07775	4.82608e-12	2.07315e-10	Up Regulation	1	5872024	5873124	+	1016	GSTU25	GO:0004364;GO:0004364;GO:0004364;GO:0004364;GO:0005515;GO:0005737;GO:0005737;GO:0005737;GO:0005737;GO:0005829;GO:0005829;GO:0006749;GO:0006749;GO:0009407;GO:0009407;GO:0009636;GO:0016740;GO:0046256;GO:0046256;	K00799	EC:2.5.1.18	Glutathione S-transferase U25 [Source:UniProtKB/Swiss-Prot;Acc:Q9SHH7]	Q9SHH7 A0A178W2G2
AT4G22840	188.304	119.538	257.07	2.15054	1.1047	7.81859e-12	3.30934e-10	Up Regulation	4	11991497	11993809	-	1502	BASS6	GO:0009507;GO:0009507;GO:0009507;GO:0009536;GO:0009941;GO:0009941;GO:0009941;GO:0016020;GO:0016020;GO:0016020;GO:0016021;GO:0016021;GO:0043879;GO:0043879;GO:0097339;	-	-	Probable sodium/metabolite cotransporter BASS6, chloroplastic [Source:UniProtKB/Swiss-Prot;Acc:Q8VYY4]	Q8VYY4 A0A178UXQ5
AT3G59140	134.081	78.2842	189.878	2.42549	1.27828	7.92029e-12	3.34625e-10	Up Regulation	3	21863348	21869036	-	4868	ABCC10	GO:0000166;GO:0000325;GO:0000325;GO:0005524;GO:0005524;GO:0005524;GO:0005774;GO:0005774;GO:0005774;GO:0005829;GO:0008559;GO:0008559;GO:0016020;GO:0016020;GO:0016020;GO:0016021;GO:0016021;GO:0016021;GO:0016887;GO:0016887;GO:0042626;GO:0042626;GO:0042626;GO:0042626;GO:0042908;GO:0055085;GO:0055085;GO:0055085;	-	-	ABC transporter C family member 10 [Source:UniProtKB/Swiss-Prot;Acc:Q9LYS2]	Q9LYS2 A0A5S9XMF1
AT5G54470	157.215	218.627	95.8037	0.438207	-1.19031	9.41961e-12	3.94359e-10	Down Regulation	5	22114304	22115539	-	1152	-	GO:0003700;GO:0003700;GO:0005515;GO:0005622;GO:0006355;GO:0006355;GO:0008270;GO:0008270;GO:0009409;GO:0009409;GO:0009555;GO:0009555;GO:0071456;	-	-	BBX29 [Source:UniProtKB/TrEMBL;Acc:A0A178UJV0]	Q6NLH4 A0A178UJV0
AT3G05937	130.882	76.327	185.437	2.4295	1.28066	1.03364e-11	4.30397e-10	Up Regulation	3	1775766	1776840	-	1075	-	GO:0003674;GO:0008150;	-	-	unknown protein; Ha. [Source:TAIR;Acc:AT3G05937]	Q3EBC0
AT4G23280	56.2147	23.572	88.8573	3.76961	1.91442	1.14912e-11	4.70834e-10	Up Regulation	4	12174733	12177576	+	2113	CRK20	GO:0000166;GO:0004672;GO:0004672;GO:0004674;GO:0005524;GO:0005524;GO:0005524;GO:0006468;GO:0006468;GO:0016020;GO:0016021;GO:0016021;GO:0016301;GO:0016310;GO:0016740;GO:0000166;GO:0004672;GO:0004672;GO:0004674;GO:0004674;GO:0004674;GO:0005524;GO:0005524;GO:0005524;GO:0005886;GO:0005886;GO:0006468;GO:0006468;GO:0006468;GO:0016020;GO:0016021;GO:0016021;GO:0016301;GO:0016310;GO:0016740;GO:0042742;GO:…	-	-	Putative cysteine-rich receptor-like protein kinase 20 [Source:UniProtKB/Swiss-Prot;Acc:O65479]	O65479
AT3G28040	143.092	85.0366	201.148	2.36543	1.2421	1.16042e-11	4.7462e-10	Up Regulation	3	10434924	10438484	+	3482	-	GO:0000166;GO:0004672;GO:0004672;GO:0005515;GO:0005515;GO:0005524;GO:0005524;GO:0005524;GO:0005886;GO:0006468;GO:0006468;GO:0009506;GO:0016020;GO:0016021;GO:0016021;GO:0046777;	-	-	Probably inactive leucine-rich repeat receptor-like protein kinase At3g28040 [Source:UniProtKB/Swiss- Prot;Acc:Q9LRT1]	Q9LRT1
AT1G16090	100.763	53.9639	147.562	2.73445	1.45125	1.19899e-11	4.89527e-10	Up Regulation	1	5516259	5517822	+	1310	WAKL7	GO:0004674;GO:0004674;GO:0006468;GO:0009611;GO:0009611;GO:0016021;GO:0016021;GO:0016301;GO:0016310;GO:0030247;GO:0030247;	-	-	Wall associated kinase-like 7 [Source:UniProtKB/TrEMBL;Acc:F4I2T5]	F4I2T5
AT2G03760	104.245	151.728	56.7616	0.3741	-1.4185	1.5186e-11	6.12433e-10	Down Regulation	2	1149295	1150663	-	1369	SOT12	GO:0005737;GO:0005794;GO:0005794;GO:0006952;GO:0006952;GO:0008146;GO:0008146;GO:0008146;GO:0009651;GO:0009651;GO:0009751;GO:0009751;GO:0016131;GO:0016131;GO:0016740;GO:0080118;GO:0080118;GO:1990135;GO:1990135;	-	-	Cytosolic sulfotransferase 12 [Source:UniProtKB/Swiss-Prot;Acc:P52839]	P52839 A0A654ERP0
AT5G07680	173.323	108.649	237.996	2.19049	1.13126	1.52652e-11	6.14553e-10	Up Regulation	5	2435795	2437661	+	1626	NAC079	GO:0003677;GO:0003677;GO:0003677;GO:0003700;GO:0003700;GO:0005634;GO:0005634;GO:0006355;GO:0006355;GO:0003677;GO:0006355;	-	-	NAC4 [Source:UniProtKB/TrEMBL;Acc:A0A178UL34]	Q9FLR3 A0A178UL34
AT1G52565	221.904	141.252	302.556	2.14196	1.09893	1.67215e-11	6.68511e-10	Up Regulation	1	19579839	19580977	-	1078	-	GO:0008150;	-	-	At1g52565 [Source:UniProtKB/TrEMBL;Acc:A0JPU2]	A0JPU2
AT1G69920	2710.24	1477.12	3943.35	2.66962	1.41664	1.82325e-11	7.24687e-10	Up Regulation	1	26334250	26335630	-	1003	GSTU12	GO:0004364;GO:0004364;GO:0004364;GO:0004364;GO:0005515;GO:0005634;GO:0005634;GO:0005737;GO:0005737;GO:0005737;GO:0006749;GO:0006749;GO:0006749;GO:0009407;GO:0009407;GO:0009636;GO:0016740;	K00799	EC:2.5.1.18	Glutathione S-transferase U12 [Source:UniProtKB/Swiss-Prot;Acc:Q6NMS0]	Q6NMS0
AT1G79360	136.906	81.4113	192.4	2.36331	1.24081	2.05371e-11	8.12607e-10	Up Regulation	1	29853960	29855872	-	1913	2025-10-02	GO:0000166;GO:0005524;GO:0005524;GO:0005773;GO:0005774;GO:0006811;GO:0006811;GO:0009705;GO:0009705;GO:0016020;GO:0016021;GO:0016021;GO:0016021;GO:0022857;GO:0022857;GO:0055085;GO:0055085;	-	-	Organic cation/carnitine transporter 2 [Source:UniProtKB/Swiss-Prot;Acc:O64515]	O64515 A0A5S9WVR0
AT3G62070	70.748	108.117	33.379	0.308731	-1.69558	2.12505e-11	8.39396e-10	Down Regulation	3	22983517	22984566	-	964	-	GO:0005575;GO:0008150;	-	-	At3g62070 [Source:UniProtKB/TrEMBL;Acc:Q9M1R7]	A0A384KG82 Q9M1R7
AT1G65800	70.1161	33.4653	106.767	3.19038	1.67373	3.00464e-11	1.17079e-09	Up Regulation	1	24472873	24476891	+	3290	SD16	GO:0000166;GO:0004672;GO:0004672;GO:0004672;GO:0004674;GO:0004674;GO:0004674;GO:0004674;GO:0004675;GO:0004675;GO:0005524;GO:0005524;GO:0005524;GO:0005829;GO:0005829;GO:0005886;GO:0005886;GO:0005886;GO:0006468;GO:0006468;GO:0006468;GO:0006468;GO:0007178;GO:0016020;GO:0016021;GO:0016021;GO:0016301;GO:0016310;GO:0016740;GO:0030246;GO:0030246;GO:0031625;GO:0031625;GO:0034613;GO:0034613;GO:0046777;GO:…	-	-	Receptor-like serine/threonine-protein kinase SD1-6 [Source:UniProtKB/Swiss-Prot;Acc:Q9S972]	Q9S972
AT4G19370	198.142	98.8895	297.395	3.00735	1.58849	3.88075e-11	1.47725e-09	Up Regulation	4	10566068	10567838	-	1152	-	GO:0005886;GO:0009808;GO:0009808;GO:0009809;GO:0016020;GO:0016020;GO:0016020;GO:0016021;GO:0016021;	-	-	Chitin synthase, putative (DUF1218) [Source:UniProtKB/TrEMBL;Acc:O65708]	O65708 A0A178USN0
AT4G23493	26.2315	46.5548	5.90821	0.126909	-2.97814	4.09236e-11	1.55012e-09	Down Regulation	4	12256050	12257079	-	730	-	GO:0008150;GO:0016020;GO:0016021;	-	-	Putative uncharacterized protein [Source:UniProtKB/TrEMBL;Acc:Q8LC94]	Q8LC94 A0A178V121
AT1G11300	135.791	81.4634	190.118	2.33379	1.22267	4.83112e-11	1.82099e-09	Up Regulation	1	3794243	3797507	+	2770	-	GO:0000166;GO:0004672;GO:0004672;GO:0004674;GO:0004674;GO:0004674;GO:0004674;GO:0005516;GO:0005516;GO:0005524;GO:0005524;GO:0005524;GO:0005886;GO:0005886;GO:0005886;GO:0006468;GO:0006468;GO:0006468;GO:0016020;GO:0016021;GO:0016021;GO:0016301;GO:0016310;GO:0016740;GO:0030246;GO:0030246;GO:0048544;GO:0048544;GO:0000166;GO:0004672;GO:0004672;GO:0004674;GO:0004674;GO:0004674;GO:0005524;GO:0005524;GO:…	-	-	G-type lectin S-receptor-like serine/threonine- protein kinase At1g11300 [Source:UniProtKB/Swiss- Prot;Acc:Q9SXB4]	Q9SXB4 A0A178WMJ8
AT1G06180	179.514	112.802	246.226	2.18281	1.12619	5.29526e-11	1.98619e-09	Up Regulation	1	1889362	1891276	+	1076	ATMYB13	GO:0003677;GO:0003700;GO:0005634;GO:0005634;GO:0007275;GO:0009651;GO:0009739;GO:0009751;GO:0009753;GO:0009909;GO:0030154;GO:0043565;GO:0044212;	K09422	-	Transcription factor MYB13 [Source:UniProtKB/Swiss- Prot;Acc:Q9LNC9]	Q9LNC9 A0A178W702
AT3G50820	49.588	82.4625	16.7134	0.202679	-2.30273	5.71082e-11	2.12823e-09	Down Regulation	3	18890874	18892508	-	1327	PSBO2	GO:0003729;GO:0005515;GO:0005515;GO:0005829;GO:0008266;GO:0008266;GO:0009507;GO:0009507;GO:0009507;GO:0009523;GO:0009534;GO:0009534;GO:0009535;GO:0009535;GO:0009535;GO:0009536;GO:0009570;GO:0009570;GO:0009579;GO:0009579;GO:0009579;GO:0009654;GO:0009654;GO:0010205;GO:0010205;GO:0010207;GO:0010207;GO:0010207;GO:0010242;GO:0010242;GO:0010287;GO:0010287;GO:0015979;GO:0016020;GO:0019684;GO:0019684;GO:…	K02716	-	Oxygen-evolving enhancer protein 1-2, chloroplastic [Source:UniProtKB/Swiss-Prot;Acc:Q9S841]	Q9S841
AT2G04450	175	111.515	238.485	2.13858	1.09666	6.5178e-11	2.41336e-09	Up Regulation	2	1543320	1545535	+	1384	NUDT6	GO:0000210;GO:0000210;GO:0005829;GO:0005829;GO:0007165;GO:0016787;GO:0016787;GO:0016787;GO:0035529;GO:0035529;GO:0035529;GO:0046872;GO:0046872;GO:0047631;GO:0047631;GO:0047631;GO:0047631;GO:0051287;GO:0051287;GO:0051287;GO:0051707;GO:0051707;GO:0080151;GO:0080151;	-	-	Nudix hydrolase 6 [Source:UniProtKB/Swiss- Prot;Acc:Q9SJC4]	Q9SJC4 A0A654ERV1
AT5G13700	185.907	251.455	120.358	0.478647	-1.06297	6.57614e-11	2.43106e-09	Down Regulation	5	4420069	4423095	-	1693	PAO1	GO:0005737;GO:0006598;GO:0006598;GO:0006598;GO:0016491;GO:0016491;GO:0016491;GO:0016491;GO:0046208;GO:0046208;GO:0046592;GO:0046592;GO:0046592;GO:0050660;GO:0050660;GO:0052894;GO:0052894;GO:0052895;GO:0052895;GO:0052901;GO:0052901;GO:0052902;GO:0052903;GO:0052904;GO:0055114;GO:0055114;GO:0055114;	K13366	EC:1.5.3.14 1.5.3.16 1.5.3.-	Polyamine oxidase 1 [Source:UniProtKB/Swiss- Prot;Acc:Q9FNA2]	Q9FNA2 A0A5S9Y3V1
AT5G38900	255.98	135.058	376.903	2.79067	1.48061	1.04957e-10	3.78305e-09	Up Regulation	5	15573505	15575712	-	1277	-	GO:0005829;GO:0005829;GO:0009817;GO:0009817;GO:0015035;GO:0015035;GO:0055114;GO:0015035;GO:0015035;GO:0055114;	-	-	Thioredoxin superfamily protein [Source:TAIR;Acc:AT5G38900]	A0A1P8BCR2
AT1G21270	47.1321	18.9075	75.3567	3.98555	1.99478	1.05608e-10	3.80058e-09	Up Regulation	1	7444749	7448483	+	3585	WAK2	GO:0000166;GO:0004672;GO:0004672;GO:0004674;GO:0004674;GO:0004674;GO:0005509;GO:0005509;GO:0005524;GO:0005524;GO:0005524;GO:0005634;GO:0005886;GO:0005886;GO:0006468;GO:0006468;GO:0006468;GO:0007166;GO:0007166;GO:0009311;GO:0009311;GO:0009751;GO:0009751;GO:0009826;GO:0009826;GO:0009992;GO:0009992;GO:0016020;GO:0016021;GO:0016021;GO:0016301;GO:0016310;GO:0016740;GO:0030247;GO:0030247;	-	-	Wall-associated receptor kinase 2 [Source:UniProtKB/Swiss-Prot;Acc:Q9LMP1]	Q9LMP1
AT1G18860	121.476	71.3631	171.589	2.40445	1.26571	1.10504e-10	3.96438e-09	Up Regulation	1	6508797	6511397	+	1885	WRKY61	GO:0003677;GO:0003700;GO:0003700;GO:0003700;GO:0005634;GO:0005634;GO:0006351;GO:0006355;GO:0006355;GO:0043565;GO:0043565;	-	-	WRKY DNA-binding protein 61 [Source:TAIR;Acc:AT1G18860]	A0A5S9V5B6 A0A2H1ZEC2
AT1G09050	214.568	286.172	142.963	0.499569	-1.00125	1.20767e-10	4.30579e-09	Down Regulation	1	2916968	2921111	+	3220	-	GO:0001085;GO:0001085;GO:0003677;GO:0003714;GO:0003714;GO:0005634;GO:0005634;GO:0008150;GO:1903507;GO:0001085;GO:0001085;GO:0003677;GO:0003714;GO:0003714;GO:0005634;GO:0005634;GO:0008150;GO:1903507;	-	-	Arginine-glutamic acid dipeptide repeat protein [Source:UniProtKB/TrEMBL;Acc:Q8RX35]	Q8RX35
AT2G32160	48.6833	20.0671	77.2996	3.85207	1.94563	1.50561e-10	5.29441e-09	Up Regulation	2	13662138	13666383	+	1742	-	GO:0008168;GO:0008168;GO:0016740;GO:0032259;GO:0008168;GO:0008757;GO:0008757;GO:0016740;GO:0032259;GO:0008168;GO:0008168;GO:0016740;GO:0032259;GO:0008168;GO:0008168;GO:0016740;GO:0032259;	K19787	EC:2.1.1.22	AT2G32160 protein [Source:UniProtKB/TrEMBL;Acc:B3H6T0]	B3H6T0
AT2G03505	194.632	128.181	261.083	2.03683	1.02633	1.93679e-10	6.73875e-09	Up Regulation	2	1063943	1065471	+	1368	-	GO:0008150;GO:0008150;GO:0008150;	-	-	At2g03505 [Source:UniProtKB/TrEMBL;Acc:Q6NPI4]	Q6NPI4 A0A384LLR5
AT5G19880	107.808	62.3823	153.233	2.45635	1.29652	1.98099e-10	6.88215e-09	Up Regulation	5	6720384	6722477	-	1250	PER58	GO:0004601;GO:0004601;GO:0004601;GO:0005576;GO:0005576;GO:0005773;GO:0006979;GO:0006979;GO:0006979;GO:0016491;GO:0020037;GO:0020037;GO:0020037;GO:0042744;GO:0042744;GO:0042744;GO:0046872;GO:0046872;GO:0055114;GO:0055114;GO:0055114;GO:0098869;	K00430	EC:1.11.1.7	Peroxidase 58 [Source:UniProtKB/Swiss- Prot;Acc:P59120]	P59120 A0A384KE95 Q1PDU6
AT4G21903	191.837	126.37	257.304	2.03611	1.02582	2.15538e-10	7.46552e-09	Up Regulation	4	11620889	11624459	-	2263	-	GO:0006855;GO:0015238;GO:0015297;GO:0015297;GO:0016020;GO:0016020;GO:0016020;GO:0016020;GO:0016021;GO:0016021;GO:0022857;GO:0042908;GO:0042910;GO:0042910;GO:0055085;GO:0055085;GO:0015238;GO:0015297;GO:0015297;GO:0016020;GO:0016020;GO:0016020;GO:0016021;GO:0016021;GO:0042908;GO:0042910;GO:0042910;GO:0055085;GO:0055085;GO:0015238;GO:0015297;GO:0015297;GO:0016020;GO:0016020;GO:0016020;GO:0016021;GO:…	K03327	-	Protein DETOXIFICATION [Source:UniProtKB/TrEMBL;Acc:F4JKB8]	F4JKB9 A0A178UZF1
AT2G45130	14.7149	28.0886	1.34116	0.0477475	-4.38843	2.32167e-10	7.99346e-09	Down Regulation	2	18606410	18607853	+	916	SPX3	GO:0016036;GO:0016036;GO:0016036;GO:0046872;GO:0046872;GO:0080040;GO:0080040;	-	-	SPX domain-containing protein 3 [Source:UniProtKB/Swiss-Prot;Acc:Q5PP62]	Q5PP62
AT5G19530	164.809	225.012	104.606	0.464889	-1.10504	2.48244e-10	8.4837e-09	Down Regulation	5	6588771	6591363	-	1697	ACL5	GO:0003824;GO:0003824;GO:0005737;GO:0005737;GO:0006596;GO:0006596;GO:0006596;GO:0009926;GO:0009926;GO:0010087;GO:0010087;GO:0010487;GO:0010487;GO:0010487;GO:0010487;GO:0016740;GO:0016768;GO:0016768;GO:0048759;GO:0048759;GO:0003824;	K18787	EC:2.5.1.79	Thermospermine synthase ACAULIS5 [Source:UniProtKB/Swiss-Prot;Acc:Q9S7X6]	Q9S7X6 A0A654G2M5
AT4G37180	160.495	218.784	102.206	0.467156	-1.09802	2.87978e-10	9.75488e-09	Down Regulation	4	17504428	17506504	+	1802	HHO5	GO:0003677;GO:0005515;GO:0005634;GO:0005634;GO:0003677;GO:0003677;GO:0005634;GO:0005634;GO:0003677;GO:0003700;GO:0005634;GO:0005829;GO:0006355;GO:0010629;GO:0044212;GO:0048449;GO:0090701;	-	-	Transcription factor HHO5 [Source:UniProtKB/Swiss- Prot;Acc:F4JRB0]	F4JRB0
AT3G08970	193.493	258.807	128.179	0.49527	-1.01371	2.9198e-10	9.86988e-09	Down Regulation	3	2737297	2740549	+	2148	ERDJ3A	GO:0005783;GO:0005788;GO:0005788;GO:0005788;GO:0009408;GO:0009408;GO:0009506;GO:0009506;GO:0009860;GO:0009860;GO:0016491;GO:0016491;GO:0034605;GO:0034605;GO:0055114;GO:0005783;GO:0005788;GO:0005788;GO:0005788;GO:0009408;GO:0009408;GO:0009506;GO:0009506;GO:0009860;GO:0009860;GO:0016491;GO:0016491;GO:0034605;GO:0034605;GO:0055114;	-	-	TMS1 [Source:UniProtKB/TrEMBL;Acc:A0A178VJB6]	Q9SR96 A0A178VJB6
AT2G05070	115.046	166.732	63.3605	0.380015	-1.39587	2.92229e-10	9.86988e-09	Down Regulation	2	1799234	1800472	-	1143	LHCB2.2	GO:0003729;GO:0005739;GO:0005774;GO:0005774;GO:0009269;GO:0009269;GO:0009409;GO:0009409;GO:0009416;GO:0009416;GO:0009416;GO:0009507;GO:0009507;GO:0009507;GO:0009517;GO:0009517;GO:0009522;GO:0009522;GO:0009523;GO:0009523;GO:0009534;GO:0009534;GO:0009535;GO:0009535;GO:0009535;GO:0009535;GO:0009536;GO:0009579;GO:0009579;GO:0009579;GO:0009644;GO:0009644;GO:0009645;GO:0009645;GO:0009765;GO:0009765;GO:…	K08913	-	Chlorophyll a-b binding protein 2.2, chloroplastic [Source:UniProtKB/Swiss-Prot;Acc:Q9S7J7]	Q9S7J7 A0A654ETC9
AT4G16860	76.3029	39.7083	112.898	2.84317	1.5075	3.25747e-10	1.09379e-08	Up Regulation	4	9488466	9495837	-	4027	RPP4	GO:0000166;GO:0005515;GO:0005515;GO:0005524;GO:0005524;GO:0006952;GO:0006952;GO:0006952;GO:0007165;GO:0007165;GO:0009817;GO:0009817;GO:0016787;GO:0030275;GO:0030275;GO:0043531;GO:0043531;GO:0050135;GO:0061809;GO:0000166;GO:0005515;GO:0005524;GO:0043531;GO:0043531;	-	-	Disease resistance protein RPP4 [Source:UniProtKB/Swiss-Prot;Acc:F4JNA9]	F4JNA9
AT1G58340	164.756	96.319	233.192	2.42104	1.27563	5.31111e-10	1.74291e-08	Up Regulation	1	21652988	21655439	+	2095	DTX48	GO:0000139;GO:0000139;GO:0005381;GO:0005381;GO:0005768;GO:0005770;GO:0005770;GO:0005794;GO:0005794;GO:0006826;GO:0006826;GO:0006855;GO:0006970;GO:0006970;GO:0009408;GO:0009408;GO:0009624;GO:0009624;GO:0009646;GO:0009646;GO:0009737;GO:0009737;GO:0010015;GO:0010015;GO:0015238;GO:0015297;GO:0015297;GO:0015893;GO:0016020;GO:0016020;GO:0016020;GO:0016020;GO:0016021;GO:0016021;GO:0017119;GO:0017119;GO:…	K03327	-	Protein DETOXIFICATION 48 [Source:UniProtKB/Swiss- Prot;Acc:Q9SLV0]	Q9SLV0 A0A5S9WQS4
AT1G28180	31.6772	8.40281	54.9515	6.53966	2.70921	5.67789e-10	1.85258e-08	Up Regulation	1	9843023	9844561	-	1539	-	GO:0003676;GO:0003676;GO:0004386;GO:0004386;GO:0005524;GO:0005524;GO:0000166;GO:0000398;GO:0003676;GO:0003676;GO:0003723;GO:0003723;GO:0003724;GO:0004386;GO:0004386;GO:0005524;GO:0005524;GO:0005524;GO:0016787;GO:0071013;	K12858	EC:3.6.4.13	P-loop containing nucleoside triphosphate hydrolases superfamily protein [Source:TAIR;Acc:AT1G28180]	-
AT1G70830	141.794	195.096	88.4928	0.453586	-1.14055	6.49878e-10	2.09963e-08	Down Regulation	1	26709889	26711587	-	1522	MLP28	GO:0006952;GO:0006952;GO:0006952;GO:0006952;GO:0005739;GO:0005829;GO:0006952;GO:0006952;GO:0006952;GO:0006952;GO:0006952;GO:0006952;	-	-	MLP-like protein 28 [Source:UniProtKB/Swiss- Prot;Acc:Q9SSK9]	Q9SSK9
AT3G11080	179.92	118.62	241.221	2.03356	1.02401	7.13322e-10	2.27592e-08	Up Regulation	3	3470304	3473685	+	3294	AtRLP35	GO:0005515;GO:0005886;GO:0016021;GO:0005515;GO:0005886;GO:0016020;GO:0016021;GO:0016021;	-	-	Receptor-like protein 35 [Source:UniProtKB/Swiss- Prot;Acc:Q9SRL7]	Q9SRL7
AT1G32100	148.835	95.7494	201.921	2.10885	1.07646	9.55784e-10	2.99973e-08	Up Regulation	1	11546160	11548016	-	1329	PRR1	GO:0009807;GO:0009807;GO:0010283;GO:0010283;GO:0016491;GO:0055114;	K21568	EC:1.23.1.1 1.23.1.2 1.23.1.3 1.23.1.4	Pinoresinol reductase 1 [Source:UniProtKB/Swiss- Prot;Acc:Q9FVQ6]	Q9FVQ6 A0A178WJY2
AT3G13950	100.204	57.7115	142.697	2.47258	1.30602	9.65717e-10	3.02268e-08	Up Regulation	3	4603885	4605513	+	1206	-	GO:0016020;GO:0016020;GO:0016021;GO:0016021;	-	-	AT3G13950 protein [Source:UniProtKB/TrEMBL;Acc:B9DG91]	B9DG91
AT3G63350	18.2367	33.1617	3.31171	0.0998655	-3.32387	1.17089e-09	3.63037e-08	Down Regulation	3	23399236	23400812	+	1081	HSFA7B	GO:0000978;GO:0000978;GO:0003677;GO:0003700;GO:0003700;GO:0003700;GO:0003700;GO:0005634;GO:0005634;GO:0005634;GO:0005737;GO:0005737;GO:0006355;GO:0006355;GO:0006357;GO:0009408;GO:0009408;GO:0009644;GO:0016020;GO:0016021;GO:0034605;GO:0034605;GO:0042025;GO:0043565;GO:0043565;GO:0061408;	K09419	-	Heat stress transcription factor A-7b [Source:UniProtKB/Swiss-Prot;Acc:Q9M1V5]	Q9M1V5
AT1G68670	172.993	251.074	94.9125	0.378026	-1.40344	1.18334e-09	3.66407e-08	Down Regulation	1	25781801	25784118	+	1853	HHO2	GO:0003677;GO:0003700;GO:0005634;GO:0005634;GO:0006355;GO:0009737;GO:0055062;	-	-	Transcription factor HHO2 [Source:UniProtKB/Swiss- Prot;Acc:Q8VZS3]	Q8VZS3 A0A5S9WT03
AT3G26180	110.029	65.9525	154.105	2.3366	1.22441	1.55546e-09	4.73368e-08	Up Regulation	3	9578032	9580113	-	2004	CYP71B20	GO:0004497;GO:0005506;GO:0005506;GO:0016020;GO:0016020;GO:0016021;GO:0016021;GO:0016491;GO:0016705;GO:0016705;GO:0016709;GO:0020037;GO:0020037;GO:0046872;GO:0055114;GO:0055114;GO:0055114;GO:0004497;GO:0004497;GO:0004497;GO:0005506;GO:0005506;GO:0016020;GO:0016021;GO:0016491;GO:0016705;GO:0016705;GO:0020037;GO:0020037;GO:0046872;GO:0055114;GO:0055114;GO:0055114;	-	-	Cytochrome P450 71B20 [Source:UniProtKB/Swiss- Prot;Acc:Q9LTM3]	Q9LTM3
AT4G28140	294.224	411.01	177.438	0.431711	-1.21186	1.72123e-09	5.19025e-08	Down Regulation	4	13974493	13975919	-	1427	ERF054	GO:0000976;GO:0003677;GO:0003677;GO:0003677;GO:0003700;GO:0003700;GO:0003700;GO:0005634;GO:0005634;GO:0005634;GO:0006355;GO:0006355;GO:0009873;GO:0009873;GO:0010200;GO:0010200;GO:0043565;	K09286	-	Ethylene-responsive transcription factor ERF054 [Source:UniProtKB/Swiss-Prot;Acc:Q9M0J3]	Q9M0J3 A0A654FTZ4
AT4G25580	67.3258	34.2657	100.386	2.92963	1.55072	1.80978e-09	5.45013e-08	Up Regulation	4	13056183	13058810	+	2254	-	GO:0009737;GO:0009737;GO:0009506;GO:0009506;GO:0009737;GO:0009737;	-	-	At4g25580/M7J2_50 [Source:UniProtKB/TrEMBL;Acc:Q8RY15]	A0A1P8B3K6
AT3G07350	159.973	215.179	104.767	0.486882	-1.03836	1.82725e-09	5.49555e-08	Down Regulation	3	2347186	2348791	+	1606	-	GO:0005524;GO:0005524;GO:0071456;	-	-	F21O3.6 protein [Source:UniProtKB/TrEMBL;Acc:Q9SRT1]	A0A384KVM9 Q9SRT1
AT2G32940	89.5411	128.804	50.2784	0.390349	-1.35716	1.86057e-09	5.58848e-08	Down Regulation	2	13971916	13977521	-	3123	AGO6	GO:0003676;GO:0003676;GO:0003723;GO:0005515;GO:0005634;GO:0005634;GO:0005634;GO:0006306;GO:0006306;GO:0006342;GO:0006342;GO:0006417;GO:0006417;GO:0006952;GO:0030422;GO:0030422;GO:0031047;GO:0035197;GO:0035197;GO:0051607;GO:0051607;	K11593	-	Protein argonaute 6 [Source:UniProtKB/Swiss- Prot;Acc:O48771]	O48771 A0A654EZS0
AT1G54010	71.802	38.1636	105.44	2.76286	1.46616	2.07373e-09	6.18047e-08	Up Regulation	1	20158589	20160864	-	1543	GLL23	GO:0005634;GO:0005773;GO:0005773;GO:0005774;GO:0005774;GO:0005783;GO:0005783;GO:0009506;GO:0009506;GO:0016020;GO:0016788;GO:0016788;	-	-	Inactive GDSL esterase/lipase-like protein 23 [Source:UniProtKB/Swiss-Prot;Acc:Q8W4H8]	Q8W4H8
AT1G75280	117.856	163.189	72.5229	0.44441	-1.17004	2.43814e-09	7.13744e-08	Down Regulation	1	28251626	28253686	+	1668	-	GO:0005737;GO:0005737;GO:0005739;GO:0005829;GO:0005886;GO:0005886;GO:0006979;GO:0006979;GO:0016491;GO:0016491;GO:0046686;GO:0046686;GO:0055114;	K23050	EC:1.3.1.-	Isoflavone reductase homolog P3 [Source:UniProtKB/Swiss-Prot;Acc:P52577]	P52577 A0A178W6W0
AT2G11810	30.3488	50.6175	10.0801	0.199142	-2.32813	3.18771e-09	9.20328e-08	Down Regulation	2	4743162	4746813	+	1926	MGD3	GO:0006631;GO:0006631;GO:0009247;GO:0009247;GO:0009507;GO:0009527;GO:0009536;GO:0009707;GO:0009707;GO:0016020;GO:0016036;GO:0016036;GO:0016740;GO:0016757;GO:0016758;GO:0016758;GO:0019374;GO:0019374;GO:0046509;GO:0046509;GO:0009247;GO:0009247;GO:0016740;GO:0016757;GO:0016758;GO:0016758;GO:0009247;GO:0016758;GO:0009247;GO:0009247;GO:0016020;GO:0016740;GO:0016757;GO:0016758;GO:0016758;GO:0046509;	K03715	EC:2.4.1.46	Monogalactosyldiacylglycerol synthase 3, chloroplastic [Source:UniProtKB/Swiss-Prot;Acc:Q9SI93]	Q9SI93
AT4G22030	46.4937	20.0029	72.9845	3.6487	1.86738	3.89095e-09	1.10674e-07	Up Regulation	4	11672349	11673748	+	1400	-	-	-	-	F-box family protein with a domain of unknown function (DUF295) [Source:TAIR;Acc:AT4G22030]	A0A654FRL3 A0A2H1ZEN7
AT3G53150	146.043	95.0364	197.05	2.07341	1.05201	4.74906e-09	1.33274e-07	Up Regulation	3	19697607	19699392	-	1786	UGT73D1	GO:0008194;GO:0016740;GO:0016757;GO:0016758;	-	-	UDP-glucosyl transferase 73D1 [Source:TAIR;Acc:AT3G53150]	Q9SCP6
AT1G32560	51.2161	78.3408	24.0913	0.30752	-1.70125	5.14534e-09	1.43696e-07	Down Regulation	1	11774484	11775442	+	859	LEA6	GO:0005829;GO:0005829;GO:0006970;GO:0006970;GO:0009414;GO:0009414;GO:0009506;GO:0009506;GO:0009793;GO:0009793;GO:0048316;GO:0048316;	-	-	Late embryogenesis abundant protein 6 [Source:UniProtKB/Swiss-Prot;Acc:Q39138]	Q39138 A0A178WA15
AT5G12110	77.607	112.266	42.9483	0.38256	-1.38624	5.61155e-09	1.56149e-07	Down Regulation	5	3914468	3916896	+	1866	-	GO:0003746;GO:0003746;GO:0003746;GO:0005085;GO:0005829;GO:0005829;GO:0005853;GO:0005853;GO:0005886;GO:0005886;GO:0006412;GO:0006414;GO:0006414;GO:0006414;GO:0006414;GO:0009536;GO:0016020;	K03232	-	At5g12110 [Source:UniProtKB/TrEMBL;Acc:Q29PY2]	Q84WM9 A0A384KQ94 Q29PY2
AT1G60190	56.1909	84.8057	27.5761	0.325167	-1.62075	7.85135e-09	2.14846e-07	Down Regulation	1	22198266	22200687	+	2422	PUB19	GO:0004842;GO:0004842;GO:0005515;GO:0005634;GO:0005634;GO:0005737;GO:0005737;GO:0010029;GO:0010029;GO:0016567;GO:0016567;GO:0016567;GO:0016740;	-	-	U-box domain-containing protein 19 [Source:UniProtKB/Swiss-Prot;Acc:O80742]	O80742 A0A5S9WR54
AT3G56060	49.51	23.0356	75.9843	3.29856	1.72183	8.00915e-09	2.18386e-07	Up Regulation	3	20803038	20806333	-	2374	-	GO:0016614;GO:0016614;GO:0050660;GO:0050660;GO:0055114;GO:0055114;	-	-	AT3g56060/F18O21_20 [Source:UniProtKB/TrEMBL;Acc:Q93ZK1]	Q93ZK1 A0A5S9XLF4
AT1G21240	40.8818	17.116	64.6477	3.77703	1.91725	8.14782e-09	2.21644e-07	Up Regulation	1	7434235	7436830	+	2422	WAK3	GO:0000166;GO:0004672;GO:0004672;GO:0004674;GO:0004674;GO:0004674;GO:0005509;GO:0005509;GO:0005524;GO:0005524;GO:0005524;GO:0005886;GO:0005886;GO:0006468;GO:0006468;GO:0006468;GO:0007166;GO:0007166;GO:0016020;GO:0016021;GO:0016021;GO:0016301;GO:0016310;GO:0016740;GO:0030247;GO:0030247;GO:0004672;GO:0004672;GO:0005524;GO:0005524;GO:0006468;GO:0006468;GO:0016301;GO:0016310;GO:0030247;GO:0030247;	-	-	Wall-associated receptor kinase 3 [Source:UniProtKB/Swiss-Prot;Acc:Q9LMN8]	Q9LMN8
AT5G46110	209.205	281.676	136.733	0.485426	-1.04268	8.19105e-09	2.22155e-07	Down Regulation	5	18697235	18700900	+	2303	APE2	GO:0008643;GO:0016020;GO:0016021;GO:0016021;GO:0016021;GO:0022857;GO:0022857;GO:0031969;GO:0055085;GO:0055085;GO:0005794;GO:0008643;GO:0009507;GO:0009536;GO:0009643;GO:0009643;GO:0015120;GO:0015120;GO:0015297;GO:0015713;GO:0015713;GO:0016020;GO:0016021;GO:0016021;GO:0016021;GO:0022857;GO:0022857;GO:0022857;GO:0031969;GO:0031969;GO:0035436;GO:0035436;GO:0055085;GO:0055085;GO:0071917;GO:0071917;GO:…	K15283	-	Glucose-6-phosphate/phosphate translocator-like protein [Source:UniProtKB/TrEMBL;Acc:A0A219I0W9]	Q9ZSR7 A0A5S9YBI1
AT3G14225	90.6421	47.2076	134.077	2.84015	1.50596	8.34722e-09	2.25601e-07	Up Regulation	3	4734553	4735993	-	1197	GLIP4	GO:0006629;GO:0006629;GO:0016020;GO:0016021;GO:0016021;GO:0016298;GO:0016298;GO:0016788;GO:0016788;GO:0005576;GO:0005576;GO:0006629;GO:0006629;GO:0006629;GO:0016042;GO:0016042;GO:0016298;GO:0016298;GO:0016298;GO:0016298;GO:0016787;GO:0016788;GO:0016788;	-	-	GDSL esterase/lipase 4 [Source:UniProtKB/Swiss- Prot;Acc:Q9LJP1]	Q9LJP1
AT5G59590	98.6466	48.9441	148.349	3.03099	1.59979	8.50219e-09	2.2939e-07	Up Regulation	5	24008865	24010688	-	1740	UGT76E2	GO:0008194;GO:0008194;GO:0016740;GO:0016757;GO:0016758;GO:0043231;GO:0080043;GO:0080043;GO:0080043;GO:0080044;GO:0080044;GO:0080044;	-	-	Glycosyltransferase (Fragment) [Source:UniProtKB/TrEMBL;Acc:W8PUA4]	Q9LTH2 A0A384KI83 W8PUA4
AT5G17310	141.73	189.702	93.758	0.494239	-1.01672	8.60713e-09	2.3168e-07	Down Regulation	5	5696478	5700993	-	2459	UGP1	GO:0003983;GO:0003983;GO:0003983;GO:0003983;GO:0005737;GO:0005737;GO:0005737;GO:0005829;GO:0005829;GO:0005886;GO:0005886;GO:0005977;GO:0005977;GO:0006011;GO:0006011;GO:0006011;GO:0006011;GO:0009536;GO:0009555;GO:0009555;GO:0009651;GO:0010942;GO:0010942;GO:0016740;GO:0016779;GO:0046686;GO:0046686;GO:0052543;GO:0052543;GO:0070569;GO:0070569;GO:0003983;GO:0003983;GO:0003983;GO:0006011;GO:0006011;GO:…	K00963	EC:2.7.7.9	UTP--glucose-1-phosphate uridylyltransferase 1 [Source:UniProtKB/Swiss-Prot;Acc:P57751]	P57751 A0A178UCA6
AT4G22035	11.1241	0.698996	21.5492	30.8289	4.94621	8.75696e-09	2.3489e-07	Up Regulation	4	11674333	11675463	+	1086	-	GO:0005515;	-	-	F-box only protein [Source:UniProtKB/TrEMBL;Acc:A0A1P8B474]	A0A1P8B474
AT1G22400	41.9641	18.0485	65.8797	3.65014	1.86795	9.3088e-09	2.48379e-07	Up Regulation	1	7903660	7906969	-	2023	UGT85A1	GO:0008194;GO:0008194;GO:0015020;GO:0015020;GO:0016740;GO:0016757;GO:0016758;GO:0043231;GO:0050403;GO:0050403;GO:0050502;GO:0050502;GO:0080043;GO:0080044;	K23452	EC:2.4.1.-	UDP-glycosyltransferase 85A1 [Source:UniProtKB/Swiss-Prot;Acc:Q9SK82]	Q9SK82 W8Q3R5
AT5G52670	49.0106	15.2846	82.7365	5.41305	2.43644	9.50506e-09	2.52898e-07	Up Regulation	5	21363486	21364401	+	721	-	GO:0003674;GO:0005575;GO:0008150;	-	-	Copper transport protein family [Source:UniProtKB/TrEMBL;Acc:Q9LTF0]	A0A178USM9 Q9LTF0
AT3G56500	50.1013	23.6216	76.581	3.24199	1.69688	1.10406e-08	2.89744e-07	Up Regulation	3	20943638	20943970	+	333	-	GO:0008150;	-	-	Serine-rich protein-like protein [Source:UniProtKB/TrEMBL;Acc:Q9LXZ0]	Q9LXZ0 A0A384LDV3
AT4G15340	59.6089	30.5331	88.6846	2.90454	1.53831	1.30882e-08	3.40381e-07	Up Regulation	4	8754440	8760600	-	2638	PEN1	GO:0000250;GO:0000250;GO:0005811;GO:0005811;GO:0010263;GO:0010263;GO:0016104;GO:0016104;GO:0016104;GO:0016104;GO:0016829;GO:0016829;GO:0016853;GO:0016866;GO:0016866;GO:0034075;GO:0034075;GO:0034075;GO:0042300;GO:0042300;GO:0042300;GO:0000250;GO:0000250;GO:0005811;GO:0005811;GO:0016104;GO:0016104;GO:0016866;GO:0016866;GO:0042300;GO:0042300;	K15823	EC:4.2.1.124	Arabidiol synthase [Source:UniProtKB/Swiss- Prot;Acc:Q9FR95]	Q9FR95 A0A654FPN2
AT3G01550	21.7735	37.6534	5.89353	0.156521	-2.67557	2.01668e-08	5.0566e-07	Down Regulation	3	216805	219136	-	1574	PPT2	GO:0005794;GO:0008643;GO:0009507;GO:0009536;GO:0015120;GO:0015120;GO:0015121;GO:0015121;GO:0015297;GO:0015713;GO:0015713;GO:0015714;GO:0015714;GO:0016020;GO:0016021;GO:0016021;GO:0016021;GO:0022857;GO:0022857;GO:0022857;GO:0031969;GO:0031969;GO:0055085;GO:0055085;GO:0071917;GO:0089722;GO:0008643;GO:0016020;GO:0016021;GO:0016021;GO:0016021;GO:0022857;GO:0022857;GO:0031969;GO:0055085;GO:0055085;	K15283	-	Phosphoenolpyruvate/phosphate translocator 2, chloroplastic [Source:UniProtKB/Swiss-Prot;Acc:Q8H0T6]	Q8H0T6 A0A178VKZ4
AT2G15042	115.464	73.1126	157.815	2.15852	1.11004	2.58917e-08	6.36748e-07	Up Regulation	2	6510841	6512641	+	1726	-	GO:0005515;	-	-	Leucine-rich repeat (LRR) family protein [Source:TAIR;Acc:AT2G15042]	Q9ZUK7
AT5G46520	126.447	83.117	169.776	2.04262	1.03042	3.01406e-08	7.32648e-07	Up Regulation	5	18867616	18872494	+	4249	-	GO:0005515;GO:0006952;GO:0007165;GO:0007165;GO:0016787;GO:0043531;GO:0043531;GO:0050135;GO:0061809;GO:0000166;GO:0005515;GO:0005515;GO:0005515;GO:0005524;GO:0005524;GO:0005634;GO:0005634;GO:0005634;GO:0005737;GO:0005829;GO:0005829;GO:0006952;GO:0006952;GO:0007165;GO:0007165;GO:0010082;GO:0010082;GO:0016787;GO:0043531;GO:0043531;GO:0050135;GO:0061809;	-	-	Disease resistance protein (TIR-NBS-LRR class) family [Source:TAIR;Acc:AT5G46520]	F4KHI3 A0A1Y1BZS1
AT1G09500	27.6368	9.32804	45.9455	4.92553	2.30028	3.34304e-08	8.08356e-07	Up Regulation	1	3066674	3068796	+	1931	-	GO:0003824;GO:0003824;GO:0004022;GO:0004022;GO:0005515;GO:0016491;GO:0016491;GO:0016616;GO:0016616;GO:0050662;GO:0055114;GO:0003824;GO:0003824;GO:0050662;GO:0003824;GO:0003824;GO:0050662;	-	-	At1g09500/F14J9_16 [Source:UniProtKB/TrEMBL;Acc:O80533]	B9DG15
AT3G54640	8610.34	5713.41	11507.3	2.01408	1.01012	3.49834e-08	8.40623e-07	Up Regulation	3	20223034	20225523	-	1456	TSA1	GO:0000162;GO:0000162;GO:0000162;GO:0003824;GO:0003824;GO:0004834;GO:0004834;GO:0004834;GO:0004834;GO:0005829;GO:0006568;GO:0006568;GO:0008652;GO:0009073;GO:0009507;GO:0009507;GO:0009507;GO:0009507;GO:0009536;GO:0009570;GO:0009570;GO:0009570;GO:0009630;GO:0009630;GO:0009735;GO:0009851;GO:0009851;GO:0016829;GO:0033984;GO:0033984;GO:0042742;GO:0042742;GO:0052544;GO:0052544;	K01695	EC:4.2.1.20	Tryptophan synthase alpha chain, chloroplastic [Source:UniProtKB/Swiss-Prot;Acc:Q42529]	Q42529
AT4G12480	334.052	187.063	481.041	2.57154	1.36263	3.60311e-08	8.631e-07	Up Regulation	4	7406065	7406994	-	930	EARLI1	GO:0005576;GO:0005576;GO:0005618;GO:0005783;GO:0005783;GO:0006952;GO:0009409;GO:0009409;GO:0009505;GO:0009505;GO:0009506;GO:0009506;GO:0009651;GO:0009651;GO:0009682;GO:0009682;GO:0009707;GO:0009707;GO:0009737;GO:0009737;GO:0050832;GO:0050832;GO:0099503;	-	-	PEARLI 1 [Source:UniProtKB/TrEMBL;Acc:A0A178V1J0]	-
AT3G17609	90.9459	127.25	54.6414	0.4294	-1.2196	4.45335e-08	1.05689e-06	Down Regulation	3	6023844	6024710	+	775	HYH	GO:0000976;GO:0003677;GO:0003677;GO:0003700;GO:0003700;GO:0003700;GO:0005515;GO:0005515;GO:0005634;GO:0005634;GO:0005634;GO:0006355;GO:0006355;GO:0009585;GO:0009585;GO:0010017;GO:0010017;GO:0010099;GO:0010114;GO:0010218;GO:0010224;GO:0010224;GO:0080167;GO:0080167;GO:0003700;GO:0003700;GO:0006355;GO:0006355;GO:0003700;GO:0003700;GO:0005515;GO:0006355;GO:0006355;GO:0003700;GO:0006355;	K16241	-	HYH [Source:UniProtKB/TrEMBL;Acc:A0A178VIU6]	Q8W191 A0A178VIU6
AT1G48000	126.449	82.4809	170.416	2.06613	1.04693	4.94948e-08	1.16386e-06	Up Regulation	1	17704132	17706460	-	952	MYB112	GO:0000976;GO:0003677;GO:0003700;GO:0003700;GO:0005634;GO:0005634;GO:0005634;GO:0006355;GO:0009409;GO:0009651;GO:0009737;GO:0009737;GO:0009751;GO:0043565;GO:0043565;GO:0045893;GO:0046686;GO:1901002;GO:1902584;	K09422	-	MYB transcription factor [Source:UniProtKB/TrEMBL;Acc:Q94CJ3]	A0A178WKB2 Q94CJ3
AT1G03070	88.4329	123.94	52.9262	0.427032	-1.22758	5.21536e-08	1.22016e-06	Down Regulation	1	729830	731565	+	1248	LFG4	GO:0016021;GO:0016021;GO:0016020;GO:0016021;GO:0016021;	K24205	-	Protein LIFEGUARD 4 [Source:UniProtKB/Swiss- Prot;Acc:Q9SA63]	Q9SA63 A0A654E6N2
AT5G09800	133.175	88.348	178.003	2.01479	1.01063	5.32659e-08	1.24366e-06	Up Regulation	5	3042904	3044546	-	1643	PUB28	GO:0004842;GO:0004842;GO:0005515;GO:0010200;GO:0010200;GO:0016567;GO:0016567;GO:0016567;GO:0016740;	-	-	U-box domain-containing protein 28 [Source:UniProtKB/Swiss-Prot;Acc:Q9LXE3]	Q9LXE3 A0A178UA46
AT1G32060	130.828	175.223	86.4337	0.493278	-1.01953	5.80193e-08	1.34782e-06	Down Regulation	1	11532199	11534639	+	1890	PRK	GO:0000166;GO:0005515;GO:0005515;GO:0005524;GO:0005524;GO:0005524;GO:0005634;GO:0005975;GO:0005975;GO:0008974;GO:0008974;GO:0008974;GO:0008974;GO:0009409;GO:0009409;GO:0009507;GO:0009507;GO:0009507;GO:0009507;GO:0009535;GO:0009535;GO:0009536;GO:0009570;GO:0009570;GO:0009579;GO:0009579;GO:0009735;GO:0009941;GO:0009941;GO:0010319;GO:0010319;GO:0015979;GO:0016020;GO:0016301;GO:0016301;GO:0016301;GO:…	K00855	EC:2.7.1.19	Phosphoribulokinase [Source:UniProtKB/TrEMBL;Acc:A0A178WLP9]	P25697 A0A178WLP9
AT1G76250	114.476	74.0303	154.921	2.09268	1.06535	6.17088e-08	1.42778e-06	Up Regulation	1	28606444	28609225	-	1705	-	GO:0008150;GO:0016020;GO:0016021;GO:0016021;	-	-	At1g76250 [Source:UniProtKB/TrEMBL;Acc:Q8GX25]	Q8GX25
AT5G25180	31.3128	12.171	50.4547	4.1455	2.05154	6.45083e-08	1.48068e-06	Up Regulation	5	8694630	8697108	-	1565	CYP71B14	GO:0004497;GO:0005506;GO:0005506;GO:0016020;GO:0016020;GO:0016021;GO:0016021;GO:0016491;GO:0016705;GO:0016705;GO:0016709;GO:0020037;GO:0020037;GO:0046872;GO:0055114;GO:0055114;GO:0055114;	-	-	Cytochrome P450 71B14 [Source:UniProtKB/Swiss- Prot;Acc:P58051]	P58051 A0A654G407
AT2G23910	98.5335	61.5903	135.477	2.19964	1.13727	7.07153e-08	1.61351e-06	Up Regulation	2	10177776	10180088	+	1576	-	GO:0016491;GO:0016491;GO:0016616;GO:0016616;GO:0055114;GO:0080167;GO:0080167;	-	-	At2g23910 [Source:UniProtKB/TrEMBL;Acc:O82219]	A0A1P8B2J9
AT3G27950	98.2325	61.5225	134.942	2.19338	1.13316	7.95855e-08	1.80342e-06	Up Regulation	3	10377957	10379907	+	1355	-	GO:0005576;GO:0006629;GO:0016042;GO:0016787;GO:0016788;GO:0016788;	-	-	GDSL-like Lipase/Acylhydrolase superfamily protein [Source:TAIR;Acc:AT3G27950]	A0A654FCR5
AT2G23270	103.961	26.3019	181.621	6.90521	2.78769	8.55583e-08	1.92929e-06	Up Regulation	2	9903215	9903845	+	631	-	GO:0009814;GO:0016021;GO:0016021;GO:0071456;GO:0071456;	-	-	At2g23270 [Source:UniProtKB/TrEMBL;Acc:O22181]	A0A178VZN1 O22181
AT5G07310	76.4088	44.5379	108.28	2.43118	1.28166	8.92611e-08	2.00885e-06	Up Regulation	5	2305551	2306837	+	1102	ERF115	GO:0003677;GO:0003677;GO:0003677;GO:0003700;GO:0003700;GO:0003700;GO:0005515;GO:0005634;GO:0005634;GO:0006355;GO:0006355;GO:0009873;GO:0009873;	-	-	Ethylene-responsive transcription factor ERF115 [Source:UniProtKB/Swiss-Prot;Acc:Q9LY29]	Q9LY29 A0A654FZ46
AT2G40750	104.323	66.686	141.96	2.12878	1.09003	9.20106e-08	2.06463e-06	Up Regulation	2	17000419	17002528	-	1432	WRKY54	GO:0000302;GO:0000302;GO:0000976;GO:0003677;GO:0003700;GO:0003700;GO:0003700;GO:0003700;GO:0005515;GO:0005515;GO:0005515;GO:0005634;GO:0005634;GO:0005634;GO:0006351;GO:0006355;GO:0006355;GO:0006952;GO:0006970;GO:0006970;GO:0009742;GO:0009742;GO:0009751;GO:0009751;GO:0009873;GO:0009873;GO:0010104;GO:0010104;GO:0031347;GO:0031347;GO:0042742;GO:0042742;GO:0043565;GO:0043565;GO:0043565;GO:0044212;GO:…	-	-	Probable WRKY transcription factor 54 [Source:UniProtKB/Swiss-Prot;Acc:Q93WU8]	Q93WU8 A0A178VT46
AT1G07620	71.1008	40.1088	102.093	2.5454	1.34789	9.62347e-08	2.14902e-06	Up Regulation	1	2344390	2346889	-	2219	ATOBGM	-	-	-	GTP-binding protein Obg/CgtA [Source:TAIR;Acc:AT1G07620]	F4HSD5
AT1G30370	259.733	172.521	346.945	2.01103	1.00793	9.85422e-08	2.19368e-06	Up Regulation	1	10719065	10720843	-	1779	-	GO:0004620;GO:0004620;GO:0005739;GO:0005739;GO:0006629;GO:0006629;GO:0006629;GO:0008970;GO:0008970;GO:0010214;GO:0010214;GO:0016787;GO:0016787;	-	-	DLAH [Source:UniProtKB/TrEMBL;Acc:A0A178W2K8]	Q9C8G6 A0A178W2K8
AT1G78410	85.7958	52.2185	119.373	2.28603	1.19285	1.10659e-07	2.44277e-06	Up Regulation	1	29502506	29503938	+	1198	VQ10	GO:0005515;GO:0005634;GO:0005634;GO:0006979;GO:0006979;GO:0005515;GO:0005634;GO:0005634;GO:0006979;GO:0006979;	-	-	VQ motif-containing protein 10 [Source:UniProtKB/Swiss-Prot;Acc:Q8VYI5]	Q8VYI5 A0A178WJ54
AT5G66700	110.75	71.8582	149.642	2.08247	1.05829	1.18191e-07	2.59907e-06	Up Regulation	5	26634275	26635885	+	941	ATHB-53	GO:0000981;GO:0003677;GO:0003677;GO:0003677;GO:0003677;GO:0003700;GO:0003700;GO:0005634;GO:0005634;GO:0005634;GO:0006355;GO:0006355;GO:0006357;GO:0009733;GO:0009733;GO:0043565;GO:0043565;GO:0045893;GO:0048364;GO:0048364;	K09338	-	Homeobox-leucine zipper protein ATHB-53 [Source:UniProtKB/Swiss-Prot;Acc:Q9LVR0]	Q9LVR0 A0A178ULJ9
AT5G24210	35.2405	15.0719	55.4092	3.67634	1.87827	1.18814e-07	2.6078e-06	Up Regulation	5	8217191	8219720	+	1865	-	GO:0006629;GO:0006629;GO:0016787;GO:0016787;GO:0006629;GO:0006629;GO:0016787;GO:0016787;GO:0006629;GO:0006629;GO:0016787;GO:0016787;	-	-	Alpha/beta-Hydrolases superfamily protein [Source:UniProtKB/TrEMBL;Acc:Q9FNG1]	Q9FNG1
AT3G23530	243.174	154.2	332.148	2.15402	1.10703	1.30707e-07	2.82317e-06	Up Regulation	3	8436436	8442847	+	3413	-	GO:0008168;GO:0016491;GO:0016491;GO:0016740;GO:0055114;GO:0055114;	K00574	EC:2.1.1.79	AT3g23510/MEE5_5 [Source:UniProtKB/TrEMBL;Acc:Q8VZH1]	Q8VZH1 A0A654FBA2
AT4G28460	106.689	64.4194	148.959	2.31233	1.20934	1.41765e-07	3.03926e-06	Up Regulation	4	14065992	14066661	+	670	PIP1	GO:0006952;GO:0006952;GO:0045087;GO:0048046;GO:2000280;	-	-	PAMP-induced secreted peptide 1 [Source:UniProtKB/Swiss-Prot;Acc:Q1PE40]	Q1PE40 A0A178UT12
AT4G31950	113.416	73.5484	153.283	2.0841	1.05943	1.46447e-07	3.13381e-06	Up Regulation	4	15455083	15457121	+	1650	CYP82C3	GO:0004497;GO:0004497;GO:0005506;GO:0005506;GO:0016020;GO:0016020;GO:0016021;GO:0016021;GO:0016491;GO:0016705;GO:0016705;GO:0016709;GO:0020037;GO:0020037;GO:0042343;GO:0046872;GO:0055114;GO:0055114;GO:0055114;GO:0098542;	-	-	CYP82C3 [Source:UniProtKB/TrEMBL;Acc:A0A178UT04]	O49396 A0A178UT04
AT3G25013	78.9287	111.749	46.1086	0.41261	-1.27715	1.49308e-07	3.19205e-06	Down Regulation	3	9113875	9116673	+	1507	-	GO:0016020;GO:0016021;GO:0016021;GO:0016021;GO:0016192;GO:0016192;GO:0016020;GO:0016021;GO:0016021;GO:0016021;GO:0016192;GO:0016192;GO:0003674;GO:0016021;GO:0016021;GO:0016192;GO:0016192;GO:0003674;GO:0016021;GO:0016021;GO:0016192;GO:0016192;GO:0016020;GO:0016021;GO:0016021;GO:0016021;GO:0016192;GO:0016192;GO:0016020;GO:0016021;GO:0016021;GO:0016021;GO:0016192;GO:0016192;	-	-	Synaptobrevin family protein [Source:UniProtKB/TrEMBL;Acc:F4J7U3]	F4J7U3
AT2G23260	18.8004	5.01596	32.5848	6.49623	2.6996	1.64012e-07	3.48704e-06	Up Regulation	2	9899927	9901439	-	1513	UGT84B1	GO:0008194;GO:0008194;GO:0016740;GO:0016757;GO:0016758;GO:0043231;GO:0047215;GO:0047215;GO:0080043;GO:0080043;GO:0080044;GO:0080044;GO:0080044;	K13692	EC:2.4.1.121	UDP-glycosyltransferase 84B1 [Source:UniProtKB/Swiss-Prot;Acc:O22182]	O22182 W8PVP7
AT4G16920	80.6429	47.9677	113.318	2.36239	1.24025	1.69148e-07	3.59037e-06	Up Regulation	4	9517950	9525800	-	5686	-	GO:0000166;GO:0005515;GO:0005524;GO:0006952;GO:0007165;GO:0007165;GO:0016787;GO:0043531;GO:0043531;GO:0050135;GO:0061809;GO:0000166;GO:0005515;GO:0005524;GO:0006952;GO:0007165;GO:0007165;GO:0016787;GO:0043531;GO:0043531;GO:0050135;GO:0061809;GO:0000166;GO:0005515;GO:0005524;GO:0006952;GO:0007165;GO:0007165;GO:0016787;GO:0043531;GO:0043531;GO:0050135;GO:0061809;GO:0000166;GO:0005515;GO:0005524;GO:…	-	-	Disease resistance protein (TIR-NBS-LRR class) family [Source:TAIR;Acc:AT4G16920]	A0A1P8B6H3
AT3G16530	928.915	410.159	1447.67	3.52953	1.81948	1.7177e-07	3.63855e-06	Up Regulation	3	5624326	5625519	-	1194	-	GO:0002239;GO:0002239;GO:0002239;GO:0005576;GO:0005618;GO:0005618;GO:0005634;GO:0005634;GO:0005829;GO:0009505;GO:0010200;GO:0010200;GO:0030246;GO:0030246;GO:0030246;GO:0048046;GO:0048046;GO:0048046;	-	-	Lectin-like protein At3g16530 [Source:UniProtKB/Swiss-Prot;Acc:Q9LK72]	Q9LK72 A0A654F7S5
AT2G34790	747.166	493.957	1000.38	2.02523	1.01809	1.77437e-07	3.74827e-06	Up Regulation	2	14673840	14677398	-	1918	MEE23	GO:0000166;GO:0005576;GO:0005576;GO:0005618;GO:0005618;GO:0005618;GO:0009506;GO:0009506;GO:0009793;GO:0009793;GO:0010197;GO:0010197;GO:0016491;GO:0016491;GO:0016491;GO:0045551;GO:0045551;GO:0045551;GO:0050268;GO:0050268;GO:0050660;GO:0050660;GO:0052747;GO:0052747;GO:0055114;GO:0055114;GO:0055114;GO:0071949;GO:0071949;	K22395	EC:1.1.1.195	Berberine bridge enzyme-like 15 [Source:UniProtKB/Swiss-Prot;Acc:O64743]	O64743 A0A178VZ42
AT3G21700	111.476	69.3571	153.596	2.21456	1.14702	1.79747e-07	3.79014e-06	Up Regulation	3	7644265	7646640	+	1752	SGP2	GO:0003924;GO:0003924;GO:0005525;GO:0005525;GO:0005622;GO:0006886;GO:0032482;GO:0090404;GO:0090404;GO:0003924;GO:0003924;GO:0005525;GO:0005525;GO:0003924;GO:0003924;GO:0005525;GO:0005525;	K07976	-	Monomeric G-protein [Source:UniProtKB/TrEMBL;Acc:Q9LSZ4]	Q8LBR4 A0A654FHM5
AT1G24147	19.3622	5.3997	33.3247	6.17158	2.62564	1.977e-07	4.13489e-06	Up Regulation	1	8542212	8543545	+	933	-	GO:0003674;GO:0008150;GO:0016021;GO:0016021;	-	-	Transmembrane protein [Source:UniProtKB/TrEMBL;Acc:Q1G3U1]	Q1G3U1
AT1G18750	119.49	159.374	79.6063	0.499492	-1.00147	2.01098e-07	4.19813e-06	Down Regulation	1	6466667	6469984	+	2161	AGL65	GO:0000981;GO:0000981;GO:0000982;GO:0000987;GO:0000987;GO:0003677;GO:0003677;GO:0003677;GO:0005634;GO:0005634;GO:0006351;GO:0045944;GO:0045944;GO:0046983;GO:0046983;GO:0000981;GO:0000987;GO:0003677;GO:0003677;GO:0003677;GO:0005634;GO:0045944;GO:0046983;GO:0046983;GO:0000976;GO:0000977;GO:0000981;GO:0000981;GO:0000981;GO:0000982;GO:0000987;GO:0000987;GO:0003677;GO:0003677;GO:0003677;GO:0003700;GO:…	-	-	AGAMOUS-like 65 [Source:TAIR;Acc:AT1G18750]	Q7X9I0 A0A654EB35
AT2G43590	149.741	94.8622	204.62	2.15703	1.10904	2.11735e-07	4.39631e-06	Up Regulation	2	18081304	18082776	-	1110	-	GO:0000272;GO:0000272;GO:0004568;GO:0004568;GO:0004568;GO:0004568;GO:0005975;GO:0005975;GO:0005975;GO:0006032;GO:0006032;GO:0006032;GO:0006952;GO:0006952;GO:0008061;GO:0008061;GO:0008061;GO:0008152;GO:0016787;GO:0016798;GO:0016998;GO:0016998;GO:0099503;	K01183	EC:3.2.1.14	Endochitinase At2g43590 [Source:UniProtKB/Swiss- Prot;Acc:O24658]	O24658 A0A654F2Y0
AT2G24060	169.1	227.558	110.642	0.486213	-1.04034	2.1488e-07	4.4576e-06	Down Regulation	2	10229350	10231856	+	1508	IF3-2	GO:0003743;GO:0003743;GO:0003743;GO:0006412;GO:0006413;GO:0006413;GO:0006413;GO:0009507;GO:0009507;GO:0009658;GO:0032790;GO:0043022;GO:0048366;	K02520	-	Translation initiation factor IF3-2, chloroplastic [Source:UniProtKB/Swiss-Prot;Acc:O82234]	O82234 A0A5S9X0Z7
AT3G22840	64.669	92.115	37.223	0.404093	-1.30724	3.09196e-07	6.25661e-06	Down Regulation	3	8084405	8085669	-	1035	ELIP1	GO:0009409;GO:0009409;GO:0009507;GO:0009522;GO:0009522;GO:0009523;GO:0009523;GO:0009535;GO:0009535;GO:0009535;GO:0009536;GO:0009579;GO:0010030;GO:0010030;GO:0010117;GO:0010117;GO:0010380;GO:0010380;GO:0015979;GO:0015979;GO:0016020;GO:0016021;GO:0016021;GO:0034605;GO:0034605;GO:0071483;GO:0071483;GO:0071486;GO:0071486;GO:0071490;GO:0071490;GO:0071491;GO:0071491;GO:0071492;GO:0071492;GO:0080167;GO:…	-	-	ELIP1 [Source:UniProtKB/TrEMBL;Acc:A0A178VCA8]	P93735 A0A178VCA8
AT1G80590	32.9953	14.1995	51.7912	3.6474	1.86687	3.25367e-07	6.56328e-06	Up Regulation	1	30296166	30297224	-	820	WRKY66	GO:0000976;GO:0003677;GO:0003700;GO:0003700;GO:0003700;GO:0003700;GO:0005634;GO:0005634;GO:0005634;GO:0006355;GO:0006355;GO:0043565;GO:0043565;GO:0043565;GO:0044212;	-	-	Probable WRKY transcription factor 66 [Source:UniProtKB/Swiss-Prot;Acc:Q9M8M6]	Q9M8M6
AT4G25835	52.8953	77.3344	28.4561	0.367961	-1.44237	3.88375e-07	7.69677e-06	Down Regulation	4	13135693	13137923	+	2231	-	GO:0000166;GO:0005524;GO:0005524;GO:0005524;GO:0016787;GO:0016887;GO:0016887;	-	-	AAA-ATPase At4g25835 [Source:UniProtKB/Swiss- Prot;Acc:Q8RY66]	Q8RY66
AT3G53980	104.055	147.458	60.6518	0.411317	-1.28168	4.6887e-07	9.15739e-06	Down Regulation	3	19987562	19988463	-	803	-	GO:0005504;GO:0005504;GO:0009627;GO:0009627;GO:0099503;GO:0005504;GO:0005504;GO:0009627;GO:0009627;GO:0099503;	-	-	At3g53980 [Source:UniProtKB/TrEMBL;Acc:Q9M329]	Q9M329 A0A384LEU9
AT3G09220	77.5441	47.2489	107.839	2.28236	1.19053	5.03949e-07	9.78543e-06	Up Regulation	3	2827190	2830655	-	2507	LAC7	GO:0005507;GO:0005507;GO:0005576;GO:0016491;GO:0016491;GO:0016491;GO:0016491;GO:0016722;GO:0046274;GO:0046274;GO:0046274;GO:0046872;GO:0048046;GO:0048046;GO:0048046;GO:0052716;GO:0052716;GO:0052716;GO:0055114;GO:0055114;GO:0055114;GO:0005507;GO:0005507;GO:0005576;GO:0016491;GO:0016491;GO:0016491;GO:0046274;GO:0046274;GO:0046274;GO:0046872;GO:0048046;GO:0048046;GO:0048046;GO:0052716;GO:0052716;GO:…	K05909	EC:1.10.3.2	Laccase-7 [Source:UniProtKB/Swiss-Prot;Acc:Q9SR40]	Q9SR40 A0A5S9XAC7
AT5G10760	33.9871	15.585	52.3891	3.3615	1.74911	5.60458e-07	1.07882e-05	Up Regulation	5	3400322	3402389	-	1968	AED1	GO:0004190;GO:0004190;GO:0004190;GO:0005576;GO:0006508;GO:0006508;GO:0006508;GO:0008233;GO:0009627;GO:0009627;GO:0016787;GO:0030163;GO:0048046;GO:0048046;GO:0048046;	-	-	Aspartyl protease AED1 [Source:UniProtKB/Swiss- Prot;Acc:Q9LEW3]	Q9LEW3
AT1G48120	245.532	162.497	328.568	2.022	1.01578	6.09351e-07	1.16555e-05	Up Regulation	1	17773627	17780106	-	4558	MAIL3	GO:0004721;GO:0004721;GO:0004722;GO:0005634;GO:0005634;GO:0005634;GO:0005829;GO:0006470;GO:0016787;GO:0016787;GO:0016787;GO:0046872;GO:0046872;	-	-	Serine/threonine-protein phosphatase 7 long form homolog [Source:UniProtKB/Swiss-Prot;Acc:Q9LNG5]	Q9LNG5 A0A178WKK5
AT2G44470	26.0024	9.87684	42.1279	4.26532	2.09265	6.13381e-07	1.17131e-05	Up Regulation	2	18354186	18358679	+	2331	BGLU29	GO:0004553;GO:0005975;GO:0004553;GO:0005975;GO:0004553;GO:0004553;GO:0005975;GO:0005975;GO:0008152;GO:0008422;GO:0008422;GO:0008422;GO:0009651;GO:0009651;GO:0016787;GO:0016798;GO:0019762;GO:0019762;GO:0102483;GO:0102483;	K01188	EC:3.2.1.21	Beta-glucosidase 29 [Source:UniProtKB/Swiss- Prot;Acc:Q8GXT2]	Q8GXT2
AT3G28740	323.648	444.271	203.026	0.456986	-1.12978	6.45009e-07	1.22338e-05	Down Regulation	3	10788698	10790553	-	1597	CYP81D11	GO:0002213;GO:0002213;GO:0004497;GO:0005506;GO:0005506;GO:0016020;GO:0016020;GO:0016020;GO:0016021;GO:0016021;GO:0016491;GO:0016705;GO:0016705;GO:0016709;GO:0016709;GO:0020037;GO:0020037;GO:0042343;GO:0046872;GO:0055114;GO:0055114;GO:0055114;	K24542	-	Cytochrome P450 81D11 [Source:UniProtKB/Swiss- Prot;Acc:Q9LHA1]	Q9LHA1
AT4G11655	40.3589	17.3552	63.3626	3.65093	1.86826	6.46652e-07	1.22471e-05	Up Regulation	4	7038437	7039923	+	1065	-	GO:0005886;GO:0005886;GO:0016020;GO:0016021;GO:0016021;GO:0005886;GO:0005886;GO:0016020;GO:0016021;GO:0016021;	-	-	CASP-like protein [Source:UniProtKB/TrEMBL;Acc:A0A178USV5]	Q3EA54 A0A178USV5
AT1G04570	106.324	142.046	70.602	0.497036	-1.00858	6.60738e-07	1.24729e-05	Down Regulation	1	1246601	1248876	-	2163	-	GO:0003674;GO:0005575;GO:0008150;GO:0009507;GO:0009536;GO:0016020;GO:0016021;GO:0016021;GO:0016021;GO:0031969;GO:0031969;GO:0016020;GO:0016021;GO:0016021;GO:0016021;	-	-	Probable folate-biopterin transporter 8, chloroplastic [Source:UniProtKB/Swiss-Prot;Acc:F4I5Q2]	F4I5Q2 A0A178WE58
AT5G13770	59.052	84.8454	33.2587	0.391992	-1.35111	7.15142e-07	1.34121e-05	Down Regulation	5	4445423	4447476	+	2054	-	GO:0003729;GO:0005515;GO:0005739;GO:0009507;GO:0009507;GO:0009536;GO:0009658;GO:0009658;	-	-	Pentatricopeptide repeat-containing protein At5g13770, chloroplastic [Source:UniProtKB/Swiss- Prot;Acc:Q66GP4]	Q66GP4 A0A178UHR2
AT4G18430	175.612	115.322	235.903	2.04561	1.03253	7.1758e-07	1.34469e-05	Up Regulation	4	10183671	10185383	-	1046	RABA1E	GO:0000166;GO:0003924;GO:0003924;GO:0005525;GO:0005525;GO:0005525;GO:0005768;GO:0005768;GO:0005829;GO:0005886;GO:0005886;GO:0005886;GO:0006886;GO:0015031;GO:0016020;GO:0032482;	-	-	Ras-related protein RABA1e [Source:UniProtKB/Swiss- Prot;Acc:O49513]	O49513 A0A178V011
AT5G26670	71.772	100.172	43.3715	0.432969	-1.20766	8.89521e-07	1.64156e-05	Down Regulation	5	9317968	9321076	+	2083	PAE10	GO:0016787;GO:0005576;GO:0005576;GO:0005618;GO:0005618;GO:0009505;GO:0009505;GO:0016787;GO:0016787;GO:0016787;GO:0052689;GO:0052793;GO:0052793;GO:0071555;GO:0071555;GO:0071555;GO:0016787;GO:0016787;	K19882	EC:3.1.1.98	Pectin acetylesterase 10 [Source:UniProtKB/Swiss- Prot;Acc:Q66GM8]	Q66GM8 A0A178UFQ2
AT3G21500	46.2723	24.7257	67.8188	2.74285	1.45568	9.42732e-07	1.72321e-05	Up Regulation	3	7573560	7576721	-	2426	DXPS1	GO:0003824;GO:0003824;GO:0008299;GO:0008661;GO:0008661;GO:0008661;GO:0009228;GO:0009507;GO:0009507;GO:0015995;GO:0015995;GO:0016114;GO:0016114;GO:0016740;GO:0016744;GO:0046872;GO:0052865;GO:0003824;GO:0003824;GO:0008299;GO:0008661;GO:0008661;GO:0008661;GO:0008661;GO:0009228;GO:0009507;GO:0009507;GO:0016114;GO:0016114;GO:0016740;GO:0046872;GO:0052865;GO:0003824;GO:0003824;GO:0008299;GO:0008661;GO:…	K01662	EC:2.2.1.7	1-deoxy-D-xylulose 5-phosphate synthase 1 [Source:UniProtKB/TrEMBL;Acc:A0A1I9LTC7]	A0A1I9LTC7
AT2G22930	78.8721	49.1189	108.625	2.21148	1.14501	9.99613e-07	1.82141e-05	Up Regulation	2	9759595	9761240	+	1646	UGT79B8	GO:0008194;GO:0008194;GO:0016740;GO:0016757;GO:0016758;GO:0043231;GO:0080043;GO:0080044;GO:0016740;GO:0016740;	-	-	UDP-glycosyltransferase 79B8 [Source:UniProtKB/Swiss-Prot;Acc:O81010]	O81010 W8Q723
AT1G23320	8.6143	0.643714	16.5849	25.7644	4.68731	1.11121e-06	2.01046e-05	Up Regulation	1	8273423	8275350	-	1167	TAR1	GO:0003824;GO:0003824;GO:0005737;GO:0005737;GO:0008483;GO:0009723;GO:0009793;GO:0009851;GO:0009851;GO:0010588;GO:0016740;GO:0016846;GO:0016846;GO:0048825;GO:0050362;GO:0050362;GO:0050362;GO:0080022;GO:0080097;GO:0080097;	K16903	EC:2.6.1.99	Tryptophan aminotransferase-related protein 1 [Source:UniProtKB/Swiss-Prot;Acc:Q9LR29]	Q9LR29 A0A5S9VPJ6
AT1G70800	138.991	203.851	74.1321	0.363659	-1.45934	1.12083e-06	2.02627e-05	Down Regulation	1	26702493	26703926	+	1065	CAR6	GO:0005096;GO:0005096;GO:0005515;GO:0005543;GO:0005543;GO:0005634;GO:0005634;GO:0005886;GO:0005886;GO:0007275;GO:0007275;GO:0008289;GO:0009630;GO:0009630;GO:0009637;GO:0009637;GO:0009638;GO:0009638;GO:0009738;GO:0009738;GO:0009789;GO:0009789;GO:0016020;GO:0043547;GO:0043547;GO:0046872;GO:0046872;	-	-	Protein C2-DOMAIN ABA-RELATED 6 [Source:UniProtKB/Swiss-Prot;Acc:Q9S764]	Q9S764 A0A654EMV9
AT2G17740	71.3448	43.9122	98.7773	2.24942	1.16956	1.18257e-06	2.12623e-05	Up Regulation	2	7706896	7707954	-	1059	-	GO:0005515;GO:0009561;GO:0009561;GO:0055046;GO:0055046;	-	-	At2g17740 [Source:UniProtKB/TrEMBL;Acc:Q6NQN8]	Q6NQN8 A0A178VXK4
AT3G54050	25.1207	40.4809	9.76043	0.241112	-2.05222	1.20033e-06	2.1548e-05	Down Regulation	3	20016837	20018822	+	1652	CFBP1	GO:0005737;GO:0005737;GO:0005829;GO:0005829;GO:0005829;GO:0005975;GO:0005975;GO:0005975;GO:0005985;GO:0005985;GO:0005986;GO:0005986;GO:0006000;GO:0006000;GO:0006002;GO:0006002;GO:0006094;GO:0006094;GO:0009409;GO:0009409;GO:0009507;GO:0009507;GO:0009507;GO:0009536;GO:0009570;GO:0009570;GO:0009570;GO:0009735;GO:0009773;GO:0009773;GO:0010319;GO:0010319;GO:0015979;GO:0015979;GO:0016311;GO:0016787;GO:…	K03841	EC:3.1.3.11	Fructose-1,6-bisphosphatase 1, chloroplastic [Source:UniProtKB/Swiss-Prot;Acc:P25851]	P25851 A0A654FGI2
AT1G05385	98.8001	132.836	64.7642	0.48755	-1.03638	1.26237e-06	2.25739e-05	Down Regulation	1	1582671	1583760	-	887	PSB27-2	GO:0010207;GO:0010207;GO:0005829;GO:0009507;GO:0009507;GO:0009507;GO:0009536;GO:0009543;GO:0009543;GO:0009543;GO:0009543;GO:0009579;GO:0010207;GO:0010207;GO:0010207;GO:0010207;	-	-	Psb27-H1 [Source:UniProtKB/TrEMBL;Acc:A0A178WJM6]	Q9ZVZ9 A0A178WJM6
AT5G44460	73.6162	34.7191	112.513	3.24068	1.6963	1.27151e-06	2.27198e-05	Up Regulation	5	17916993	17918001	+	1009	CML43	GO:0005509;GO:0005509;GO:0005509;GO:0046686;GO:0046686;GO:0046872;	K13448	-	Probable calcium-binding protein CML43 [Source:UniProtKB/Swiss-Prot;Acc:Q9FI19]	Q9FI19 A0A654G7V2
AT1G79700	100.493	60.609	140.378	2.31612	1.21171	1.31228e-06	2.33759e-05	Up Regulation	1	29990336	29993766	-	1578	-	GO:0003677;GO:0003677;GO:0003677;GO:0003700;GO:0003700;GO:0005634;GO:0005634;GO:0006355;GO:0006355;GO:0009873;GO:0009873;GO:0016020;GO:0016021;GO:0000976;GO:0000976;GO:0000981;GO:0000981;GO:0003677;GO:0003677;GO:0003677;GO:0003700;GO:0003700;GO:0003700;GO:0005634;GO:0005634;GO:0005634;GO:0006351;GO:0006355;GO:0006355;GO:0006357;GO:0043565;GO:0043565;GO:0045723;GO:0045723;GO:1901959;GO:1901959;GO:…	K09285	-	Integrase-type DNA-binding superfamily protein [Source:UniProtKB/TrEMBL;Acc:A8MQS2]	A0JPZ8
AT3G16800	149.208	201.467	96.9483	0.481212	-1.05526	1.32374e-06	2.35435e-05	Down Regulation	3	5720941	5723185	+	1897	-	GO:0003824;GO:0004722;GO:0004722;GO:0006470;GO:0006470;GO:0016791;GO:0000226;GO:0000226;GO:0003824;GO:0004721;GO:0004722;GO:0004722;GO:0005634;GO:0005634;GO:0005634;GO:0005737;GO:0005737;GO:0005829;GO:0006470;GO:0006470;GO:0006470;GO:0009819;GO:0009819;GO:0016787;GO:0016791;GO:0045926;GO:0045926;GO:0046872;GO:0046872;GO:0003824;GO:0004722;GO:0004722;GO:0006470;GO:0006470;GO:0016791;GO:0003824;GO:…	-	-	Probable protein phosphatase 2C 41 [Source:UniProtKB/Swiss-Prot;Acc:Q9LRZ4]	Q9LRZ4 F4J3W4
AT1G43650	27.0855	42.9029	11.2681	0.262642	-1.92883	1.41444e-06	2.49452e-05	Down Regulation	1	16443582	16446918	-	1498	-	GO:0005886;GO:0005886;GO:0016020;GO:0016020;GO:0016020;GO:0016021;GO:0016021;GO:0016021;GO:0022857;GO:0022857;GO:0055085;GO:0016020;GO:0016020;GO:0016020;GO:0016021;GO:0016021;GO:0016021;GO:0022857;GO:0022857;GO:0055085;	-	-	WAT1-related protein At1g43650 [Source:UniProtKB/Swiss-Prot;Acc:Q6NMB7]	Q6NMB7 A0A654EFV8
AT1G71000	15.2473	26.4249	4.06963	0.154007	-2.69893	1.43463e-06	2.52626e-05	Down Regulation	1	26768792	26770177	-	1194	-	GO:0005634;GO:0005634;GO:0005737;GO:0005737;	-	-	Chaperone DnaJ-domain superfamily protein [Source:UniProtKB/TrEMBL;Acc:F4I8D6]	A0A1P8AWI9
AT3G04530	81.3683	111.244	51.4926	0.462881	-1.11129	1.47262e-06	2.59118e-05	Down Regulation	3	1221422	1222744	+	1249	PPCK2	GO:0000166;GO:0004672;GO:0004672;GO:0004674;GO:0004674;GO:0004683;GO:0005516;GO:0005524;GO:0005524;GO:0005524;GO:0005634;GO:0005634;GO:0005737;GO:0005737;GO:0006468;GO:0006468;GO:0006468;GO:0009416;GO:0009416;GO:0009738;GO:0009931;GO:0009931;GO:0016036;GO:0016036;GO:0016301;GO:0016310;GO:0016740;GO:0018105;GO:0018105;GO:0035556;GO:0035556;GO:0046777;GO:0046898;GO:0046898;	-	-	Phosphoenolpyruvate carboxylase kinase 2 [Source:UniProtKB/Swiss-Prot;Acc:Q93VK0]	Q93VK0
AT5G47500	51.4372	74.1682	28.7062	0.387043	-1.36944	1.63381e-06	2.85305e-05	Down Regulation	5	19270944	19272892	-	1454	PME68	GO:0005576;GO:0005576;GO:0005618;GO:0005618;GO:0016787;GO:0030599;GO:0030599;GO:0030599;GO:0030599;GO:0042545;GO:0042545;GO:0042545;GO:0045330;GO:0045330;GO:0045490;GO:0045490;GO:0045490;GO:0052689;GO:0071555;	-	-	Probable pectinesterase 68 [Source:UniProtKB/Swiss- Prot;Acc:Q8LPF3]	Q8LPF3
AT3G01600	99.2513	132.58	65.9224	0.497227	-1.00802	1.96499e-06	3.37014e-05	Down Regulation	3	229075	231517	+	1725	anac044	GO:0000976;GO:0003677;GO:0003677;GO:0003700;GO:0005634;GO:0005634;GO:0006355;GO:0006355;GO:0006355;	-	-	NAC domain containing protein 44 [Source:UniProtKB/TrEMBL;Acc:F4J4R5]	F4J4R5
AT2G13810	18.5001	5.93285	31.0673	5.23648	2.3886	2.1266e-06	3.62844e-05	Up Regulation	2	5768417	5772266	+	1571	ALD1	GO:0003824;GO:0003824;GO:0006952;GO:0008483;GO:0008483;GO:0008483;GO:0009058;GO:0009058;GO:0009507;GO:0009507;GO:0009536;GO:0009536;GO:0009536;GO:0009627;GO:0009627;GO:0009862;GO:0009862;GO:0010150;GO:0010150;GO:0016740;GO:0030170;GO:0030170;GO:0030170;GO:0042742;GO:0042742;GO:0062034;GO:0062034;GO:0062045;GO:0062045;	K10206	EC:2.6.1.83	EDTS5 [Source:UniProtKB/TrEMBL;Acc:A0A178VQ02]	Q9ZQI7 A0A178VQ02
AT3G56620	30.5725	47.3412	13.8038	0.291581	-1.77803	2.17544e-06	3.70355e-05	Down Regulation	3	20972488	20974625	-	1472	-	GO:0005886;GO:0005886;GO:0016020;GO:0016020;GO:0016020;GO:0016021;GO:0016021;GO:0016021;GO:0022857;GO:0022857;GO:0055085;	-	-	WAT1-related protein At3g56620 [Source:UniProtKB/Swiss-Prot;Acc:Q9LXX8]	Q9LXX8 A0A654FGH5
AT4G21440	48.6466	27.0406	70.2526	2.59805	1.37743	2.5481e-06	4.25631e-05	Up Regulation	4	11418199	11419769	-	1396	ATMYB102	GO:0003677;GO:0003700;GO:0005634;GO:0005634;GO:0006355;GO:0006952;GO:0006970;GO:0009611;GO:0009651;GO:0009737;GO:0030154;GO:0043565;GO:0044212;	K09422	-	Transcription factor MYB102 [Source:UniProtKB/Swiss-Prot;Acc:Q9LDR8]	Q9LDR8
AT4G04990	42.7295	22.7525	62.7065	2.75603	1.46259	2.6028e-06	4.31952e-05	Up Regulation	4	2554997	2557258	+	1217	-	GO:0008150;GO:0016020;GO:0016021;GO:0016021;	-	-	AT4g04990 protein [Source:UniProtKB/TrEMBL;Acc:Q9S9T8]	Q9S9T8
AT1G33770	25.9355	41.0874	10.7837	0.262457	-1.92985	2.66338e-06	4.41689e-05	Down Regulation	1	12241614	12245292	+	3187	-	GO:0000166;GO:0000307;GO:0000790;GO:0004672;GO:0004672;GO:0004693;GO:0004693;GO:0005524;GO:0005524;GO:0005524;GO:0005634;GO:0005634;GO:0006468;GO:0006468;GO:0006468;GO:0008353;GO:0016301;GO:0016310;GO:0016740;GO:0032968;GO:0051726;GO:0070816;	-	-	Protein kinase superfamily protein [Source:UniProtKB/TrEMBL;Acc:Q9LQ29]	Q9LQ29
AT5G54720	60.1571	35.9137	84.4005	2.35009	1.23272	3.15394e-06	5.13082e-05	Up Regulation	5	22231448	22232949	-	1502	-	GO:0005515;	-	-	Ankyrin repeat family protein [Source:UniProtKB/TrEMBL;Acc:Q9FH33]	Q9FH33 A0A654GB67
AT2G41690	90.109	58.8248	121.393	2.06364	1.04519	3.23505e-06	5.22958e-05	Up Regulation	2	17381647	17382851	+	1085	HSFB3	GO:0000978;GO:0000978;GO:0003677;GO:0003700;GO:0003700;GO:0003700;GO:0003700;GO:0005515;GO:0005634;GO:0005634;GO:0005634;GO:0005737;GO:0005737;GO:0006355;GO:0006355;GO:0006357;GO:0034605;GO:0042025;GO:0043565;GO:0043565;GO:0046686;GO:0046686;GO:0061408;	K09419	-	Heat stress transcription factor B-3 [Source:UniProtKB/Swiss-Prot;Acc:O22230]	O22230
AT1G06148	40.7244	21.3388	60.11	2.81693	1.49412	3.35841e-06	5.41761e-05	Up Regulation	1	1874885	1877573	-	2199	-	GO:0003674;GO:0008150;	-	-	Unknown gene [Source:TAIR;Acc:AT1G06148]	Q1G3W8
AT4G37295	25.7886	10.9472	40.6301	3.71147	1.89199	3.38523e-06	5.44944e-05	Up Regulation	4	17553310	17554105	+	796	-	GO:0070696;GO:1901332;	-	-	At4g37295 [Source:UniProtKB/TrEMBL;Acc:Q8LCF5]	A0A654FWA7 Q8LCF5
AT4G21323	114.87	155.402	74.3373	0.478354	-1.06385	3.89463e-06	6.18742e-05	Down Regulation	4	11341963	11345718	+	3029	-	GO:0004252;GO:0004252;GO:0004252;GO:0005576;GO:0005615;GO:0006508;GO:0006508;GO:0006508;GO:0008233;GO:0008236;GO:0008236;GO:0009860;GO:0016787;	-	-	Subtilase family protein [Source:TAIR;Acc:AT4G21323]	F4JJH4
AT3G44830	32.6026	15.3186	49.8866	3.2566	1.70337	4.28939e-06	6.78187e-05	Up Regulation	3	16368890	16372443	+	2085	PDAT2	GO:0005737;GO:0006071;GO:0006071;GO:0006629;GO:0006629;GO:0006629;GO:0006629;GO:0008374;GO:0008374;GO:0008374;GO:0016020;GO:0016021;GO:0016021;GO:0016740;GO:0016746;GO:0046027;GO:0046027;	K00679	EC:2.3.1.158	Putative phospholipid:diacylglycerol acyltransferase 2 [Source:UniProtKB/Swiss- Prot;Acc:Q9FYC7]	Q9FYC7
AT5G45720	68.3506	42.8187	93.8824	2.19255	1.13261	4.29345e-06	6.78365e-05	Up Regulation	5	18542973	18547341	-	3978	-	GO:0000166;GO:0003677;GO:0003677;GO:0003887;GO:0003887;GO:0005524;GO:0005524;GO:0005524;GO:0006260;GO:0006260;GO:0009360;GO:0009360;GO:0071897;GO:0000166;GO:0003677;GO:0003677;GO:0003689;GO:0003887;GO:0003887;GO:0005524;GO:0005524;GO:0005524;GO:0005634;GO:0005634;GO:0005663;GO:0005663;GO:0006260;GO:0006260;GO:0006261;GO:0006261;GO:0006281;GO:0009360;GO:0009360;GO:0071897;	-	-	Protein STICHEL-like 4 [Source:UniProtKB/Swiss- Prot;Acc:F4KEM0]	F4KEM0
AT1G76100	71.8973	98.6536	45.141	0.457571	-1.12793	4.36695e-06	6.88564e-05	Down Regulation	1	28553883	28554930	-	1048	PETE1	GO:0005507;GO:0005507;GO:0005507;GO:0009055;GO:0009055;GO:0009055;GO:0009507;GO:0009535;GO:0009535;GO:0009579;GO:0016020;GO:0022900;GO:0046872;GO:0055114;GO:0005507;GO:0005507;GO:0005507;GO:0005739;GO:0009055;GO:0009055;GO:0009055;GO:0009507;GO:0009507;GO:0009507;GO:0009535;GO:0009535;GO:0009536;GO:0009579;GO:0009579;GO:0009579;GO:0016020;GO:0022900;GO:0031977;GO:0031977;GO:0046872;GO:0055114;	K02638	-	plastocyanin 1 [Source:TAIR;Acc:AT1G76100]	P11490
AT1G17300	37.6956	18.812	56.5791	3.0076	1.58861	4.86915e-06	7.59443e-05	Up Regulation	1	5926636	5927784	+	1053	-	GO:0008150;	-	-	unknown protein; BEST Arabidopsis thaliana protein match is: unknown protein (TAIR:AT1G17285.1); Ha. [Source:TAIR;Acc:AT1G17300]	A0A654EBP1 A0A1P8AMZ2
AT5G18340	60.6388	85.0946	36.183	0.425209	-1.23375	5.03309e-06	7.82368e-05	Down Regulation	5	6070346	6072334	-	1801	PUB48	GO:0004842;GO:0004842;GO:0004842;GO:0005634;GO:0005634;GO:0005737;GO:0005737;GO:0016567;GO:0016567;GO:0016567;GO:0016740;GO:0061630;GO:1900034;	-	-	U-box domain-containing protein 48 [Source:UniProtKB/Swiss-Prot;Acc:Q3E9F5]	Q3E9F5
AT5G03495	21.8047	35.1802	8.4292	0.239601	-2.0613	5.15742e-06	7.99001e-05	Down Regulation	5	873293	875251	-	1328	-	GO:0003676;GO:0003676;GO:0008150;	-	-	RNA-binding (RRM/RBD/RNP motifs) family protein [Source:UniProtKB/TrEMBL;Acc:Q67YA0]	Q67YA0
AT2G14560	10.1364	1.75531	18.5175	10.5494	3.39909	5.60035e-06	8.58397e-05	Up Regulation	2	6213617	6215932	+	2232	LURP1	GO:0005739;GO:0009751;GO:0009751;GO:0050832;GO:0050832;	-	-	Protein of unknown function (DUF567) [Source:TAIR;Acc:AT2G14560]	Q9ZQR8 A0A5S9WY14
AT3G45420	74.8912	101.499	48.2832	0.4757	-1.07188	5.96108e-06	9.08257e-05	Down Regulation	3	16656773	16660240	-	3468	LECRK14	GO:0000166;GO:0002229;GO:0002229;GO:0004672;GO:0004672;GO:0004674;GO:0004675;GO:0004675;GO:0005524;GO:0005524;GO:0005524;GO:0005739;GO:0005739;GO:0005886;GO:0005886;GO:0005886;GO:0006468;GO:0006468;GO:0006952;GO:0006952;GO:0007178;GO:0016020;GO:0016021;GO:0016021;GO:0016301;GO:0016310;GO:0016740;GO:0030246;GO:0030246;GO:0030246;GO:0042742;GO:0042742;	-	-	Putative L-type lectin-domain containing receptor kinase I.4 [Source:UniProtKB/Swiss-Prot;Acc:Q9M3D7]	Q9M3D7 A0A5S9XI15
AT1G54575	83.7177	111.899	55.536	0.496302	-1.01071	6.04784e-06	9.19049e-05	Down Regulation	1	20386809	20387710	+	902	-	GO:0003674;GO:0008150;	-	-	unknown protein; Ha. [Source:TAIR;Acc:AT1G54575]	A0A1P8AWH6
AT4G33110	28.7384	44.1773	13.2995	0.301048	-1.73194	7.10459e-06	0.000106146	Down Regulation	4	15972323	15974797	-	1395	-	GO:0005774;GO:0005774;GO:0005886;GO:0005886;GO:0008168;GO:0008168;GO:0016740;GO:0032259;GO:0005774;GO:0005774;GO:0005886;GO:0005886;GO:0008168;GO:0008168;GO:0016740;GO:0032259;	-	-	S-adenosyl-L-methionine-dependent methyltransferases superfamily protein [Source:UniProtKB/TrEMBL;Acc:Q8L788]	Q8L788 A0A654FV30
AT4G27810	99.2883	65.9137	132.663	2.01268	1.00912	7.99276e-06	0.00011819	Up Regulation	4	13854318	13855865	-	1108	-	GO:0008150;	-	-	Putative uncharacterized protein [Source:UniProtKB/TrEMBL;Acc:Q5S4T5]	Q5S4T5 A0A178V5T4
AT1G24145	34.1765	17.4733	50.8797	2.91185	1.54194	9.38189e-06	0.000137149	Up Regulation	1	8540838	8542053	+	1026	-	GO:0008150;GO:0016020;GO:0016021;GO:0016021;	-	-	At1g24145 [Source:UniProtKB/TrEMBL;Acc:Q8GYP2]	Q8GYP2
AT3G48640	30.6299	11.3145	49.9454	4.41429	2.14218	9.51848e-06	0.000138882	Up Regulation	3	18021356	18022648	-	1160	-	GO:0008150;GO:0016020;GO:0016021;GO:0016021;GO:0008150;GO:0016020;GO:0016021;GO:0016021;GO:0008150;GO:0016020;GO:0016021;GO:0016021;	-	-	Transmembrane protein [Source:UniProtKB/TrEMBL;Acc:Q9SMN5]	Q9SMN5
AT5G19600	55.6222	33.6385	77.6059	2.30706	1.20605	1.02893e-05	0.000148718	Up Regulation	5	6612815	6617047	-	2359	SULTR3;5	GO:0005887;GO:0008271;GO:0008271;GO:0008271;GO:0008272;GO:0008272;GO:0008272;GO:0015116;GO:0015116;GO:0015293;GO:0015293;GO:0015301;GO:0015301;GO:0016020;GO:0016020;GO:0016020;GO:0016021;GO:0016021;GO:0016021;GO:0055085;GO:0055085;GO:1902358;GO:1902358;	K17471	-	Probable sulfate transporter 3.5 [Source:UniProtKB/Swiss-Prot;Acc:Q94LW6]	Q94LW6 Q0WVG5 A0A654G2P3
AT2G46440	19.1655	7.11538	31.2156	4.38706	2.13325	1.03353e-05	0.000149289	Up Regulation	2	19061688	19064937	+	2648	CNGC11	GO:0000166;GO:0005216;GO:0005216;GO:0005516;GO:0005516;GO:0005886;GO:0005886;GO:0006811;GO:0006811;GO:0006811;GO:0006952;GO:0006952;GO:0009617;GO:0009617;GO:0009620;GO:0009620;GO:0016020;GO:0016020;GO:0016020;GO:0016021;GO:0016021;GO:0030552;GO:0030552;GO:0030553;GO:0030553;GO:0034220;GO:0055085;GO:0055085;GO:0005216;GO:0005216;GO:0006811;GO:0006811;GO:0016020;GO:0016020;GO:0016020;GO:0016021;GO:…	K05391	-	Cyclic nucleotide-gated ion channel 11 [Source:UniProtKB/Swiss-Prot;Acc:Q9SKD6]	Q9SKD6 A0A5S9X7G7
AT3G50140	55.4119	32.4384	78.3853	2.41644	1.27288	1.25019e-05	0.000177692	Up Regulation	3	18592305	18594715	-	2294	-	GO:0016020;GO:0016021;GO:0016021;GO:0016021;GO:0016021;	-	-	Transmembrane protein, putative (DUF247) [Source:UniProtKB/TrEMBL;Acc:F4IZB4]	A0A1I9LMA3
AT1G67110	109.757	150.485	69.0299	0.458718	-1.12432	1.26845e-05	0.000179623	Down Regulation	1	25061673	25065446	-	1993	CYP735A2	GO:0004497;GO:0004497;GO:0004497;GO:0005506;GO:0005506;GO:0009506;GO:0009506;GO:0016020;GO:0016021;GO:0016021;GO:0016491;GO:0016705;GO:0016705;GO:0020037;GO:0020037;GO:0033466;GO:0033466;GO:0046872;GO:0055114;GO:0055114;GO:0055114;GO:0004497;GO:0005506;GO:0005506;GO:0016020;GO:0016021;GO:0016021;GO:0016705;GO:0016705;GO:0020037;GO:0020037;GO:0055114;GO:0055114;	K10717	-	Cytokinin hydroxylase [Source:UniProtKB/Swiss- Prot;Acc:Q9ZW95]	Q9ZW95 A0A654EXG8
AT4G38560	32.115	15.968	48.262	3.02242	1.59571	1.29453e-05	0.00018242	Up Regulation	4	18029196	18031333	+	1793	-	GO:0003682;GO:0010468;GO:0000228;GO:0000228;GO:0000785;GO:0000785;GO:0000790;GO:0000790;GO:0003682;GO:0003682;GO:0005634;GO:0005634;GO:0006302;GO:0006302;GO:0007064;GO:0007064;GO:0007076;GO:0007076;GO:0034087;GO:0034087;GO:0070550;GO:0070550;GO:0071169;GO:0071169;GO:0071733;GO:0071733;GO:0090694;GO:0090694;GO:1905406;GO:1905406;GO:1990414;GO:1990414;	-	-	Phospholipase like protein [Source:UniProtKB/TrEMBL;Acc:Q0WV01]	Q0WV01
AT3G15050	12.6269	21.9321	3.32164	0.151451	-2.72308	1.3807e-05	0.000193735	Down Regulation	3	5066879	5068013	-	901	IQD10	GO:0005515;GO:0008150;	-	-	IQ-domain 10 [Source:UniProtKB/TrEMBL;Acc:Q9LKA0]	-
AT1G29100	21.0998	8.52902	33.6706	3.94777	1.98104	1.38476e-05	0.000194186	Up Regulation	1	10168717	10169916	+	1000	-	GO:0030001;GO:0030001;GO:0046872;GO:0046872;GO:0046872;GO:0030001;GO:0030001;GO:0046872;GO:0046872;GO:0046872;	-	-	Heavy metal transport/detoxification superfamily protein [Source:TAIR;Acc:AT1G29100]	Q9LP41
AT5G66780	24.5396	10.66	38.4193	3.60407	1.84963	1.4736e-05	0.000204407	Up Regulation	5	26663500	26664436	+	840	-	GO:0008150;	-	-	AT5g66780/MUD21_2 [Source:UniProtKB/TrEMBL;Acc:Q9FL02]	A0A1P8BBD9
AT5G59810	36.9361	19.473	54.3992	2.79358	1.48211	1.50766e-05	0.000208131	Up Regulation	5	24096807	24100593	-	2631	SBT5.4	GO:0004252;GO:0004252;GO:0004252;GO:0005783;GO:0005783;GO:0005886;GO:0005886;GO:0006508;GO:0006508;GO:0006508;GO:0008233;GO:0008236;GO:0008236;GO:0010074;GO:0010074;GO:0016020;GO:0016787;GO:0040008;GO:0040008;	-	-	Subtilisin-like protease SBT5.4 [Source:UniProtKB/Swiss-Prot;Acc:F4JXC5]	F4JXC5
AT5G64900	830.801	526.165	1135.44	2.15795	1.10966	1.55103e-05	0.000213352	Up Regulation	5	25937078	25938176	+	691	PEP1	GO:0005515;GO:0006952;GO:0009611;GO:0009611;GO:0009723;GO:0009723;GO:0009753;GO:0009753;GO:0045087;GO:0045087;GO:0045087;	-	-	Elicitor peptide 1 [Source:UniProtKB/Swiss- Prot;Acc:Q9LV87]	Q9LV87 A0A178UGP1
AT5G07650	14.6475	4.38789	24.907	5.67631	2.50495	1.59752e-05	0.000219224	Up Regulation	5	2416200	2422073	-	2882	-	-	-	-	Actin-binding FH2 protein [Source:TAIR;Acc:AT5G07650]	P0C5K3 A0A654FZB6
AT3G27070	37.3097	20.0242	54.5952	2.72646	1.44703	1.74744e-05	0.000238273	Up Regulation	3	9982959	9984808	-	1078	TOM20-1	GO:0005515;GO:0005739;GO:0005741;GO:0005742;GO:0005742;GO:0015031;GO:0016020;GO:0016021;GO:0016021;GO:0045040;GO:0045040;GO:0005515;GO:0005741;GO:0005742;GO:0005742;GO:0005742;GO:0005744;GO:0005744;GO:0006626;GO:0006626;GO:0015450;GO:0015450;GO:0016020;GO:0016021;GO:0016021;GO:0045040;GO:0045040;GO:0071806;	-	-	Translocase outer membrane 20-1 [Source:UniProtKB/TrEMBL;Acc:F4JEW8]	P82872
AT3G46780	11.2231	20.0671	2.37908	0.118557	-3.07635	1.76137e-05	0.000239854	Down Regulation	3	17228642	17231229	+	1865	PTAC16	GO:0005515;GO:0005829;GO:0007623;GO:0007623;GO:0009295;GO:0009507;GO:0009507;GO:0009507;GO:0009508;GO:0009508;GO:0009534;GO:0009534;GO:0009535;GO:0009535;GO:0009535;GO:0009536;GO:0009579;GO:0009941;GO:0009941;GO:0016020;GO:0016020;GO:0042644;GO:0042644;GO:0042644;GO:0098572;GO:0098572;	-	-	Protein PLASTID TRANSCRIPTIONALLY ACTIVE 16, chloroplastic [Source:UniProtKB/Swiss-Prot;Acc:Q9STF2]	Q9STF2 A0A654FDF6
AT1G61590	54.6331	75.9432	33.3229	0.438788	-1.18841	1.76382e-05	0.000240045	Down Regulation	1	22723368	22726190	-	1766	PBL15	GO:0000166;GO:0004672;GO:0004672;GO:0004674;GO:0004674;GO:0005524;GO:0005524;GO:0005524;GO:0005886;GO:0005886;GO:0005886;GO:0006468;GO:0006468;GO:0006952;GO:0006952;GO:0016020;GO:0016301;GO:0016301;GO:0016310;GO:0016740;GO:1901141;	-	-	Probable serine/threonine-protein kinase PBL15 [Source:UniProtKB/Swiss-Prot;Acc:Q9SY91]	Q9SY91 A0A178W2B2
AT1G78390	7.11027	13.5269	0.693658	0.0512799	-4.28546	1.82997e-05	0.000247733	Down Regulation	1	29490705	29492875	-	2171	NCED9	GO:0009507;GO:0009507;GO:0009507;GO:0009536;GO:0009570;GO:0009570;GO:0009570;GO:0009570;GO:0009688;GO:0009688;GO:0009688;GO:0010162;GO:0010162;GO:0010436;GO:0010436;GO:0016121;GO:0016121;GO:0016491;GO:0016702;GO:0016702;GO:0045549;GO:0045549;GO:0045549;GO:0046872;GO:0046872;GO:0051213;GO:0055114;GO:0055114;GO:0055114;	K09840	EC:1.13.11.51	9-cis-epoxycarotenoid dioxygenase NCED9, chloroplastic [Source:UniProtKB/Swiss-Prot;Acc:Q9M9F5]	Q9M9F5
AT5G17390	74.0177	48.4355	99.5998	2.05634	1.04008	1.9716e-05	0.00026535	Up Regulation	5	5727473	5728688	+	1025	-	GO:0016787;GO:0016787;	-	-	Adenine nucleotide alpha hydrolases-like superfamily protein [Source:UniProtKB/TrEMBL;Acc:Q9LF45]	Q9LF45 A0A178UBM4
AT3G62100	65.852	95.6283	36.0756	0.377248	-1.40641	2.03014e-05	0.000272433	Down Regulation	3	22995686	22996809	+	994	IAA30	GO:0000976;GO:0003700;GO:0003700;GO:0005515;GO:0005515;GO:0005634;GO:0005634;GO:0005634;GO:0006351;GO:0006355;GO:0006355;GO:0009630;GO:0009630;GO:0009733;GO:0009733;GO:0009734;GO:0009734;GO:0010262;GO:0010262;GO:0048364;GO:0048364;GO:0005515;GO:0005634;GO:0005634;GO:0005634;GO:0006351;GO:0006355;GO:0006355;GO:0009734;GO:0009734;	K14484	-	Auxin-responsive protein (Fragment) [Source:UniProtKB/TrEMBL;Acc:C0SVF9]	Q9M1R4 C0SVF9 A0A384KTJ0
AT1G73690	67.9591	91.4096	44.5086	0.486914	-1.03826	2.41322e-05	0.000315758	Down Regulation	1	27714910	27717420	+	1802	CDKD-1	GO:0000166;GO:0004672;GO:0004672;GO:0004674;GO:0004674;GO:0004693;GO:0004693;GO:0004693;GO:0005515;GO:0005524;GO:0005524;GO:0005524;GO:0005634;GO:0005634;GO:0005634;GO:0005634;GO:0005737;GO:0005737;GO:0006468;GO:0006468;GO:0006468;GO:0008353;GO:0008353;GO:0008353;GO:0016301;GO:0016310;GO:0016740;GO:0030154;GO:0030154;GO:0045944;GO:0045944;GO:0051726;GO:0051726;GO:0070985;GO:0070985;	K02202	EC:2.7.11.22 2.7.11.23	Cyclin-dependent kinase D-1 [Source:UniProtKB/Swiss-Prot;Acc:Q9C9U2]	Q9C9U2 A0A178W7E4
AT3G45130	14.6766	4.85334	24.4999	5.04805	2.33573	2.48226e-05	0.000323807	Up Regulation	3	16512170	16517781	-	2982	LAS1	GO:0000250;GO:0000250;GO:0005811;GO:0005811;GO:0016104;GO:0016104;GO:0016853;GO:0016866;GO:0016866;GO:0042300;GO:0042300;GO:0000250;GO:0000250;GO:0005811;GO:0005811;GO:0016104;GO:0016104;GO:0016853;GO:0016866;GO:0016866;GO:0042300;GO:0042300;GO:0000250;GO:0000250;GO:0000250;GO:0000250;GO:0005811;GO:0005811;GO:0016104;GO:0016104;GO:0016853;GO:0016866;GO:0016866;GO:0042300;GO:0042300;GO:0000250;GO:…	K01852	EC:5.4.99.7	Terpene cyclase/mutase family member [Source:UniProtKB/TrEMBL;Acc:A0A1I9LTE4]	Q1G1A4 A0A5S9XJK9
AT2G17830	46.5046	65.5582	27.451	0.418726	-1.25592	2.51203e-05	0.000326833	Down Regulation	2	7754048	7755604	+	1557	-	GO:0005515;	-	-	At2g17830 [Source:UniProtKB/TrEMBL;Acc:Q058M6]	Q84X17 Q058M6
AT1G23010	51.9286	31.6388	72.2184	2.28259	1.19067	2.52157e-05	0.000327611	Up Regulation	1	8147118	8149891	+	2292	LPR1	GO:0005507;GO:0005507;GO:0005783;GO:0005783;GO:0005783;GO:0005789;GO:0005789;GO:0010073;GO:0010073;GO:0016020;GO:0016036;GO:0016036;GO:0016491;GO:0016491;GO:0016491;GO:0016491;GO:0016682;GO:0016682;GO:0016722;GO:0046872;GO:0055114;GO:0055114;GO:0055114;GO:0080167;GO:0080167;	-	-	Multicopper oxidase LPR1 [Source:UniProtKB/Swiss- Prot;Acc:F4I4K5]	F4I4K5
AT3G49845	61.1469	38.9988	83.295	2.13584	1.0948	2.56074e-05	0.000331674	Up Regulation	3	18487130	18488381	+	1055	-	GO:0005515;GO:0005634;GO:0005886;GO:0005886;	-	-	WIH3 [Source:UniProtKB/TrEMBL;Acc:A0A384LFL0]	A0A384LFL0 F4IZ80
AT5G22555	53.3915	27.9929	78.7901	2.81465	1.49296	2.58826e-05	0.000334675	Up Regulation	5	7489370	7490523	+	595	-	GO:0008150;GO:0016020;GO:0016021;GO:0016021;	-	-	unknown protein; Ha. [Source:TAIR;Acc:AT5G22555]	F4K9X6
AT5G26690	74.3644	22.9391	125.79	5.48365	2.45514	2.89812e-05	0.000370586	Up Regulation	5	9310797	9311572	+	614	HIPP02	GO:0030001;GO:0030001;GO:0046872;GO:0046872;GO:0046872;	-	-	Heavy metal-associated isoprenylated plant protein 2 [Source:UniProtKB/Swiss-Prot;Acc:Q8GWS3]	Q8GWS3 A0A178U7P1
AT5G13830	74.5752	99.7172	49.4333	0.495735	-1.01236	2.90965e-05	0.000371649	Down Regulation	5	4467311	4468487	+	727	-	GO:0001510;GO:0001510;GO:0001510;GO:0008168;GO:0008168;GO:0008168;GO:0008173;GO:0008650;GO:0008650;GO:0016740;GO:0031167;GO:0032259;GO:0032259;GO:0032259;	-	-	FtsJ-like methyltransferase family protein [Source:UniProtKB/TrEMBL;Acc:Q9SXH3]	Q9SXH3 A0A654G0S9
AT1G63100	49.7145	69.454	29.9749	0.43158	-1.2123	2.96243e-05	0.000377554	Down Regulation	1	23399112	23402176	-	3065	SCL28	GO:0003700;GO:0003700;GO:0003700;GO:0005634;GO:0005634;GO:0005634;GO:0005634;GO:0006355;GO:0006355;GO:0006355;GO:0043565;GO:0043565;GO:1900459;GO:1900459;	-	-	Scarecrow-like protein 28 [Source:UniProtKB/Swiss- Prot;Acc:Q9CAN3]	Q9CAN3 A0A178W2Y7
AT2G24270	12.55	21.6252	3.47478	0.160682	-2.63772	3.4077e-05	0.000429791	Down Regulation	2	10326918	10330048	-	2345	ALDH11A3	GO:0005737;GO:0005737;GO:0008886;GO:0008886;GO:0008911;GO:0008911;GO:0016491;GO:0016491;GO:0016491;GO:0016620;GO:0016620;GO:0055114;GO:0055114;GO:0055114;GO:0016491;GO:0016491;GO:0016491;GO:0016620;GO:0016620;GO:0055114;GO:0055114;GO:0055114;GO:0005773;GO:0005829;GO:0008886;GO:0008886;GO:0016491;GO:0016491;GO:0016491;GO:0016620;GO:0016620;GO:0055114;GO:0055114;GO:0055114;GO:0005737;GO:0005737;GO:…	K00131	EC:1.2.1.9	aldehyde dehydrogenase 11A3 [Source:TAIR;Acc:AT2G24270]	Q1WIQ6 A0A384L3A7 B9DHD2
AT1G05880	36.6619	13.5582	59.7656	4.40808	2.14015	3.57067e-05	0.000448384	Up Regulation	1	1775643	1778553	+	1827	ARI12	GO:0004842;GO:0004842;GO:0016567;GO:0016567;GO:0004842;GO:0004842;GO:0016567;GO:0016567;GO:0016567;GO:0046872;GO:0046872;GO:0000151;GO:0000151;GO:0000209;GO:0000209;GO:0004842;GO:0004842;GO:0005737;GO:0005737;GO:0006511;GO:0006511;GO:0010224;GO:0010224;GO:0016567;GO:0016567;GO:0016567;GO:0016740;GO:0031624;GO:0031624;GO:0032436;GO:0032436;GO:0046872;GO:0046872;GO:0061630;GO:0061630;GO:0071456;GO:…	K11968	EC:2.3.2.31	Probable E3 ubiquitin-protein ligase ARI12 [Source:UniProtKB/Swiss-Prot;Acc:Q84RQ9]	Q84RQ9
AT3G26480	24.6165	37.7294	11.5036	0.304898	-1.7136	3.57271e-05	0.000448397	Down Regulation	3	9687273	9690966	-	2458	-	GO:0005515;GO:0008150;GO:0005515;	K14552	-	Transducin family protein / WD-40 repeat family protein [Source:UniProtKB/TrEMBL;Acc:Q9LIM7]	A0A1I9LNC9
AT1G75780	71.5107	95.4798	47.5417	0.497924	-1.006	3.71147e-05	0.000463975	Down Regulation	1	28451138	28453820	-	1802	TUBB1	GO:0000166;GO:0000226;GO:0000226;GO:0000278;GO:0000278;GO:0003729;GO:0003924;GO:0003924;GO:0003924;GO:0005200;GO:0005200;GO:0005200;GO:0005525;GO:0005525;GO:0005525;GO:0005525;GO:0005737;GO:0005737;GO:0005737;GO:0005773;GO:0005773;GO:0005856;GO:0005874;GO:0005874;GO:0005874;GO:0005874;GO:0007010;GO:0007017;GO:0007017;GO:0007017;GO:0009416;GO:0009416;GO:0009826;GO:0009826;	K07375	-	Tubulin beta-1 chain [Source:UniProtKB/Swiss- Prot;Acc:P12411]	P12411 A0A178WQG2
AT3G10520	35.9076	19.4722	52.3429	2.68809	1.42658	3.83958e-05	0.000477474	Up Regulation	3	3276163	3277930	-	995	AHB2	GO:0005344;GO:0005344;GO:0005344;GO:0005829;GO:0006631;GO:0006631;GO:0015671;GO:0015671;GO:0019432;GO:0019432;GO:0019825;GO:0019825;GO:0020037;GO:0020037;GO:0046872;GO:0046872;	-	-	Non-symbiotic hemoglobin 2 [Source:UniProtKB/Swiss- Prot;Acc:O24521]	O24521 A0A384LCX8 Q0IGL1
AT2G41090	107.843	63.8202	151.865	2.37957	1.2507	4.0084e-05	0.000496061	Up Regulation	2	17135347	17136999	+	1433	CML10	GO:0005509;GO:0005509;GO:0005509;GO:0005509;GO:0005509;GO:0005515;GO:0005634;GO:0005737;GO:0005737;GO:0005829;GO:0019722;GO:0019722;GO:0019722;GO:0034599;GO:0034599;GO:0046872;GO:0071456;GO:2000082;GO:2000082;	K02183	-	Calmodulin-like protein 10 [Source:UniProtKB/Swiss- Prot;Acc:P30187]	P30187 A0A178VWR2
AT3G09640	24.5216	37.5296	11.5136	0.306786	-1.70469	4.22576e-05	0.000519892	Down Regulation	3	2956156	2958330	+	1068	APX2	GO:0000302;GO:0000302;GO:0004601;GO:0004601;GO:0004601;GO:0004601;GO:0005737;GO:0005829;GO:0005829;GO:0006979;GO:0006979;GO:0006979;GO:0009507;GO:0009507;GO:0016491;GO:0016688;GO:0016688;GO:0016688;GO:0020037;GO:0020037;GO:0034599;GO:0034599;GO:0042744;GO:0042744;GO:0042744;GO:0046872;GO:0046872;GO:0055114;GO:0055114;GO:0055114;GO:0098869;GO:0000302;GO:0000302;GO:0004601;GO:0004601;GO:0004601;GO:…	K00434	EC:1.11.1.11	APX2 [Source:UniProtKB/TrEMBL;Acc:A0A178VH43]	Q1PER6 A0A178VH43
AT5G47590	32.4785	47.3851	17.5719	0.370831	-1.43117	4.27183e-05	0.000525	Down Regulation	5	19297614	19299174	-	1287	-	-	-	-	Heat shock protein HSP20/alpha crystallin family [Source:UniProtKB/TrEMBL;Acc:Q9FGJ8]	-
AT2G42540	10.0019	17.7597	2.24405	0.126356	-2.98443	4.42413e-05	0.000540837	Down Regulation	2	17710441	17712330	-	1584	COR15A	GO:0005534;GO:0005534;GO:0005829;GO:0006970;GO:0006970;GO:0007623;GO:0007623;GO:0008289;GO:0008289;GO:0009409;GO:0009409;GO:0009409;GO:0009414;GO:0009414;GO:0009416;GO:0009416;GO:0009507;GO:0009507;GO:0009507;GO:0009536;GO:0009570;GO:0009570;GO:0009570;GO:0009631;GO:0009631;GO:0009631;GO:0009644;GO:0009644;GO:0009651;GO:0009651;GO:0009667;GO:0009667;GO:0009737;GO:0009737;GO:0009819;GO:0009819;GO:…	-	-	Protein COLD-REGULATED 15A, chloroplastic [Source:UniProtKB/Swiss-Prot;Acc:Q42512]	Q42512 A0A5S9X6D7
AT3G44510	13.5528	22.863	4.24264	0.185568	-2.42998	4.77765e-05	0.000578838	Down Regulation	3	16108100	16111316	-	2188	-	GO:0016787;GO:0016787;GO:0016787;GO:0016787;GO:0008150;GO:0016787;GO:0016787;GO:0016787;GO:0016787;GO:0016787;GO:0016787;	-	-	Alpha/beta-Hydrolases superfamily protein [Source:UniProtKB/TrEMBL;Acc:F4J341]	A0A654FH93 F4J341
AT1G76480	46.4097	27.8461	64.9734	2.3333	1.22237	4.88266e-05	0.000590321	Up Regulation	1	28692070	28693428	-	844	-	GO:0008150;GO:0016020;GO:0016021;GO:0016021;	-	-	unknown protein; BEST Arabidopsis thaliana protein match is: unknown protein (TAIR:AT1G20890.1); Ha. [Source:TAIR;Acc:AT1G76480]	F4I2E7
AT1G22990	24.3096	37.0676	11.5515	0.311634	-1.68207	5.10645e-05	0.000613519	Down Regulation	1	8139114	8140233	+	754	HIPP22	GO:0016020;GO:0016020;GO:0030001;GO:0030001;GO:0046872;GO:0046872;GO:0046872;GO:0055073;GO:0055073;GO:0071585;GO:0071585;GO:0030001;GO:0030001;GO:0046872;GO:0046872;GO:0046872;	-	-	HIPP22 [Source:UniProtKB/TrEMBL;Acc:A0A178WF89]	Q93VP2 A0A178WF89
AT2G32460	45.8148	27.7024	63.9273	2.30765	1.20642	5.14595e-05	0.000617942	Up Regulation	2	13782107	13784483	-	1905	MYB101	GO:0003677;GO:0003700;GO:0005634;GO:0009555;GO:0009739;GO:0009740;GO:0009789;GO:0010468;GO:0030154;GO:0043068;GO:0043565;GO:0044212;GO:0045893;GO:0048235;GO:0080092;GO:0090406;GO:1901371;GO:1990019;GO:0003677;GO:0005634;	K09422	-	Transcription factor MYB101 [Source:UniProtKB/Swiss-Prot;Acc:O80883]	O80883
AT5G48175	38.8795	22.0106	55.7483	2.53279	1.34073	5.264e-05	0.000630477	Up Regulation	5	19539145	19540623	+	1358	-	GO:0008150;GO:0016020;GO:0016021;GO:0016021;	-	-	At5g48175 [Source:UniProtKB/TrEMBL;Acc:Q8L9E4]	Q8L9E4
AT3G27250	29.3086	14.9589	43.6584	2.91856	1.54526	5.43929e-05	0.000650459	Up Regulation	3	10061009	10062870	+	1862	-	GO:0005634;GO:2000143;GO:0005634;GO:2000143;	-	-	At3g27250 [Source:UniProtKB/TrEMBL;Acc:Q9LK28]	Q9LK28 A0A384KVU6
AT1G80240	45.6256	63.8183	27.4328	0.429858	-1.21807	5.55141e-05	0.000661467	Down Regulation	1	30171357	30173109	-	1586	-	GO:0009505;GO:0009505;	-	-	At1g80240 [Source:UniProtKB/TrEMBL;Acc:Q9SSB7]	Q9SSB7 A0A178WD80
AT1G18830	17.0045	6.34546	27.6636	4.3596	2.12419	5.5705e-05	0.000663057	Up Regulation	1	6489233	6494634	+	3421	SEC31A	GO:0005515;GO:0005783;GO:0006888;GO:0006888;GO:0016192;GO:0005515;GO:0005783;GO:0006888;GO:0006888;GO:0016192;GO:0000139;GO:0000139;GO:0005198;GO:0005198;GO:0005515;GO:0005783;GO:0005794;GO:0006886;GO:0006886;GO:0006888;GO:0006888;GO:0006888;GO:0007029;GO:0015031;GO:0016192;GO:0030127;GO:0030127;GO:0070971;GO:0070971;GO:0090110;GO:0090110;GO:0090114;GO:0090114;	K14005	-	Protein transport protein SEC31 homolog A [Source:UniProtKB/Swiss-Prot;Acc:F4ICD9]	F4ICD9
AT1G16770	7.339	13.6927	0.985274	0.071956	-3.79674	5.59922e-05	0.000665536	Down Regulation	1	5737839	5739377	+	1473	-	GO:0008150;	-	-	F17F16.3 protein [Source:UniProtKB/TrEMBL;Acc:Q9FWR1]	Q45GQ0
AT3G23123	7.35215	1.00104	13.7033	13.6891	3.77495	5.8705e-05	0.00069477	Up Regulation	3	8234314	8234559	-	246	-	GO:0016021;GO:0016021;	-	-	Transmembrane protein [Source:UniProtKB/TrEMBL;Acc:A0A1I9LM80]	A0A5S9XGE0 A0A1I9LM80
AT5G65609	53.1559	33.3985	72.9133	2.18314	1.1264	6.36884e-05	0.00074539	Up Regulation	5	26218332	26219345	-	529	-	GO:0003674;GO:0008150;	-	-	unknown protein; FUNCTIONS IN: molecular_function unknown; INVOLVED IN: biological_process unknown; LOCATED IN: chloroplast; BEST Arabidopsis thaliana protein match is: unknown protein (TAIR:AT5G67245.1); Ha. [Source:TAIR;Acc:AT5G65609]	B3H6A4 A0A654GED6
AT5G13840	64.5407	86.2022	42.8793	0.497427	-1.00744	6.393e-05	0.000747282	Down Regulation	5	4468508	4471466	-	1927	FZR3	GO:0005515;GO:0005515;GO:0005515;GO:0005515;GO:0005680;GO:0007049;GO:0007049;GO:0010997;GO:0010997;GO:0010997;GO:0016567;GO:0016567;GO:0031145;GO:0051301;GO:0051301;GO:0097027;GO:0097027;GO:1904668;GO:1904668;GO:1905786;GO:1990757;GO:0005515;GO:0005515;GO:0005515;GO:0005515;GO:0005680;GO:0007049;GO:0007049;GO:0010997;GO:0010997;GO:0010997;GO:0016567;GO:0016567;GO:0031145;GO:0051301;GO:0051301;GO:…	K03364	-	Protein FIZZY-RELATED 3 [Source:UniProtKB/Swiss- Prot;Acc:Q8LPL5]	Q8LPL5
AT1G25220	1322.2	875.214	1769.18	2.02143	1.01537	6.39472e-05	0.000747282	Up Regulation	1	8836835	8839609	-	1596	ASB1	GO:0006541;GO:0006541;GO:0009651;GO:0009723;GO:0009723;GO:0009851;GO:0009851;GO:0010311;GO:0010311;GO:0000162;GO:0000162;GO:0000162;GO:0004049;GO:0004049;GO:0005950;GO:0006541;GO:0006541;GO:0008652;GO:0009073;GO:0009507;GO:0009507;GO:0009536;GO:0010600;GO:0010600;GO:0016829;	K01658	EC:4.1.3.27	Anthranilate synthase beta subunit 1 [Source:UniProtKB/TrEMBL;Acc:F4IAW5]	Q42565
AT5G16960	75.5928	46.5491	104.636	2.24787	1.16856	6.54204e-05	0.000762099	Up Regulation	5	5573700	5575910	-	1494	-	GO:0006979;GO:0009536;GO:0016491;GO:0016491;GO:0016491;GO:0032440;GO:0055114;GO:0055114;GO:0055114;GO:0006979;GO:0009536;GO:0016491;GO:0016491;GO:0016491;GO:0032440;GO:0055114;GO:0055114;GO:0055114;	K08070	EC:1.3.1.74	Quinone oxidoreductase-like protein [Source:UniProtKB/TrEMBL;Acc:Q9LFK5]	Q9LFK5
AT2G42980	62.9192	41.387	84.4514	2.04053	1.02894	6.64999e-05	0.000773586	Up Regulation	2	17875005	17876779	-	1775	-	GO:0004190;GO:0004190;GO:0006508;GO:0006508;GO:0006508;GO:0008233;GO:0016787;GO:0030163;	K22683	EC:3.4.23.-	Eukaryotic aspartyl protease family protein [Source:UniProtKB/TrEMBL;Acc:Q9SJG1]	Q9SJG1
AT3G45290	61.4778	82.6336	40.3221	0.487963	-1.03516	7.16785e-05	0.000823856	Down Regulation	3	16617398	16621370	+	1733	MLO3	GO:0005516;GO:0005516;GO:0006952;GO:0006952;GO:0006952;GO:0009607;GO:0009607;GO:0016020;GO:0016021;GO:0016021;GO:0016021;	K08472	-	MLO-like protein 3 [Source:UniProtKB/Swiss- Prot;Acc:Q94KB9]	Q94KB9
AT2G33710	108.04	64.7611	151.319	2.33657	1.22439	7.39123e-05	0.000846189	Up Regulation	2	14258509	14260904	-	1671	-	GO:0003677;GO:0003677;GO:0003677;GO:0003700;GO:0003700;GO:0005515;GO:0005634;GO:0005634;GO:0006351;GO:0006355;GO:0006355;GO:0009873;GO:0009873;GO:0003677;GO:0003677;GO:0003677;GO:0003700;GO:0003700;GO:0003700;GO:0005634;GO:0005634;GO:0005634;GO:0005730;GO:0005730;GO:0006351;GO:0006355;GO:0006355;GO:0010200;GO:0010200;	-	-	Integrase-type DNA-binding superfamily protein [Source:UniProtKB/TrEMBL;Acc:F4IFX1]	P93007 A0A178VY08
AT5G08270	55.1502	74.6938	35.6066	0.476701	-1.06884	7.75898e-05	0.000880828	Down Regulation	5	2661642	2663627	+	1411	-	-	-	-	unknown protein; BEST Arabidopsis thaliana protein match is: unknown protein (TAIR:AT5G23200.1); Ha. [Source:TAIR;Acc:AT5G08270]	A0A178U965 F4K9N6
AT2G04160	57.4098	36.6699	78.1498	2.13117	1.09165	8.17862e-05	0.000921213	Up Regulation	2	1401268	1407827	-	2634	AIR3	GO:0004252;GO:0004252;GO:0004252;GO:0005576;GO:0005576;GO:0005618;GO:0005618;GO:0006508;GO:0006508;GO:0006508;GO:0008233;GO:0008236;GO:0008236;GO:0009733;GO:0009733;GO:0010102;GO:0010102;GO:0016787;	-	-	Subtilisin-like protease SBT5.3 [Source:UniProtKB/Swiss-Prot;Acc:Q9ZSP5]	Q9ZSP5
AT3G12230	35.0007	17.1192	52.8821	3.08905	1.62716	8.76978e-05	0.000979667	Up Regulation	3	3899364	3901879	-	1375	SCPL14	GO:0004180;GO:0004185;GO:0004185;GO:0005576;GO:0005576;GO:0006508;GO:0006508;GO:0006508;GO:0008233;GO:0016747;GO:0016787;GO:0019748;GO:0019748;	K16296	EC:3.4.16.-	Serine carboxypeptidase-like 14 [Source:UniProtKB/Swiss-Prot;Acc:Q9C7D3]	Q9C7D3
AT5G55135	12.4825	3.95964	21.0053	5.30485	2.40731	8.88077e-05	0.000990148	Up Regulation	5	22379921	22380476	+	467	-	GO:0008150;	-	-	Putative uncharacterized protein [Source:UniProtKB/TrEMBL;Acc:Q1PDJ2]	Q1PDJ2 A0A178UFL2
AT3G46070	56.6391	76.4672	36.8111	0.481397	-1.0547	0.000102123	0.00112127	Down Regulation	3	16920445	16920957	-	513	-	GO:0003676;GO:0003700;GO:0003700;GO:0006355;GO:0006355;GO:0010200;GO:0010200;	-	-	C2H2-type zinc finger family protein [Source:UniProtKB/TrEMBL;Acc:Q9LX86]	Q9LX86 A0A654FD66
AT3G09450	15.8956	25.5056	6.28564	0.246442	-2.02068	0.000114302	0.00123847	Down Regulation	3	2907479	2910206	+	2512	-	GO:0005886;GO:0005886;GO:0005886;GO:0016020;GO:0016021;GO:0016021;GO:0022857;GO:0022857;GO:0022857;GO:0055085;GO:0055085;GO:0055085;	-	-	F3L24.34 protein [Source:UniProtKB/TrEMBL;Acc:Q9S710]	A0A384KIE7 Q9S710
AT5G57685	32.7967	47.3412	18.2521	0.385545	-1.37503	0.000120516	0.00129849	Down Regulation	5	23365805	23367063	-	1259	GDU3	GO:0005515;GO:0006865;GO:0006865;GO:0009615;GO:0009615;GO:0016020;GO:0016021;GO:0016021;GO:0019048;GO:0019048;GO:0032940;GO:0032940;GO:0080143;GO:0080143;GO:0080143;	-	-	Protein GLUTAMINE DUMPER 3 [Source:UniProtKB/Swiss- Prot;Acc:Q9FHH5]	Q9FHH5 A0A654GC00
AT5G26090	4.41931	8.83861	0	0	#NAME?	0.000121911	0.00131168	Down Regulation	5	9109026	9113538	-	1509	-	GO:0003674;GO:0005576;GO:0008150;GO:0060320;GO:0005576;GO:0060320;	-	-	Plant self-incompatibility protein S1 family [Source:TAIR;Acc:AT5G26090]	F4JZP8
AT1G12900	41.2107	57.6282	24.7932	0.430227	-1.21683	0.000122088	0.00131297	Down Regulation	1	4392438	4394454	-	1617	GAPA-2	GO:0006006;GO:0006006;GO:0016020;GO:0016021;GO:0016021;GO:0016491;GO:0016620;GO:0016620;GO:0050661;GO:0050661;GO:0051287;GO:0051287;GO:0055114;GO:0055114;GO:0055114;GO:0000166;GO:0003729;GO:0004365;GO:0004365;GO:0005576;GO:0006006;GO:0006006;GO:0006006;GO:0009507;GO:0009507;GO:0009507;GO:0009507;GO:0009536;GO:0009570;GO:0009570;GO:0009570;GO:0009941;GO:0009941;GO:0016020;GO:0016491;GO:0016620;GO:…	K05298	EC:1.2.1.13	glyceraldehyde 3-phosphate dehydrogenase A subunit 2 [Source:TAIR;Acc:AT1G12900]	Q9LPW0 A0A178WA64
AT1G13490	34.1539	19.3837	48.9242	2.52399	1.3357	0.000122606	0.00131793	Up Regulation	1	4624564	4626166	-	1402	-	GO:0009405;GO:0009405;GO:0009405;GO:0009405;GO:0009405;GO:0009405;	-	-	F13B4.1 protein [Source:UniProtKB/TrEMBL;Acc:Q9FZ74]	Q9FZ74
AT5G39130	43.3716	26.4966	60.2466	2.27375	1.18507	0.000127317	0.00136413	Up Regulation	5	15665502	15666472	-	864	-	GO:0005576;GO:0005618;GO:0005618;GO:0030145;GO:0030145;GO:0045735;GO:0045735;GO:0046872;GO:0048046;GO:0048046;	-	-	Germin-like protein subfamily 1 member 16 [Source:UniProtKB/Swiss-Prot;Acc:Q9FIC8]	Q9FIC8 A0A654G797
AT1G08340	24.3373	36.329	12.3457	0.33983	-1.55711	0.000133929	0.00142319	Down Regulation	1	2630891	2632871	+	1615	ROPGAP5	GO:0005096;GO:0005096;GO:0005886;GO:0005886;GO:0007165;GO:0007165;GO:0016020;GO:0043547;	-	-	Rho GTPase-activating protein 5 [Source:UniProtKB/Swiss-Prot;Acc:Q6NKT5]	Q6NKT5 A0A178WN79
AT4G31730	27.0874	39.8866	14.2882	0.358221	-1.48108	0.000135297	0.00143495	Down Regulation	4	15361012	15362074	+	1063	GDU1	GO:0005515;GO:0005634;GO:0005634;GO:0005886;GO:0005886;GO:0006521;GO:0006521;GO:0006865;GO:0010585;GO:0010585;GO:0016020;GO:0016020;GO:0016021;GO:0016021;GO:0016021;GO:0080143;GO:0080143;GO:0080143;GO:0080143;	-	-	Protein GLUTAMINE DUMPER 1 [Source:UniProtKB/Swiss- Prot;Acc:O81775]	O81775 A0A178UXJ2
AT3G49580	92.4283	31.9692	152.887	4.78234	2.25772	0.000135553	0.00143635	Up Regulation	3	18374908	18375940	-	886	LSU1	GO:0098869;GO:0098869;GO:0005515;GO:0009651;GO:0009651;GO:0010438;GO:0010438;GO:0098869;GO:0098869;GO:0098869;	-	-	LSU1 [Source:UniProtKB/TrEMBL;Acc:A0A178VF66]	Q9SCK1 A0A178VF66
AT3G02370	50.4679	31.8907	69.0451	2.16505	1.1144	0.000140049	0.0014772	Up Regulation	3	484256	487839	+	1666	-	GO:0004519;GO:0004519;GO:0008033;GO:0090305;GO:0000214;GO:0000214;GO:0000379;GO:0000379;GO:0004519;GO:0004519;GO:0008033;GO:0090305;GO:0090502;GO:0000214;GO:0000214;GO:0000379;GO:0000379;GO:0004519;GO:0004519;GO:0008033;GO:0090305;GO:0090502;GO:0000214;GO:0000214;GO:0000379;GO:0000379;GO:0004519;GO:0004519;GO:0008033;GO:0090305;GO:0090502;	K15326	-	tRNA-splicing endonuclease subunit [Source:UniProtKB/TrEMBL;Acc:F4J8D6]	F4J8D6 A0A384KKW8
AT5G37670	78.065	113.235	42.8954	0.378818	-1.40042	0.000144878	0.00152187	Down Regulation	5	14968758	14969591	+	834	HSP15.7	GO:0000302;GO:0000302;GO:0000302;GO:0005777;GO:0005782;GO:0005782;GO:0006457;GO:0006457;GO:0006457;GO:0009408;GO:0009408;GO:0009408;GO:0009651;GO:0009651;GO:0042542;GO:0042542;GO:0043621;GO:0043621;GO:0051082;GO:0051082;GO:0051259;GO:0051259;GO:0071456;	K13993	-	15.7 kDa heat shock protein, peroxisomal [Source:UniProtKB/Swiss-Prot;Acc:Q9FHQ3]	Q9FHQ3 A0A178U8V8
AT2G32487	20.2573	9.18028	31.3343	3.41321	1.77113	0.000145226	0.00152484	Up Regulation	2	13791857	13793320	+	1216	-	GO:0003674;GO:0008150;GO:0003674;GO:0008150;	-	-	unknown protein; FUNCTIONS IN: molecular_function unknown; INVOLVED IN: biological_process unknown; LOCATED IN: endomembrane system; Ha. [Source:TAIR;Acc:AT2G32487]	A0A1P8B0F8
AT5G64150	60.1383	80.3928	39.8838	0.496112	-1.01126	0.000147365	0.00154379	Down Regulation	5	25668755	25671218	-	1863	-	GO:0003676;GO:0003676;GO:0005515;GO:0006479;GO:0006479;GO:0008168;GO:0008168;GO:0008168;GO:0008276;GO:0008276;GO:0016740;GO:0032259;GO:0032259;GO:0032259;	K02493	EC:2.1.1.297	At5g64156 [Source:UniProtKB/TrEMBL;Acc:Q9FMI5]	Q9FMI5 A0A654GDW5
AT5G03790	25.4531	13.059	37.8473	2.89817	1.53514	0.000149839	0.00156448	Up Regulation	5	1004782	1006631	+	1298	ATHB-51	GO:0000981;GO:0003677;GO:0003677;GO:0003677;GO:0003700;GO:0003700;GO:0005634;GO:0005634;GO:0005634;GO:0006355;GO:0006355;GO:0006357;GO:0009965;GO:0009965;GO:0010434;GO:0010434;GO:0010582;GO:0010582;GO:0043565;GO:0043565;GO:0043565;GO:0045893;GO:0045893;GO:0045893;GO:0048510;GO:0048510;GO:0000981;GO:0003677;GO:0003677;GO:0003677;GO:0005634;GO:0005634;GO:0006355;GO:0006355;GO:0006357;GO:0043565;	-	-	Putative homeobox-leucine zipper protein ATHB-51 [Source:UniProtKB/Swiss-Prot;Acc:Q9LZR0]	Q9LZR0 A0A654FYG8
AT2G25240	11.3963	3.41328	19.3793	5.67763	2.50529	0.000149883	0.00156448	Up Regulation	2	10751656	10753380	-	1620	-	GO:0004867;GO:0004867;GO:0004867;GO:0005615;GO:0005615;GO:0005615;GO:0010466;GO:0010951;GO:0010951;GO:0030414;	K13963	-	Serpin-Z10 [Source:UniProtKB/Swiss- Prot;Acc:Q9SIR9]	Q9SIR9
AT5G24420	14.9286	24.3412	5.5161	0.226616	-2.14168	0.000153437	0.0015958	Down Regulation	5	8336534	8338032	-	1321	PGL5	GO:0005737;GO:0005737;GO:0005829;GO:0005829;GO:0005829;GO:0005975;GO:0005975;GO:0006098;GO:0006098;GO:0006098;GO:0009051;GO:0009051;GO:0016787;GO:0017057;GO:0017057;GO:0017057;GO:0017057;	K01057	EC:3.1.1.31	Probable 6-phosphogluconolactonase 3 [Source:UniProtKB/Swiss-Prot;Acc:Q8LEV7]	Q8LEV7
AT1G15550	27.2575	40.5335	13.9815	0.344938	-1.53559	0.000154309	0.00160271	Down Regulation	1	5344388	5346342	-	1522	GA3OX1	GO:0005515;GO:0005737;GO:0005737;GO:0009416;GO:0009639;GO:0009639;GO:0009686;GO:0009686;GO:0009686;GO:0009686;GO:0009739;GO:0009739;GO:0009740;GO:0009740;GO:0009845;GO:0010114;GO:0010114;GO:0016491;GO:0016491;GO:0016491;GO:0016707;GO:0016707;GO:0016707;GO:0016707;GO:0046872;GO:0046872;GO:0051213;GO:0051213;GO:0051213;GO:0055114;GO:0055114;GO:0055114;	K04124	EC:1.14.11.15	Gibberellin 3-beta-dioxygenase 1 [Source:UniProtKB/Swiss-Prot;Acc:Q39103]	Q39103 A0A5S9UM32
AT3G60966	21.146	9.18351	33.1086	3.60522	1.85009	0.000161326	0.00166882	Up Regulation	3	22552560	22553668	+	1109	-	GO:0016020;GO:0016021;GO:0016021;GO:0016567;GO:0016567;	-	-	RING/U-box superfamily protein [Source:UniProtKB/TrEMBL;Acc:Q1G3N1]	A0A654FDP7 Q1G3N1
AT1G66800	72.0635	44.7507	99.3763	2.22067	1.15099	0.000163023	0.00168486	Up Regulation	1	24924774	24926412	+	1214	-	GO:0003824;GO:0003824;GO:0004022;GO:0004022;GO:0016491;GO:0016491;GO:0016616;GO:0016616;GO:0050662;GO:0055114;	-	-	NAD(P)-binding Rossmann-fold superfamily protein [Source:UniProtKB/TrEMBL;Acc:F4HQ07]	F4HQ07
AT3G50030	31.2188	17.5947	44.843	2.54867	1.34975	0.000164018	0.00169438	Up Regulation	3	18546444	18548240	-	1660	-	GO:0005515;GO:0008150;	-	-	ARM-repeat/Tetratricopeptide repeat (TPR)-like protein [Source:UniProtKB/TrEMBL;Acc:Q9SN15]	Q9SN15
AT5G57500	39.8352	24.3106	55.3597	2.27718	1.18725	0.000164977	0.00170277	Up Regulation	5	23286197	23287739	-	1380	-	GO:0000139;GO:0000139;GO:0005783;GO:0005794;GO:0005794;GO:0006486;GO:0006486;GO:0006486;GO:0008378;GO:0016020;GO:0016020;GO:0016020;GO:0016021;GO:0016021;GO:0016740;GO:0016757;	-	-	Hexosyltransferase [Source:UniProtKB/TrEMBL;Acc:Q9FKM1]	Q9FKM1 A0A654GBX2
AT3G03900	30.1927	43.6539	16.7315	0.383277	-1.38354	0.000165571	0.00170814	Down Regulation	3	1002765	1005025	-	1397	APK3	GO:0000103;GO:0000103;GO:0000103;GO:0000166;GO:0004020;GO:0004020;GO:0004020;GO:0004020;GO:0005524;GO:0005524;GO:0005524;GO:0005737;GO:0005829;GO:0005829;GO:0005829;GO:0008652;GO:0016301;GO:0016310;GO:0016740;GO:0019344;GO:0019344;GO:0070814;GO:0070814;GO:0000103;GO:0000103;GO:0000103;GO:0000166;GO:0004020;GO:0004020;GO:0004020;GO:0004020;GO:0005524;GO:0005524;GO:0005524;GO:0005737;GO:0005829;GO:…	K00860	EC:2.7.1.25	Adenylyl-sulfate kinase 3 [Source:UniProtKB/Swiss- Prot;Acc:Q9SRW7]	Q9SRW7 A0A5S9X982
AT1G33720	8.58328	1.90472	15.2618	8.01264	3.00228	0.000203301	0.00204703	Up Regulation	1	12220858	12224108	-	3017	CYP76C6	GO:0004497;GO:0004497;GO:0005506;GO:0005506;GO:0016491;GO:0016705;GO:0016705;GO:0020037;GO:0020037;GO:0046872;GO:0055114;GO:0055114;GO:0055114;GO:0004497;GO:0004497;GO:0005506;GO:0005506;GO:0016491;GO:0016705;GO:0016705;GO:0020037;GO:0020037;GO:0046872;GO:0055114;GO:0055114;GO:0055114;GO:0004497;GO:0004497;GO:0005506;GO:0005506;GO:0016491;GO:0016705;GO:0016705;GO:0020037;GO:0020037;GO:0046872;GO:…	K20556	-	Cytochrome P450, family 76, subfamily C, polypeptide 6 [Source:UniProtKB/TrEMBL;Acc:Q9LQ25]	A0A1P8ANR9
AT5G13930	26.7371	39.27	14.2041	0.361702	-1.46713	0.000215786	0.0021586	Down Regulation	5	4488476	4490264	+	1703	CHS	GO:0003824;GO:0005515;GO:0005634;GO:0005634;GO:0005783;GO:0005783;GO:0006979;GO:0006979;GO:0009058;GO:0009058;GO:0009611;GO:0009611;GO:0009629;GO:0009629;GO:0009705;GO:0009705;GO:0009733;GO:0009733;GO:0009753;GO:0009753;GO:0009813;GO:0009813;GO:0009813;GO:0009926;GO:0009926;GO:0010224;GO:0010224;GO:0016210;GO:0016210;GO:0016740;GO:0016746;GO:0016746;GO:0016746;GO:0016747;GO:0016747;GO:0031540;GO:…	K00660	EC:2.3.1.74	Chalcone synthase family protein [Source:UniProtKB/TrEMBL;Acc:Q460R0]	P13114 Q460R0 A0A384KNE5
AT2G04090	21.2407	32.8742	9.60728	0.292244	-1.77476	0.000216723	0.00216611	Down Regulation	2	1362380	1364788	-	1805	DTX5	GO:0006855;GO:0015238;GO:0015297;GO:0015297;GO:0016020;GO:0016020;GO:0016020;GO:0016020;GO:0016021;GO:0016021;GO:0022857;GO:0042908;GO:0042910;GO:0042910;GO:0055085;GO:0055085;	K03327	-	Protein DETOXIFICATION 5 [Source:UniProtKB/Swiss- Prot;Acc:Q9SIA1]	Q9SIA1
AT1G52342	67.0969	41.4976	92.6961	2.23377	1.15948	0.000218901	0.00218409	Up Regulation	1	19491767	19493122	-	1356	-	GO:0003674;GO:0008150;	-	-	Putative uncharacterized protein [Source:UniProtKB/TrEMBL;Acc:Q1G3Y9]	Q1G3Y9
AT4G20780	801.339	531.27	1071.41	2.01669	1.01199	0.000222435	0.00221456	Up Regulation	4	11133095	11134075	-	981	CML42	GO:0005509;GO:0005509;GO:0005509;GO:0005509;GO:0005515;GO:0010091;GO:0010091;GO:0046872;	K13448	-	Calcium-binding protein CML42 [Source:UniProtKB/Swiss-Prot;Acc:Q9SVG9]	Q9SVG9 A0A178UWK5
AT1G62560	40.9156	21.6773	60.1539	2.77498	1.47248	0.000227887	0.00226241	Up Regulation	1	23159734	23162881	+	2284	FMOGS-OX3	GO:0004497;GO:0004497;GO:0004499;GO:0004499;GO:0004499;GO:0016020;GO:0016021;GO:0016021;GO:0016491;GO:0019761;GO:0019761;GO:0050660;GO:0050660;GO:0050661;GO:0050661;GO:0055114;GO:0055114;GO:0055114;GO:0080102;GO:0080102;GO:0080103;GO:0080103;GO:0080104;GO:0080104;GO:0080105;GO:0080105;GO:0080106;GO:0080106;GO:0080107;GO:0080107;GO:0004497;GO:0004499;GO:0004499;GO:0016020;GO:0016021;GO:0016021;GO:…	K22324	EC:1.14.13.237	Flavin-containing monooxygenase FMO GS-OX3 [Source:UniProtKB/Swiss-Prot;Acc:Q9SXE1]	Q9SXE1
AT3G25130	41.7918	25.7656	57.818	2.244	1.16607	0.000232204	0.00230189	Up Regulation	3	9152170	9153944	+	1775	-	GO:0005886;GO:0005886;GO:0005886;GO:0008150;GO:0016020;GO:0016021;GO:0016021;	-	-	Acidic leucine-rich nuclear phosphoprotein 32 family B protein [Source:UniProtKB/TrEMBL;Acc:Q9LSG4]	Q9LSG4 A0A654FCC7
AT4G00700	44.1807	27.889	60.4723	2.16832	1.11658	0.000246318	0.00242512	Up Regulation	4	285876	289575	+	3611	-	GO:0005829;GO:0008150;GO:0016020;GO:0016021;GO:0016021;GO:0016740;GO:0016757;GO:0016757;GO:0005829;GO:0008150;GO:0016020;GO:0016021;GO:0016021;GO:0016740;GO:0016757;GO:0016757;	-	-	C2 calcium/lipid-binding plant phosphoribosyltransferase family protein [Source:UniProtKB/TrEMBL;Acc:Q8RXU9]	Q8RXU9
AT3G15240	31.1399	44.9521	17.3278	0.385472	-1.3753	0.000246707	0.00242792	Down Regulation	3	5133444	5136032	+	1561	-	GO:0003674;GO:0003677;GO:0005575;GO:0008150;GO:0016301;GO:0016301;GO:0016310;	-	-	Serine/threonine-protein kinase WNK (With No Lysine)-like protein [Source:UniProtKB/TrEMBL;Acc:F4IXI5]	F4IXI5
AT1G49620	56.1549	74.909	37.4008	0.499283	-1.00207	0.000247735	0.00243699	Down Regulation	1	18365336	18366744	-	1206	KRP7	GO:0004860;GO:0004861;GO:0004861;GO:0004861;GO:0005634;GO:0005634;GO:0005654;GO:0006469;GO:0007050;GO:0007050;GO:0007050;GO:0016301;GO:0016301;GO:0016310;GO:0045736;GO:0004860;GO:0004861;GO:0004861;GO:0005634;GO:0005634;GO:0005654;GO:0006469;GO:0007050;GO:0007050;GO:0016301;GO:0016301;GO:0016310;GO:0045736;GO:0001673;GO:0001673;GO:0004860;GO:0004861;GO:0004861;GO:0004861;GO:0004861;GO:0005515;GO:…	-	-	Cyclin-dependent kinase inhibitor family protein [Source:TAIR;Acc:AT1G49620]	Q94CL9
AT3G05370	38.0427	19.1073	56.978	2.982	1.57628	0.000257815	0.0025211	Up Regulation	3	1535950	1538870	-	2921	AtRLP31	GO:0005515;GO:0005886;GO:0016020;GO:0016021;GO:0016021;	-	-	Receptor-like protein 31 [Source:UniProtKB/Swiss- Prot;Acc:Q8RX63]	Q8RX63
AT5G39180	31.0498	17.362	44.7377	2.57676	1.36556	0.000278648	0.00269738	Up Regulation	5	15683464	15684471	-	892	-	GO:0005576;GO:0005618;GO:0005618;GO:0030145;GO:0030145;GO:0045735;GO:0045735;GO:0046872;GO:0048046;GO:0048046;	-	-	Germin-like protein subfamily 1 member 19 [Source:UniProtKB/Swiss-Prot;Acc:Q9FL89]	Q9FL89
AT5G02760	67.214	42.7767	91.6514	2.14256	1.09933	0.000286229	0.0027638	Up Regulation	5	625254	627124	+	1543	-	GO:0003824;GO:0004721;GO:0004722;GO:0004722;GO:0005515;GO:0005515;GO:0005737;GO:0005737;GO:0006470;GO:0006470;GO:0016787;GO:0016791;GO:0016791;GO:0016791;GO:0043169;GO:0043169;GO:0046872;GO:0046872;GO:1900056;GO:1900056;	-	-	Probable protein phosphatase 2C 67 [Source:UniProtKB/Swiss-Prot;Acc:Q501F9]	Q501F9
AT4G14390	41.8163	26.0684	57.5643	2.2082	1.14287	0.000286927	0.00276823	Up Regulation	4	8289610	8292203	+	2270	-	GO:0005515;GO:0016020;GO:0016021;GO:0016021;GO:0016021;GO:0031347;GO:0031347;GO:0071446;GO:0071446;GO:2000031;GO:2000031;GO:0005515;GO:0016020;GO:0016021;GO:0016021;GO:0016021;GO:0031347;GO:0031347;GO:0071446;GO:0071446;GO:2000031;GO:2000031;GO:0005515;GO:0016020;GO:0016021;GO:0016021;GO:0016021;GO:0031347;GO:0031347;GO:0071446;GO:0071446;GO:2000031;GO:2000031;GO:0003674;GO:0005515;GO:0016020;GO:…	-	-	Ankyrin repeat family protein [Source:UniProtKB/TrEMBL;Acc:F4JVF4]	A0A1P8B825
AT5G45840	53.5085	35.2487	71.7684	2.03606	1.02578	0.000287865	0.00277279	Up Regulation	5	18593917	18597907	-	2764	-	GO:0000166;GO:0004672;GO:0004672;GO:0004674;GO:0005515;GO:0005524;GO:0005524;GO:0005524;GO:0005886;GO:0006468;GO:0006468;GO:0012505;GO:0016020;GO:0016021;GO:0016301;GO:0016310;GO:0016740;GO:0004672;GO:0004672;GO:0005515;GO:0005524;GO:0005524;GO:0005886;GO:0005886;GO:0006468;GO:0006468;GO:0007166;GO:0010183;GO:0016020;GO:0016021;GO:0016021;GO:0016301;GO:0016310;GO:0090406;GO:0090406;	-	-	-	-
AT1G25440	20.6218	31.0811	10.1625	0.326966	-1.61279	0.00031456	0.00298981	Down Regulation	1	8933716	8935544	-	1737	COL16	GO:0003700;GO:0003700;GO:0005515;GO:0005515;GO:0005634;GO:0005634;GO:0005634;GO:0006355;GO:0006355;GO:0006355;GO:0008270;GO:0008270;GO:0016020;GO:0046872;	-	-	Zinc finger protein CONSTANS-LIKE 16 [Source:UniProtKB/Swiss-Prot;Acc:Q8RWD0]	Q8RWD0 Q5XF38
AT5G20790	3.76116	7.52232	0	0	#NAME?	0.000329636	0.00310496	Down Regulation	5	7039674	7040919	-	1246	-	GO:0016020;GO:0016021;GO:0016021;GO:0071456;GO:0016020;GO:0016021;GO:0016021;	-	-	unknown protein; FUNCTIONS IN: molecular_function unknown; INVOLVED IN: biological_process unknown; LOCATED IN: endomembrane system; EXPRESSED IN: 11 plant structures; EXPRESSED DURING: LP.04 four leaves visible, 4 anthesis, petal differentiation an /.../nsion stage; BEST Arabidopsis thaliana protein match is: unknown protein (TAIR:AT3G43110.1); Ha. [Source:TAIR;Acc:AT5G20790]	F4K5M9
AT4G00390	41.9152	26.6749	57.1554	2.14267	1.09941	0.000348737	0.00325827	Up Regulation	4	171487	172845	-	1359	-	GO:0005515;GO:0005634;GO:0005730;GO:0005730;GO:0006355;GO:0006355;GO:0006355;GO:0043565;	-	-	Probable transcription factor At4g00390 [Source:UniProtKB/Swiss-Prot;Acc:O23063]	O23063
AT5G05220	41.4321	56.9092	25.9549	0.456076	-1.13266	0.000356903	0.00332245	Down Regulation	5	1550251	1551022	+	772	-	GO:0008150;GO:0009507;GO:0009507;GO:0009507;	-	-	AT5g05220/K18I23_2 [Source:UniProtKB/TrEMBL;Acc:Q940U2]	Q940U2 A0A178U8U8
AT3G46330	18.4477	28.1629	8.73243	0.310068	-1.68934	0.000369787	0.00342855	Down Regulation	3	17020718	17025069	-	2991	MEE39	GO:0000166;GO:0004672;GO:0004672;GO:0004674;GO:0005524;GO:0005524;GO:0005524;GO:0006468;GO:0006468;GO:0016020;GO:0016021;GO:0016021;GO:0016301;GO:0016310;GO:0016740;GO:0000166;GO:0004672;GO:0004672;GO:0004674;GO:0004674;GO:0005515;GO:0005515;GO:0005524;GO:0005524;GO:0005524;GO:0006468;GO:0006468;GO:0007275;GO:0009793;GO:0009793;GO:0009960;GO:0009960;GO:0016020;GO:0016021;GO:0016021;GO:0016301;GO:…	-	-	Probable LRR receptor-like serine/threonine-protein kinase MEE39 [Source:UniProtKB/Swiss-Prot;Acc:C0LGP2]	C0LGP2 A0A654FHE7
AT1G60590	41.3299	26.0708	56.589	2.17059	1.11809	0.000372988	0.00345268	Up Regulation	1	22314089	22317070	-	2163	-	GO:0004650;GO:0004650;GO:0005576;GO:0005618;GO:0005975;GO:0005975;GO:0008152;GO:0016787;GO:0016798;GO:0016829;GO:0016829;GO:0071555;	-	-	Pectin lyase-like superfamily protein [Source:UniProtKB/TrEMBL;Acc:O22699]	O22699
AT2G14510	6.82301	12.4153	1.23073	0.0991305	-3.33453	0.000384762	0.00355454	Down Regulation	2	6170942	6175095	-	2841	-	GO:0000166;GO:0004672;GO:0004672;GO:0004674;GO:0005524;GO:0005524;GO:0005524;GO:0006468;GO:0006468;GO:0016020;GO:0016021;GO:0016021;GO:0016301;GO:0016310;GO:0016740;GO:0000166;GO:0004672;GO:0004672;GO:0004674;GO:0004674;GO:0005515;GO:0005524;GO:0005524;GO:0005524;GO:0005886;GO:0005886;GO:0006468;GO:0006468;GO:0016020;GO:0016021;GO:0016021;GO:0016301;GO:0016310;GO:0016740;	-	-	Leucine-rich repeat protein kinase family protein [Source:TAIR;Acc:AT2G14510]	Q9ZQR3
AT5G54040	30.6003	43.3915	17.8091	0.410429	-1.2848	0.000386971	0.00357066	Down Regulation	5	21928847	21930637	-	1791	-	GO:0035556;	-	-	CHP-rich zinc finger protein-like [Source:UniProtKB/TrEMBL;Acc:Q9FN23]	Q9FN23
AT3G25510	44.6103	29.0187	60.2019	2.07459	1.05283	0.000387875	0.00357542	Up Regulation	3	9263795	9268972	-	4489	-	GO:0000166;GO:0005515;GO:0005524;GO:0005524;GO:0006952;GO:0007165;GO:0016787;GO:0016887;GO:0043531;GO:0043531;GO:0050135;GO:0061809;GO:0000166;GO:0005515;GO:0005524;GO:0043531;GO:0043531;	-	-	Disease resistance protein (TIR-NBS-LRR class) family protein [Source:UniProtKB/TrEMBL;Acc:F4J910]	F4J910
AT4G27700	41.2576	56.7005	25.8147	0.455282	-1.13517	0.000394592	0.00362647	Down Regulation	4	13826374	13827928	-	1097	-	GO:0005856;GO:0009507;GO:0009507;GO:0009507;GO:0009507;GO:0009534;GO:0009534;GO:0009535;GO:0009535;GO:0009536;GO:0009941;GO:0009941;	-	-	Rhodanese-like domain-containing protein 14, chloroplastic [Source:UniProtKB/Swiss-Prot;Acc:Q94A65]	Q94A65 A0A178V203
AT1G27045	14.4678	22.9415	5.99403	0.261274	-1.93636	0.000396597	0.00364243	Down Regulation	1	9391609	9393188	+	1580	-	GO:0000981;GO:0003677;GO:0003677;GO:0003677;GO:0003700;GO:0005634;GO:0005634;GO:0005634;GO:0006355;GO:0006355;GO:0006357;GO:0043565;GO:0043565;GO:0043565;GO:0045893;GO:0000981;GO:0003677;GO:0003677;GO:0003677;GO:0003700;GO:0005634;GO:0005634;GO:0006355;GO:0006355;GO:0006357;GO:0043565;GO:0043565;GO:0000981;GO:0003677;GO:0003677;GO:0003677;GO:0003700;GO:0005634;GO:0005634;GO:0006355;GO:0006355;GO:…	-	-	Homeobox-leucine zipper protein family [Source:TAIR;Acc:AT1G27045]	P0CJ65 A0A178WF45
AT5G07080	30.4862	43.2572	17.7151	0.40953	-1.28796	0.000440568	0.00398743	Down Regulation	5	2200174	2202158	+	1715	-	GO:0016410;GO:0016740;GO:0016747;GO:0016747;	-	-	HXXXD-type acyl-transferase family protein [Source:UniProtKB/TrEMBL;Acc:Q9LYQ7]	-
AT5G54020	25.1722	36.8438	13.5005	0.366426	-1.44841	0.000459203	0.00413301	Down Regulation	5	21921666	21923632	-	1967	-	GO:0005622;GO:0035556;GO:0035556;GO:0005622;GO:0035556;GO:0035556;	-	-	Cysteine/Histidine-rich C1 domain family protein [Source:TAIR;Acc:AT5G54020]	A0A1P8BFV2
AT3G50610	9.31796	2.30168	16.3343	7.09668	2.82714	0.000465165	0.00418177	Up Regulation	3	18779551	18780514	-	964	CEP9	GO:0005179;GO:0005179;GO:0006970;GO:0006995;GO:0007165;GO:0007275;GO:0009733;GO:0035864;GO:0048046;GO:0048364;GO:0048364;GO:0060359;GO:1901371;GO:1901698;GO:1902025;GO:2000023;GO:2000280;GO:0048364;	-	-	Precursor of CEP9 [Source:UniProtKB/Swiss- Prot;Acc:A0A1I9LMX5]	A0A1I9LMX5 A0A654FEM2
AT5G66890	9.07939	2.61693	15.5418	5.93897	2.57021	0.0004881	0.00436414	Up Regulation	5	26712944	26714472	-	1337	-	GO:0006952;GO:0006952;	-	-	Probable disease resistance protein At5g66890 [Source:UniProtKB/Swiss-Prot;Acc:Q9FKZ2]	Q9FKZ2
AT5G13600	16.1501	7.09973	25.2004	3.54949	1.82761	0.000509982	0.00453344	Up Regulation	5	4380432	4382497	+	1776	-	GO:0005515;GO:0016020;GO:0016567;GO:0016567;	-	-	Putative BTB/POZ domain-containing protein At5g13600 [Source:UniProtKB/Swiss-Prot;Acc:Q9FNB3]	Q9FNB3 A0A178URB0
AT4G08870	32.9216	49.2105	16.6327	0.337992	-1.56494	0.00051496	0.00456888	Down Regulation	4	5646395	5648868	-	1989	ARGAH2	GO:0000050;GO:0000050;GO:0004053;GO:0004053;GO:0004053;GO:0005739;GO:0005739;GO:0005739;GO:0005829;GO:0006525;GO:0006560;GO:0006560;GO:0006570;GO:0006570;GO:0006591;GO:0006591;GO:0008783;GO:0008783;GO:0008783;GO:0008783;GO:0009445;GO:0009445;GO:0009446;GO:0009446;GO:0009446;GO:0009507;GO:0009507;GO:0009536;GO:0009570;GO:0009570;GO:0016787;GO:0033388;GO:0033389;GO:0033389;GO:0033389;GO:0046872;GO:…	K01476	EC:3.5.3.1	ARGAH2 [Source:UniProtKB/TrEMBL;Acc:A0A178V1K8]	Q9ZPF5 A0A178V1K8
AT2G44190	19.8818	29.9471	9.81651	0.327795	-1.60913	0.000536475	0.00473389	Down Regulation	2	18272119	18274679	+	1999	EDE1	GO:0000226;GO:0000226;GO:0005634;GO:0005634;GO:0005737;GO:0005737;GO:0005737;GO:0005737;GO:0005813;GO:0005856;GO:0005880;GO:0005880;GO:0005880;GO:0007098;GO:0008017;GO:0008017;GO:0009960;GO:0009960;GO:0010342;GO:0010342;GO:0048316;GO:0048316;GO:0051225;GO:0051225;GO:0051301;GO:0051301;	-	-	Protein ENDOSPERM DEFECTIVE 1 [Source:UniProtKB/Swiss-Prot;Acc:O80588]	O80588 A0A5S9X762
AT5G41730	37.8368	23.5135	52.1601	2.2183	1.14946	0.000545249	0.00480436	Up Regulation	5	16684606	16687706	-	2915	-	GO:0004672;GO:0004672;GO:0004672;GO:0004712;GO:0004712;GO:0005524;GO:0005524;GO:0005737;GO:0006468;GO:0006468;GO:0007165;GO:0016301;GO:0016310;GO:0004672;GO:0004672;GO:0004672;GO:0004712;GO:0004712;GO:0005524;GO:0005524;GO:0005737;GO:0006468;GO:0006468;GO:0007165;GO:0016301;GO:0016310;	-	-	Protein kinase family protein [Source:UniProtKB/TrEMBL;Acc:Q9FGG5]	Q9FGG5
AT4G33660	32.4187	45.5719	19.2655	0.422751	-1.24212	0.000547135	0.00481914	Down Regulation	4	16167257	16168711	-	1333	-	GO:0005886;GO:0005886;GO:0016020;GO:0016021;	-	-	Adhesive/proline-rich-like protein [Source:UniProtKB/TrEMBL;Acc:Q8LG30]	Q8LG30 A0A178UYN0
AT1G66780	37.4654	23.1198	51.811	2.24098	1.16413	0.000569879	0.0049852	Up Regulation	1	24909178	24911740	+	1748	DTX8	GO:0006855;GO:0015238;GO:0015297;GO:0015297;GO:0016020;GO:0016020;GO:0016020;GO:0016020;GO:0016021;GO:0016021;GO:0022857;GO:0042908;GO:0042910;GO:0042910;GO:0055085;GO:0055085;	K03327	-	Protein DETOXIFICATION [Source:UniProtKB/TrEMBL;Acc:A0A178W985]	F4HQ05 A0A178W985
AT1G30380	125.819	171.373	80.2646	0.468361	-1.09431	0.000631225	0.00545155	Down Regulation	1	10722183	10723247	+	769	PSAK	GO:0005634;GO:0009507;GO:0009507;GO:0009507;GO:0009522;GO:0009522;GO:0009522;GO:0009534;GO:0009534;GO:0009535;GO:0009535;GO:0009535;GO:0009536;GO:0009579;GO:0009579;GO:0009579;GO:0015979;GO:0015979;GO:0015979;GO:0016020;GO:0016020;GO:0016020;GO:0016021;GO:0016021;	K02698	-	Photosystem I reaction center subunit psaK, chloroplastic [Source:UniProtKB/Swiss-Prot;Acc:Q9SUI5]	Q9SUI5 A0A178WI16
AT3G16120	44.0863	26.8715	61.3011	2.28127	1.18984	0.00065875	0.0056554	Up Regulation	3	5464728	5465585	+	779	-	GO:0003774;GO:0003774;GO:0005737;GO:0005737;GO:0005856;GO:0005868;GO:0005874;GO:0005874;GO:0007017;GO:0007017;GO:0030286;GO:0030286;GO:0030286;GO:0030286;GO:0045505;GO:0045505;GO:0051959;GO:0051959;GO:2000582;GO:2000582;GO:0003774;GO:0003774;GO:0005737;GO:0005737;GO:0005856;GO:0005868;GO:0005874;GO:0005874;GO:0007017;GO:0007017;GO:0030286;GO:0030286;GO:0030286;GO:0030286;GO:0045505;GO:0045505;GO:…	K10418	-	Dynein light chain [Source:UniProtKB/TrEMBL;Acc:Q9LW74]	Q9LW74 A0A384KD02
AT5G16140	42.2934	57.4985	27.0882	0.471111	-1.08586	0.000676976	0.00578603	Down Regulation	5	5270160	5271963	-	1317	CRS2B	GO:0004045;GO:0004045;GO:0004045;GO:0006397;GO:0006397;GO:0008380;GO:0008380;GO:0009507;GO:0009536;GO:0009570;GO:0009570;GO:0004045;GO:0004045;GO:0004045;GO:0006397;GO:0006397;GO:0008380;GO:0008380;GO:0009507;GO:0009536;GO:0009570;GO:0009570;	K01056	EC:3.1.1.29	Chloroplastic group IIB intron splicing facilitator CRS2-B, chloroplastic [Source:UniProtKB/Swiss- Prot;Acc:Q9LF14]	Q9LF14
AT3G02380	30.2713	17.9536	42.589	2.37217	1.24621	0.000712104	0.00605486	Up Regulation	3	487069	489467	-	2256	COL2	GO:0003677;GO:0003677;GO:0003700;GO:0003700;GO:0005515;GO:0005515;GO:0005634;GO:0005634;GO:0005634;GO:0006355;GO:0008270;GO:0008270;GO:0009658;GO:0009658;GO:0009909;GO:0009909;GO:0009909;GO:0046872;	-	-	Zinc finger protein CONSTANS-LIKE 2 [Source:UniProtKB/Swiss-Prot;Acc:Q96502]	Q96502 A0A178VE79
AT3G42850	45.7815	61.3378	30.2251	0.492765	-1.02103	0.000737845	0.00624152	Down Regulation	3	14940002	14945319	-	3035	-	GO:0000166;GO:0005524;GO:0005524;GO:0005524;GO:0005534;GO:0005737;GO:0005829;GO:0005829;GO:0006012;GO:0009702;GO:0009702;GO:0016301;GO:0016310;GO:0046835;GO:0000166;GO:0005524;GO:0005524;GO:0005524;GO:0005534;GO:0016301;GO:0016301;GO:0016310;	K12446	EC:2.7.1.46	Mevalonate/galactokinase family protein [Source:UniProtKB/TrEMBL;Acc:A0A1I9LRU1]	A0A1I9LRU1
AT5G52810	80.5711	49.2074	111.935	2.27476	1.18571	0.000762565	0.00643135	Up Regulation	5	21399331	21400686	+	1356	SARD4	GO:0005737;GO:0006527;GO:0009507;GO:0009536;GO:0009627;GO:0016639;GO:0062034;GO:0062046;GO:1901672;	-	-	Protein SAR DEFICIENT 4 [Source:UniProtKB/Swiss- Prot;Acc:Q9FLY0]	Q9FLY0
AT5G50760	48.4244	28.171	68.6777	2.43788	1.28563	0.000767781	0.00646629	Up Regulation	5	20644525	20645698	+	1174	-	GO:0003674;GO:0009733;GO:0009733;	K14488	-	At5g50760 [Source:UniProtKB/TrEMBL;Acc:Q9LUE5]	A0A178UEA1 Q9LUE5
AT3G19270	40.8281	59.5552	22.1009	0.3711	-1.43012	0.000792176	0.00663782	Down Regulation	3	6673689	6676521	-	1749	CYP707A4	GO:0004497;GO:0004497;GO:0004497;GO:0005506;GO:0005506;GO:0010295;GO:0010295;GO:0010295;GO:0010295;GO:0016020;GO:0016021;GO:0016021;GO:0016125;GO:0016125;GO:0016491;GO:0016491;GO:0016705;GO:0016705;GO:0020037;GO:0020037;GO:0046345;GO:0046345;GO:0046872;GO:0055114;GO:0055114;GO:0055114;GO:0055114;GO:0004497;GO:0004497;GO:0005506;GO:0005506;GO:0016020;GO:0016021;GO:0016021;GO:0016491;GO:0016705;GO:…	K09843	EC:1.14.14.137	CYP707A4 [Source:UniProtKB/TrEMBL;Acc:A0A178VA28]	Q9LJK2 A0A178VA28
AT4G38970	26.125	37.4247	14.8253	0.396136	-1.33593	0.00079257	0.00663871	Down Regulation	4	18163496	18166008	-	1768	FBA2	GO:0003824;GO:0003824;GO:0004332;GO:0004332;GO:0004332;GO:0006096;GO:0006096;GO:0006096;GO:0016829;GO:0003729;GO:0003824;GO:0003824;GO:0004332;GO:0004332;GO:0004332;GO:0004332;GO:0005829;GO:0005886;GO:0006094;GO:0006094;GO:0006096;GO:0006096;GO:0006096;GO:0006096;GO:0009507;GO:0009507;GO:0009507;GO:0009536;GO:0009570;GO:0009570;GO:0009570;GO:0009579;GO:0009579;GO:0009737;GO:0009737;GO:0009941;GO:…	K01623	EC:4.1.2.13	Fructose-bisphosphate aldolase [Source:UniProtKB/TrEMBL;Acc:A0A178UW98]	Q944G9 A0A178UW98
AT2G03250	20.791	9.52762	32.0543	3.36435	1.75033	0.000795861	0.00666386	Up Regulation	2	981934	986756	-	2862	-	GO:0006817;GO:0016020;GO:0016021;GO:0016021;GO:0016021;GO:0000822;GO:0005737;GO:0005794;GO:0005802;GO:0005886;GO:0005886;GO:0006817;GO:0006817;GO:0015114;GO:0016020;GO:0016021;GO:0016021;GO:0016021;GO:0016036;GO:0035435;	-	-	EXS (ERD1/XPR1/SYG1) family protein [Source:TAIR;Acc:AT2G03250]	A0A2H1ZE20
AT5G14200	36.5639	19.9988	53.129	2.65661	1.40959	0.000833345	0.00694243	Up Regulation	5	4576123	4578402	+	1706	IMDH3	GO:0000287;GO:0000287;GO:0003862;GO:0003862;GO:0003862;GO:0003862;GO:0005737;GO:0005829;GO:0008652;GO:0009082;GO:0009098;GO:0009098;GO:0009098;GO:0009098;GO:0009507;GO:0009507;GO:0009507;GO:0009536;GO:0009536;GO:0009536;GO:0009553;GO:0009555;GO:0009570;GO:0009570;GO:0009570;GO:0009611;GO:0009651;GO:0009753;GO:0016491;GO:0016616;GO:0016616;GO:0019761;GO:0019761;GO:0019761;GO:0046872;GO:0051287;GO:…	K21360	EC:1.1.1.85 1.1.1.-	3-isopropylmalate dehydrogenase [Source:UniProtKB/TrEMBL;Acc:Q5XF32]	Q9FMT1 Q5XF32 A0A384KB83
AT4G15440	13.7916	21.7539	5.82926	0.267964	-1.89989	0.000900234	0.00741135	Down Regulation	4	8835368	8838676	+	1870	CYP74B2	GO:0004497;GO:0004497;GO:0005506;GO:0005506;GO:0006631;GO:0006631;GO:0009507;GO:0009536;GO:0009611;GO:0009611;GO:0009941;GO:0009941;GO:0010597;GO:0016125;GO:0016125;GO:0016491;GO:0016705;GO:0016705;GO:0016829;GO:0020037;GO:0020037;GO:0046872;GO:0055114;GO:0055114;GO:0055114;	-	-	Probable inactive linolenate hydroperoxide lyase [Source:UniProtKB/Swiss-Prot;Acc:B3LF83]	B3LF83
AT4G16857	20.5826	30.5315	10.6336	0.348282	-1.52167	0.000937279	0.00765621	Down Regulation	4	9482429	9483913	-	1346	-	-	-	-	Disease resistance protein (TIR-NBS-LRR class) family protein [Source:UniProtKB/TrEMBL;Acc:A0A1P8B877]	A0A1P8B878
AT1G66720	12.5936	5.20822	19.979	3.83605	1.93962	0.000940853	0.00767997	Up Regulation	1	24881180	24882480	+	1115	-	GO:0008168;GO:0008168;GO:0008168;GO:0016740;GO:0032259;GO:0046872;	-	-	Paraxanthine methyltransferase 3 [Source:UniProtKB/Swiss-Prot;Acc:Q9C9M4]	Q9C9M4 A0A178WCC9
AT2G27180	40.8236	24.4236	57.2235	2.34295	1.22833	0.000957917	0.00780545	Up Regulation	2	11620076	11621174	+	1099	-	GO:0008150;	-	-	Expressed protein [Source:UniProtKB/TrEMBL;Acc:Q9SHT0]	A0A178VVI1 Q9SHT0
AT3G21320	41.0642	55.5048	26.6236	0.479663	-1.05991	0.000979468	0.00795856	Down Regulation	3	7498812	7501888	-	2707	-	GO:2000028;GO:2000028;	-	-	EARLY FLOWERING protein [Source:UniProtKB/TrEMBL;Acc:Q5Q0C8]	A0A384LNY3 Q5Q0C8
AT5G58780	10.6512	17.5178	3.78451	0.216038	-2.21064	0.00100323	0.00811165	Down Regulation	5	23735620	23737335	-	1095	-	GO:0002094;GO:0002094;GO:0002094;GO:0005783;GO:0005783;GO:0005783;GO:0006486;GO:0006486;GO:0009409;GO:0009409;GO:0009409;GO:0009570;GO:0009668;GO:0016020;GO:0016021;GO:0016094;GO:0016094;GO:0016740;GO:0016765;GO:0016765;GO:0045547;GO:0050267;GO:0050267;	K11778	EC:2.5.1.87	Dehydrodolichyl diphosphate synthase 3 [Source:UniProtKB/Swiss-Prot;Acc:Q8RX73]	Q8RX73
AT1G66810	17.1519	26.0412	8.26269	0.317293	-1.65611	0.00100784	0.00813178	Down Regulation	1	24927246	24929054	-	1702	-	GO:0003677;GO:0003677;GO:0003729;GO:0003729;GO:0003730;GO:0005515;GO:0005829;GO:0045893;GO:0045893;GO:0046872;GO:0046872;GO:0046872;GO:0051511;GO:0051511;GO:0061158;GO:1901347;GO:1901347;GO:0003677;GO:0003677;GO:0003729;GO:0003729;GO:0003730;GO:0005515;GO:0005829;GO:0045893;GO:0045893;GO:0046872;GO:0046872;GO:0046872;GO:0051511;GO:0051511;GO:0061158;GO:1901347;GO:1901347;	-	-	Zinc finger CCCH domain-containing protein 14 [Source:UniProtKB/Swiss-Prot;Acc:Q9C9N3]	Q9C9N3
AT3G47090	45.0454	29.9348	60.1561	2.00957	1.00689	0.0010541	0.00843154	Up Regulation	3	17341235	17344762	-	3424	-	GO:0000166;GO:0004672;GO:0004672;GO:0004674;GO:0005515;GO:0005515;GO:0005524;GO:0005524;GO:0005524;GO:0006468;GO:0006468;GO:0009507;GO:0009507;GO:0016020;GO:0016021;GO:0016021;GO:0016301;GO:0016310;GO:0016740;	-	-	Leucine-rich repeat protein kinase family protein [Source:UniProtKB/TrEMBL;Acc:Q9SD64]	Q9SD64
AT3G15115	16.7967	25.3009	8.29242	0.327752	-1.60932	0.00119955	0.00940242	Down Regulation	3	5085992	5087496	-	1391	-	GO:0008150;	-	-	Serine/arginine repetitive matrix protein [Source:UniProtKB/TrEMBL;Acc:Q9LIM3]	Q9LIM3 A0A384LLT5
AT1G74870	52.1456	70.9372	33.354	0.47019	-1.08868	0.00122528	0.00956828	Down Regulation	1	28126928	28128790	+	1550	-	GO:0004842;GO:0004842;GO:0004842;GO:0016567;GO:0016567;GO:0016567;GO:0030014;GO:0030014;GO:0030014;	-	-	At1g74870 [Source:UniProtKB/TrEMBL;Acc:Q9S7I7]	Q9S7I7 A0A654EP33
AT1G04100	117.666	75.7652	159.566	2.10606	1.07455	0.00127585	0.00990953	Up Regulation	1	1059470	1061209	+	1308	IAA10	GO:0000976;GO:0003700;GO:0003700;GO:0005515;GO:0005515;GO:0005634;GO:0005634;GO:0005634;GO:0006351;GO:0006355;GO:0006355;GO:0009733;GO:0009733;GO:0009734;GO:0009734;GO:0010200;GO:0010200;GO:0042802;	K14484	-	Auxin-responsive protein IAA10 [Source:UniProtKB/Swiss-Prot;Acc:Q38828]	Q38828 A0A178W8Y8
AT1G69523	24.6268	14.0625	35.1912	2.50249	1.32336	0.00127857	0.0099247	Up Regulation	1	26129551	26131292	+	1314	-	GO:0008168;GO:0008168;GO:0008168;GO:0008168;GO:0016740;GO:0032259;	-	-	At1g69520/F10D13_17 [Source:UniProtKB/TrEMBL;Acc:Q941B1]	A0A178WN55 Q941B1
AT3G29970	795.861	505.799	1085.92	2.14695	1.10229	0.00127866	0.0099247	Up Regulation	3	11745197	11746570	+	574	-	GO:0003674;GO:0016020;GO:0016021;GO:0016021;	-	-	B12D protein [Source:UniProtKB/TrEMBL;Acc:Q9LJ47]	A0A1I9LRM7
AT3G49130	33.7646	20.8313	46.6979	2.24172	1.1646	0.00138027	0.0105746	Up Regulation	3	18210453	18211708	+	924	-	GO:0003723;GO:0003723;GO:0003723;GO:0005686;GO:0005686;GO:0006396;GO:0006396;GO:0071004;GO:0071004;GO:0071013;GO:0071013;	-	-	SWAP (Suppressor-of-White-APricot)/surp RNA-binding domain-containing protein [Source:UniProtKB/TrEMBL;Acc:Q9SMU9]	Q9SMU9
AT3G61920	19.6496	28.6425	10.6568	0.372064	-1.42638	0.00138678	0.0106139	Down Regulation	3	22932454	22933362	-	909	-	-	-	-	At3g61920 [Source:UniProtKB/TrEMBL;Acc:Q9M273]	Q9M273 A0A384L8X7
AT4G01140	26.4079	37.2723	15.5435	0.417026	-1.26179	0.00141441	0.0108003	Down Regulation	4	490749	492418	-	1670	-	GO:0008150;GO:0016020;GO:0016020;GO:0016021;GO:0016021;	-	-	At4g01140 [Source:UniProtKB/TrEMBL;Acc:Q9M152]	Q9M152
AT1G64150	36.8795	49.6315	24.1276	0.486134	-1.04057	0.00144832	0.0110263	Down Regulation	1	23808835	23812725	-	1471	PAM71	GO:0005384;GO:0005384;GO:0005384;GO:0005794;GO:0006816;GO:0006816;GO:0009507;GO:0009535;GO:0009535;GO:0009535;GO:0009536;GO:0009579;GO:0010270;GO:0010270;GO:0015085;GO:0015095;GO:0015095;GO:0016020;GO:0016021;GO:0016021;GO:0031969;GO:0031969;GO:0032468;GO:0032472;GO:0046873;GO:0070588;GO:0071421;GO:1903830;	-	-	Protein PAM71, chloroplastic [Source:UniProtKB/Swiss-Prot;Acc:Q94AX5]	Q94AX5 A0A178WB27
AT1G71990	42.3907	56.7326	28.0489	0.494405	-1.01624	0.00146098	0.0111044	Down Regulation	1	27100210	27102292	+	1536	FUT13	GO:0000138;GO:0005794;GO:0006486;GO:0006486;GO:0006486;GO:0008417;GO:0008417;GO:0008417;GO:0010493;GO:0010493;GO:0016020;GO:0016020;GO:0016020;GO:0016021;GO:0016021;GO:0016740;GO:0016757;GO:0032580;GO:0032580;GO:0036065;GO:0036065;GO:0036065;GO:0046920;GO:0046920;GO:0071555;GO:0071555;	K14412	EC:2.4.1.65	At1g71990 [Source:UniProtKB/TrEMBL;Acc:Q0V7Y9]	Q9C8W3 Q0V7Y9
AT2G41810	73.723	48.7996	98.6464	2.02146	1.0154	0.00150116	0.0113723	Up Regulation	2	17439263	17441416	-	1384	-	-	-	-	Uncharacterized protein At2g41810 [Source:UniProtKB/TrEMBL;Acc:O22939]	A0A178VR47 O22939
AT1G50390	11.8209	18.7896	4.85217	0.258237	-1.95323	0.00150732	0.0114115	Down Regulation	1	18666986	18667677	-	441	-	GO:0016773;	K00847	EC:2.7.1.4	pfkB-like carbohydrate kinase family protein [Source:TAIR;Acc:AT1G50390]	Q9SX54
AT4G01630	37.0353	24.1793	49.8913	2.06339	1.04502	0.00152073	0.0114852	Up Regulation	4	700566	701769	+	1097	EXPA17	GO:0005576;GO:0005576;GO:0005576;GO:0005618;GO:0005618;GO:0009664;GO:0009664;GO:0009828;GO:0009828;GO:0010311;GO:0010311;GO:0016020;GO:0016020;GO:0071555;	-	-	Expansin [Source:UniProtKB/TrEMBL;Acc:A0A178UWZ2]	Q9ZSI1 A0A178UWZ2
AT1G69080	25.5405	35.9922	15.0888	0.419225	-1.2542	0.00160203	0.0119869	Down Regulation	1	25971915	25973505	-	1151	-	GO:0016787;GO:0016787;GO:0016787;GO:0016787;	-	-	Adenine nucleotide alpha hydrolases-like superfamily protein [Source:UniProtKB/TrEMBL;Acc:Q9LQB2]	Q9LQB2
AT1G32770	4.76114	8.82862	0.693658	0.0785692	-3.66989	0.00162728	0.0121365	Down Regulation	1	11865229	11867154	-	1395	NAC012	GO:0003677;GO:0003677;GO:0003677;GO:0003700;GO:0003700;GO:0005634;GO:0005634;GO:0005634;GO:0006355;GO:0006355;GO:0009834;GO:0009834;GO:0010047;GO:0010047;GO:0043565;GO:0043565;GO:0045893;GO:0045893;	-	-	NAC domain-containing protein 12 [Source:UniProtKB/Swiss-Prot;Acc:Q9LPI7]	Q9LPI7
AT5G07570	4.73105	8.78655	0.675545	0.076884	-3.70117	0.00165654	0.0123138	Down Regulation	5	2391581	2396329	+	4656	-	GO:0016020;GO:0016021;GO:0016021;GO:0016020;GO:0016021;GO:0016021;GO:0016020;GO:0016021;GO:0016021;	-	-	Glycine/proline-rich protein [Source:UniProtKB/TrEMBL;Acc:Q9LY06]	A0A1P8BD46
AT4G23230	18.9309	10.1689	27.693	2.7233	1.44536	0.00169735	0.0125858	Up Regulation	4	12157827	12160279	-	1884	CRK15	GO:0000166;GO:0004672;GO:0004672;GO:0004674;GO:0004674;GO:0004674;GO:0005524;GO:0005524;GO:0005524;GO:0005886;GO:0006468;GO:0006468;GO:0006468;GO:0016020;GO:0016021;GO:0016021;GO:0016301;GO:0016310;GO:0016740;GO:0042742;	-	-	Cysteine-rich receptor-like protein kinase 15 [Source:UniProtKB/Swiss-Prot;Acc:Q8W4G6]	Q8W4G6
AT5G02260	61.1762	36.805	85.5475	2.32435	1.21682	0.00170325	0.0126214	Up Regulation	5	463073	465273	+	1361	EXPA9	GO:0005576;GO:0005576;GO:0005576;GO:0005618;GO:0005618;GO:0009507;GO:0009664;GO:0009664;GO:0016020;GO:0016020;GO:0071555;	-	-	Expansin [Source:UniProtKB/TrEMBL;Acc:A0A178UHJ8]	Q9LZ99 A0A178UHJ8
AT1G15580	26.5255	37.0873	15.9637	0.430435	-1.21613	0.0017629	0.0129967	Down Regulation	1	5365512	5366497	-	781	IAA5	GO:0003700;GO:0003700;GO:0005515;GO:0005515;GO:0005634;GO:0005634;GO:0005634;GO:0006351;GO:0006355;GO:0006355;GO:0009733;GO:0009733;GO:0009734;GO:0009734;	K14484	-	Auxin-responsive protein IAA5 [Source:UniProtKB/Swiss-Prot;Acc:P33078]	P33078 A0A384L3K6 D3K0C2
AT5G38240	24.9686	14.7722	35.1649	2.38047	1.25125	0.00180388	0.0132353	Up Regulation	5	15276929	15279384	-	2306	-	GO:0000166;GO:0004672;GO:0004672;GO:0004674;GO:0004674;GO:0005524;GO:0005524;GO:0005524;GO:0006468;GO:0006468;GO:0016020;GO:0016021;GO:0016021;GO:0016301;GO:0016310;GO:0016740;GO:0030247;GO:0030247;GO:0000166;GO:0004672;GO:0004672;GO:0005524;GO:0005524;GO:0005524;GO:0006468;GO:0006468;GO:0016020;GO:0016021;GO:0016021;GO:0016301;GO:0016310;GO:0016740;GO:0030247;GO:0030247;GO:0000166;GO:0004672;GO:…	-	-	Protein kinase family protein [Source:TAIR;Acc:AT5G38240]	F4KA50
AT4G33840	6.53087	1.61589	11.4459	7.08331	2.82442	0.00181885	0.0133198	Up Regulation	4	16223501	16226153	-	1982	-	GO:0004553;GO:0004553;GO:0005975;GO:0005975;GO:0016787;GO:0016798;GO:0016798;	-	-	At4g33840/F17I5_30 [Source:UniProtKB/TrEMBL;Acc:Q6NQI6]	A0A654FV96 Q6NQI6
AT2G20540	23.6929	33.9694	13.4164	0.394956	-1.34024	0.00182794	0.0133736	Down Regulation	2	8844079	8846095	+	2017	PCMP-E78	GO:0005515;GO:0005515;GO:0005739;GO:0005739;GO:0009451;GO:0080156;GO:0080156;	-	-	Pentatricopeptide repeat-containing protein At2g20540 [Source:UniProtKB/Swiss-Prot;Acc:Q9SIL5]	Q9SIL5 A0A5S9WZY1
AT1G16060	39.5344	26.0833	52.9856	2.0314	1.02248	0.0018348	0.0134094	Up Regulation	1	5508311	5511736	+	2252	ADAP	GO:0000981;GO:0000981;GO:0003677;GO:0003677;GO:0003677;GO:0003700;GO:0003700;GO:0003700;GO:0005634;GO:0005634;GO:0006355;GO:0006355;GO:0006357;GO:0009414;GO:0009414;GO:0009651;GO:0009651;GO:0009737;GO:0009737;GO:0009873;GO:0009873;GO:0010187;GO:0010187;GO:0040008;GO:0040008;GO:0045723;GO:0045723;GO:1901959;GO:1901959;GO:0003677;GO:0003700;GO:0006355;GO:0003677;GO:0003677;GO:0003677;GO:0003700;GO:…	K09285	-	AP2-like ethylene-responsive transcription factor At1g16060 [Source:UniProtKB/Swiss-Prot;Acc:Q94AN4]	Q94AN4
AT1G69526	25.7877	15.5158	36.0597	2.32407	1.21665	0.00186063	0.013574	Up Regulation	1	26131294	26133313	+	1673	-	GO:0008168;GO:0008168;GO:0008168;GO:0008168;GO:0016740;GO:0032259;GO:0008168;GO:0008168;GO:0016740;GO:0032259;GO:0008168;GO:0008168;GO:0016740;GO:0032259;	-	-	S-adenosyl-L-methionine-dependent methyltransferases superfamily protein [Source:UniProtKB/TrEMBL;Acc:F4I261]	A0A178WES3 F4I261
AT3G19850	19.5971	10.773	28.4212	2.63819	1.39955	0.00186737	0.0136146	Up Regulation	3	6898163	6901334	-	2062	-	GO:0005515;GO:0016567;GO:0016567;	-	-	BTB/POZ domain-containing protein At3g19850 [Source:UniProtKB/Swiss-Prot;Acc:Q9LT24]	Q9LT24
AT4G31960	8.81704	3.14009	14.494	4.61578	2.20657	0.00195826	0.0141342	Up Regulation	4	15458990	15459781	-	792	-	GO:0005575;GO:0008150;	-	-	Putative uncharacterized protein [Source:UniProtKB/TrEMBL;Acc:Q5Q0B2]	Q5Q0B2 A0A654FUT2
AT2G19500	5.89953	1.27422	10.5248	8.25985	3.04612	0.00196146	0.0141529	Up Regulation	2	8444204	8447355	-	1667	CKX2	GO:0003824;GO:0003824;GO:0005576;GO:0005615;GO:0005615;GO:0005783;GO:0005788;GO:0005788;GO:0008131;GO:0008131;GO:0009690;GO:0009690;GO:0009823;GO:0009823;GO:0016491;GO:0016491;GO:0016491;GO:0016491;GO:0019139;GO:0019139;GO:0019139;GO:0019139;GO:0050660;GO:0050660;GO:0055114;GO:0055114;GO:0055114;GO:0055114;GO:0071949;GO:0071949;	K00279	EC:1.5.99.12	Cytokinin dehydrogenase 2 [Source:UniProtKB/Swiss- Prot;Acc:Q9FUJ3]	Q9FUJ3
AT4G35630	1624.53	1044.3	2204.76	2.11123	1.07809	0.00199358	0.0143533	Up Regulation	4	16904059	16905722	+	1664	PSAT1	GO:0003824;GO:0003824;GO:0004648;GO:0004648;GO:0004648;GO:0004648;GO:0004648;GO:0005737;GO:0006564;GO:0006564;GO:0006564;GO:0006564;GO:0006564;GO:0008483;GO:0008652;GO:0009507;GO:0009507;GO:0009507;GO:0009536;GO:0009536;GO:0009536;GO:0009570;GO:0009570;GO:0009570;GO:0009735;GO:0016740;GO:0030170;GO:0030170;GO:0042803;	K00831	EC:2.6.1.52	Phosphoserine aminotransferase 1, chloroplastic [Source:UniProtKB/Swiss-Prot;Acc:Q96255]	Q96255
AT4G34760	29.4642	40.5033	18.4252	0.454905	-1.13636	0.00201729	0.0144969	Down Regulation	4	16582183	16583075	-	893	SAUR50	GO:0003674;GO:0009733;GO:0009733;GO:0009734;GO:0009734;GO:0040008;GO:0040008;	K14488	-	Auxin-responsive protein SAUR50 [Source:UniProtKB/Swiss-Prot;Acc:O65695]	O65695 A0A178V1V7
AT5G52680	6.82556	1.75531	11.8958	6.77702	2.76065	0.0020334	0.0145717	Up Regulation	5	21365651	21366953	+	861	-	GO:0030001;GO:0046872;GO:0030001;GO:0030001;GO:0046872;GO:0046872;	-	-	Copper transport protein family [Source:UniProtKB/TrEMBL;Acc:Q9LTE9]	Q9LTE9
AT3G60470	11.3547	4.83769	17.8717	3.69427	1.88529	0.00214927	0.0152364	Up Regulation	3	22344758	22347121	+	1915	-	GO:0016020;GO:0016021;GO:0016021;	-	-	Transmembrane protein, putative (DUF247) [Source:UniProtKB/TrEMBL;Acc:Q9M212]	Q9M212
AT1G67148	123.35	57.1976	189.502	3.31311	1.72819	0.00224887	0.0158199	Up Regulation	1	25121211	25121947	+	498	-	GO:0003674;GO:0005575;GO:0008150;	-	-	Putative uncharacterized protein [Source:UniProtKB/TrEMBL;Acc:Q0WR90]	Q0WR90
AT3G24310	25.7084	35.7694	15.6475	0.437454	-1.1928	0.00225719	0.0158505	Down Regulation	3	8811011	8812483	-	1288	MYB305	GO:0003677;GO:0003677;GO:0003700;GO:0003700;GO:0005634;GO:0005634;GO:0005634;GO:0006355;GO:0043565;GO:0043565;	K09422	-	MYB305 [Source:UniProtKB/TrEMBL;Acc:A0A384L796]	Q9LK14 A0A384L796
AT4G08300	17.9469	26.3969	9.49686	0.359772	-1.47484	0.00228601	0.0160041	Down Regulation	4	5244865	5248394	+	1522	-	GO:0005886;GO:0005886;GO:0016020;GO:0016020;GO:0016020;GO:0016021;GO:0016021;GO:0016021;GO:0022857;GO:0022857;GO:0055085;	-	-	WAT1-related protein At4g08300 [Source:UniProtKB/Swiss-Prot;Acc:Q501F8]	Q501F8 A0A5S9XQE1
AT2G24400	9.90024	17.5103	2.29021	0.130792	-2.93465	0.00229908	0.0160859	Down Regulation	2	10376956	10378645	-	1690	-	GO:0005575;GO:0009733;GO:0009733;	K14488	-	At2g24400 [Source:UniProtKB/TrEMBL;Acc:Q9ZQ28]	Q9ZQ28 A0A178VSZ5
AT3G51660	39.1622	26.1048	52.2195	2.00038	1.00027	0.00230585	0.0161235	Up Regulation	3	19163995	19165322	-	819	-	GO:0003674;GO:0005777;GO:0005777;	-	-	LS1-like protein [Source:UniProtKB/TrEMBL;Acc:Q8LG92]	A0A384L4Y9 Q8LG92
AT1G51020	137.003	79.3689	194.637	2.4523	1.29414	0.002309	0.0161357	Up Regulation	1	18913110	18913828	+	719	-	-	-	-	Uncharacterized protein At1g51010 [Source:UniProtKB/TrEMBL;Acc:Q56W21]	Q56W21 A0A654EHD1
AT3G06990	22.328	32.2297	12.4263	0.385555	-1.37499	0.00241854	0.0167591	Down Regulation	3	2206387	2208058	+	1620	-	GO:0046872;	-	-	Cysteine/Histidine-rich C1 domain family protein [Source:UniProtKB/TrEMBL;Acc:Q9M900]	Q9M900
AT1G07180	9.91262	16.0489	3.77633	0.235302	-2.08742	0.00247152	0.0170545	Down Regulation	1	2204104	2207099	+	2169	NDA1	GO:0003954;GO:0003954;GO:0003959;GO:0003959;GO:0005739;GO:0005739;GO:0005739;GO:0005743;GO:0005759;GO:0005759;GO:0005777;GO:0005777;GO:0016020;GO:0016491;GO:0016491;GO:0016491;GO:0031304;GO:0031304;GO:0055114;GO:0055114;GO:0055114;GO:0071482;GO:0071482;	K17871	EC:1.6.5.9	Internal alternative NAD(P)H-ubiquinone oxidoreductase A1, mitochondrial [Source:UniProtKB/Swiss- Prot;Acc:Q8GWA1]	Q8GWA1
AT5G62150	113.472	71.5629	155.381	2.17125	1.11853	0.00252833	0.017353	Up Regulation	5	24958125	24958813	+	689	-	-	-	-	At5g62150 [Source:UniProtKB/TrEMBL;Acc:Q9FIS3]	Q9FIS3 A0A178UMF3
AT1G51920	40.7628	22.1972	59.3284	2.67278	1.41834	0.00264126	0.0179996	Up Regulation	1	19294184	19294612	+	315	-	GO:0003674;GO:0008150;GO:0016021;GO:0016021;	-	-	unknown protein; FUNCTIONS IN: molecular_function unknown; INVOLVED IN: biological_process unknown; LOCATED IN: endomembrane system; EXPRESSED IN: stem, stamen; EXPRESSED DURING: 4 anthesis; Ha. [Source:TAIR;Acc:AT1G51920]	A0A178W909 F4IB79
AT3G22240	1437.43	857.882	2016.99	2.35112	1.23335	0.00267397	0.0181956	Up Regulation	3	7863606	7864895	-	621	-	GO:0005515;GO:0005634;GO:0005737;GO:0005886;GO:0005886;GO:0008150;GO:0016020;GO:0016021;GO:0016021;	-	-	Cysteine-rich/transmembrane domain PCC1-like protein [Source:UniProtKB/TrEMBL;Acc:Q9LHJ3]	A0A654F9L3 Q9LHJ3
AT3G11773	17.1016	9.04409	25.1591	2.78182	1.47603	0.00268009	0.0182319	Up Regulation	3	3722892	3724013	-	1122	-	GO:0005623;GO:0009055;GO:0009055;GO:0015035;GO:0015035;GO:0022900;GO:0045454;GO:0055114;GO:0005623;GO:0009055;GO:0009055;GO:0015035;GO:0015035;GO:0022900;GO:0045454;GO:0055114;	-	-	Thioredoxin superfamily protein [Source:UniProtKB/TrEMBL;Acc:F4J7G2]	F4J7G2
AT4G12470	265.664	112.127	419.201	3.73864	1.90251	0.00276915	0.0187713	Up Regulation	4	7401087	7401951	-	865	AZI1	GO:0005515;GO:0005576;GO:0005618;GO:0005618;GO:0005783;GO:0005783;GO:0005783;GO:0006952;GO:0009506;GO:0009506;GO:0009506;GO:0009507;GO:0009536;GO:0009626;GO:0009626;GO:0009627;GO:0009627;GO:0009631;GO:0009631;GO:0009682;GO:0009682;GO:0009682;GO:0009707;GO:0009707;GO:0030054;GO:0043621;GO:0043621;GO:0048046;GO:0048046;GO:0050832;GO:0050832;GO:0070417;GO:0070417;	-	-	pEARLI1-like lipid transfer protein 1 [Source:UniProtKB/Swiss-Prot;Acc:Q9SU35]	Q9SU35 A0A178UVB8
AT2G34850	7.33123	12.336	2.32643	0.188589	-2.40669	0.00282818	0.0191176	Down Regulation	2	14704507	14707425	-	2110	MEE25	-	-	-	NAD(P)-binding Rossmann-fold superfamily protein [Source:TAIR;Acc:AT2G34850]	-
AT3G10780	24.1162	14.5436	33.6888	2.3164	1.21188	0.00284451	0.0192087	Up Regulation	3	3375105	3376335	+	711	-	GO:0005783;GO:0005783;GO:0005783;GO:0005789;GO:0005789;GO:0005793;GO:0005793;GO:0005794;GO:0005794;GO:0006886;GO:0006886;GO:0006888;GO:0006888;GO:0007030;GO:0007030;GO:0015031;GO:0016020;GO:0016021;GO:0016021;GO:0016192;GO:0030134;GO:0030134;	K20352	-	Transmembrane emp24 domain-containing protein p24delta6 [Source:UniProtKB/Swiss-Prot;Acc:F4J4Y0]	F4J4Y0 A0A178V8R2
AT1G10540	23.7727	14.2968	33.2487	2.3256	1.2176	0.00295067	0.0197781	Up Regulation	1	3474858	3478028	-	2139	NAT8	GO:0016020;GO:0016020;GO:0016020;GO:0016021;GO:0016021;GO:0022857;GO:0022857;GO:0055085;GO:0055085;GO:0005886;GO:0005886;GO:0005886;GO:0009506;GO:0009506;GO:0009506;GO:0016020;GO:0016020;GO:0016020;GO:0016021;GO:0016021;GO:0022857;GO:0022857;GO:0055085;GO:0055085;	-	-	Nucleobase-ascorbate transporter 8 [Source:UniProtKB/Swiss-Prot;Acc:Q8VZQ5]	Q8VZQ5 A0A5S9TPB1
AT3G51810	3.63461	6.93145	0.337773	0.0487304	-4.35903	0.00300424	0.0200412	Down Regulation	3	19214722	19215831	+	925	EM1	GO:0003674;GO:0005829;GO:0005829;GO:0005829;GO:0009737;GO:0009737;GO:0009737;	-	-	Em-like protein GEA1 [Source:UniProtKB/Swiss- Prot;Acc:Q07187]	Q07187 A0A178V532
AT5G58080	6.18722	10.7598	1.61466	0.150065	-2.73634	0.00311737	0.0206761	Down Regulation	5	23501605	23504169	-	2107	ARR18	GO:0000160;GO:0000160;GO:0000160;GO:0003677;GO:0003677;GO:0003677;GO:0003700;GO:0003700;GO:0003700;GO:0005634;GO:0005634;GO:0006355;GO:0007165;GO:0007165;GO:0009736;GO:0009736;GO:0016020;GO:0016021;	K14491	-	Two-component response regulator ARR18 [Source:UniProtKB/Swiss-Prot;Acc:Q9FGT7]	Q9FGT7
AT3G14210	14.7928	7.60969	21.9759	2.88788	1.53001	0.0031813	0.0209915	Up Regulation	3	4729399	4731847	+	1951	ESM1	GO:0005576;GO:0005634;GO:0005634;GO:0005773;GO:0005773;GO:0005777;GO:0005777;GO:0005829;GO:0006629;GO:0009409;GO:0009409;GO:0009506;GO:0009506;GO:0009507;GO:0009507;GO:0009625;GO:0009625;GO:0009941;GO:0009941;GO:0016020;GO:0016042;GO:0016042;GO:0016787;GO:0016788;GO:0016788;GO:0019762;GO:0019762;GO:0022626;GO:0022626;GO:0042742;GO:0042742;GO:0048046;GO:0048046;GO:0099503;GO:0016787;GO:0016788;GO:…	-	-	GDSL esterase/lipase ESM1 [Source:UniProtKB/Swiss- Prot;Acc:Q9LJG3]	Q9LJG3
AT1G52120	17.7998	9.62497	25.9747	2.69868	1.43225	0.00322925	0.0212713	Up Regulation	1	19396081	19398244	-	1667	JAL12	GO:0030246;GO:0030246;GO:0030246;GO:0030246;GO:0030246;GO:0030246;	-	-	Jacalin-related lectin 12 [Source:UniProtKB/Swiss- Prot;Acc:Q0WMR0]	Q0WMR0 A0A5S9WLJ1
AT2G28680	14.3908	7.1418	21.6398	3.03002	1.59933	0.00323474	0.0212954	Up Regulation	2	12302959	12304830	-	1313	-	GO:0005777;GO:0008150;GO:0045735;GO:0045735;GO:0045735;	-	-	Cupin family protein [Source:UniProtKB/TrEMBL;Acc:Q9SIA7]	A0A178VNT7 Q9SIA7
AT4G10843	26.7455	36.6408	16.8502	0.459874	-1.12069	0.00341928	0.0223066	Down Regulation	4	6662061	6664476	+	1532	-	-	-	-	-	Q5BPL3
AT1G10586	17.5777	9.57968	25.5758	2.6698	1.41673	0.0034694	0.0225633	Up Regulation	1	3496911	3499439	-	809	BHLH168	GO:0003677;GO:0003677;GO:0003700;GO:0006357;GO:0006357;GO:0000977;GO:0003677;GO:0003677;GO:0003700;GO:0006357;GO:0006357;GO:0008134;GO:0046983;GO:0090575;	-	-	Transcription factor bHLH168 [Source:UniProtKB/Swiss-Prot;Acc:Q9XIJ1]	Q9XIJ1
AT1G29910	10.6559	16.7875	4.52433	0.269505	-1.89161	0.0035332	0.0229201	Down Regulation	1	10472280	10473502	-	1223	LHCB1.1	GO:0003729;GO:0005515;GO:0005634;GO:0005739;GO:0005739;GO:0009416;GO:0009416;GO:0009507;GO:0009507;GO:0009507;GO:0009522;GO:0009522;GO:0009523;GO:0009523;GO:0009534;GO:0009534;GO:0009535;GO:0009535;GO:0009535;GO:0009535;GO:0009536;GO:0009579;GO:0009579;GO:0009579;GO:0009637;GO:0009750;GO:0009750;GO:0009765;GO:0009765;GO:0009768;GO:0009768;GO:0009941;GO:0010114;GO:0010218;GO:0010287;GO:0010287;GO:…	K08912	-	Chlorophyll a-b binding protein 3, chloroplastic [Source:UniProtKB/Swiss-Prot;Acc:Q8VZ87]	P0CJ48 Q8VZ87 A0A178W2T0
AT3G55580	18.4677	26.6625	10.2729	0.385294	-1.37597	0.00376413	0.0241667	Down Regulation	3	20612693	20615932	+	1742	-	GO:0005515;GO:0005634;GO:0005634;GO:0009631;GO:0009631;GO:0042393;GO:0042393;GO:0071497;GO:0071497;GO:1901141;GO:1901141;	-	-	Regulator of chromosome condensation (RCC1) family protein [Source:UniProtKB/TrEMBL;Acc:Q9M2S1]	Q9M2S1 A0A384L9U9
AT2G42380	31.5703	42.3692	20.7715	0.490249	-1.02841	0.00378695	0.0242794	Down Regulation	2	17646857	17649062	-	2026	BZIP34	GO:0003700;GO:0003700;GO:0006355;GO:0006355;GO:0003700;GO:0003700;GO:0006355;GO:0006355;GO:0003700;GO:0003700;GO:0006355;GO:0006355;GO:0003677;GO:0003677;GO:0003677;GO:0003677;GO:0003700;GO:0003700;GO:0003700;GO:0005515;GO:0005634;GO:0005634;GO:0005634;GO:0005634;GO:0006355;GO:0006355;GO:0009555;GO:0009555;GO:0045893;GO:0045893;GO:0045893;GO:0003700;GO:0006355;	-	-	Basic leucine zipper 34 [Source:UniProtKB/Swiss- Prot;Acc:F4IN23]	F4IN23
AT1G27620	30.1259	19.755	40.4967	2.04995	1.03559	0.003826	0.024489	Up Regulation	1	9608153	9610566	+	1754	-	GO:0016740;GO:0016747;GO:0016747;	-	-	At1g27620 [Source:UniProtKB/TrEMBL;Acc:Q9S808]	Q9S808
AT2G21780	22.6724	31.6696	13.6752	0.43181	-1.21153	0.00387952	0.0247306	Down Regulation	2	9290705	9291669	+	965	-	GO:0008150;	-	-	At2g21780 [Source:UniProtKB/TrEMBL;Acc:Q9SJ21]	A0A654EW43 Q9SJ21
AT1G51010	156.962	90.1119	223.811	2.4837	1.31249	0.00401472	0.0254148	Up Regulation	1	18911389	18912001	+	613	-	GO:0003674;GO:0005829;GO:0005829;GO:0008150;	-	-	unknown protein; BEST Arabidopsis thaliana protein match is: unknown protein (TAIR:AT1G51020.1); Ha. [Source:TAIR;Acc:AT1G51010]	A0A178WKF3 F4I7Y6
AT2G25297	30.6382	15.3971	45.8792	2.97973	1.57518	0.00417599	0.0262484	Up Regulation	2	10770676	10771335	-	591	-	GO:0016021;GO:0016021;GO:0016021;GO:0016021;	-	-	-	A0A1P8AXS0
AT1G50732	2.63136	5.26272	0	0	#NAME?	0.00423635	0.0265699	Down Regulation	1	18802552	18803755	+	1078	-	GO:0003674;GO:0005575;GO:0008150;GO:0016020;GO:0016021;GO:0016021;	-	-	unknown protein. [Source:TAIR;Acc:AT1G50732]	F4I6L1
AT5G51795	26.6254	36.3199	16.9308	0.46616	-1.1011	0.00425518	0.0266663	Down Regulation	5	21043083	21044194	-	1044	KLP	GO:0003690;GO:0003690;GO:0005634;GO:0005634;GO:0005634;GO:0005737;GO:0005737;GO:0006260;GO:0006260;GO:0006974;GO:0006974;	-	-	KIN17-like protein KLP [Source:UniProtKB/Swiss- Prot;Acc:F4KDD7]	F4KDD7
AT1G13970	27.4444	37.4355	17.4532	0.466222	-1.10091	0.0043228	0.0270093	Down Regulation	1	4779351	4782546	-	2226	-	GO:0016020;GO:0016021;	-	-	Beta-hexosaminidase (DUF1336) [Source:UniProtKB/TrEMBL;Acc:Q9XI89]	Q9XI89
AT2G34390	80.4819	111.834	49.1297	0.439309	-1.18669	0.00439957	0.0274073	Down Regulation	2	14514487	14515988	-	1403	NIP2-1	GO:0001666;GO:0001666;GO:0005783;GO:0005783;GO:0005783;GO:0005789;GO:0005789;GO:0005886;GO:0005886;GO:0015129;GO:0015129;GO:0015267;GO:0015267;GO:0015727;GO:0015727;GO:0016020;GO:0016020;GO:0016020;GO:0016021;GO:0016021;GO:0035873;GO:0055085;GO:0055085;GO:0015267;GO:0015267;GO:0016020;GO:0016020;GO:0016020;GO:0016021;GO:0016021;GO:0055085;GO:0055085;GO:0015267;GO:0015267;GO:0016020;GO:0016020;GO:…	K09874	-	Aquaporin NIP2-1 [Source:UniProtKB/Swiss- Prot;Acc:Q8W037]	Q8W037 A0A178VT16
AT2G31570	161.877	105.593	218.162	2.06607	1.04689	0.00448962	0.0278534	Up Regulation	2	13437974	13439923	-	895	GPX2	GO:0004601;GO:0004601;GO:0004602;GO:0004602;GO:0004602;GO:0005515;GO:0005634;GO:0005634;GO:0005737;GO:0005777;GO:0005829;GO:0005829;GO:0005829;GO:0005829;GO:0005886;GO:0005886;GO:0006979;GO:0006979;GO:0016491;GO:0055114;GO:0055114;GO:0055114;GO:0098869;	K00432	EC:1.11.1.9	Probable glutathione peroxidase 2 [Source:UniProtKB/Swiss-Prot;Acc:O04922]	O04922 A0A178VYF3
AT2G24070	9.3993	3.7706	15.028	3.98558	1.99479	0.00456277	0.0282183	Up Regulation	2	10231300	10235494	-	3113	QWRF4	GO:0005737;GO:0005737;GO:0005813;GO:0005880;GO:0005880;GO:0007098;GO:0008017;GO:0008017;GO:0048046;GO:0051225;GO:0051225;GO:0005737;GO:0005737;GO:0005813;GO:0005880;GO:0005880;GO:0007098;GO:0008017;GO:0008017;GO:0048046;GO:0051225;GO:0051225;GO:0005737;GO:0005737;GO:0005813;GO:0005880;GO:0005880;GO:0007098;GO:0008017;GO:0008017;GO:0048046;GO:0051225;GO:0051225;	-	-	QWRF motif-containing protein 4 [Source:UniProtKB/Swiss-Prot;Acc:F4INP9]	F4INP9
AT5G37450	13.5559	20.271	6.84083	0.33747	-1.56717	0.00459044	0.0283352	Down Regulation	5	14852606	14857166	-	3253	-	GO:0000166;GO:0004672;GO:0004672;GO:0004674;GO:0005515;GO:0005524;GO:0005524;GO:0005524;GO:0006468;GO:0006468;GO:0016020;GO:0016021;GO:0016021;GO:0016301;GO:0016310;GO:0016740;GO:0000166;GO:0003676;GO:0004672;GO:0004672;GO:0004674;GO:0004674;GO:0005515;GO:0005515;GO:0005524;GO:0005524;GO:0005524;GO:0005634;GO:0005634;GO:0005681;GO:0006397;GO:0006468;GO:0006468;GO:0008270;GO:0008380;GO:0016020;GO:…	-	-	Leucine-rich repeat protein kinase family protein [Source:TAIR;Acc:AT5G37450]	C0LGU1
AT1G24070	13.5044	20.2685	6.74034	0.332552	-1.58835	0.00463282	0.0285443	Down Regulation	1	8516166	8519984	-	2607	CSLA10	GO:0000139;GO:0000139;GO:0005794;GO:0005794;GO:0016020;GO:0016021;GO:0016021;GO:0016740;GO:0016740;GO:0016757;GO:0016757;GO:0047259;GO:0047259;GO:0051753;GO:0071555;GO:0071555;GO:0097502;GO:0016020;GO:0016021;GO:0016021;	K13680	EC:2.4.1.32	Probable glucomannan 4-beta-mannosyltransferase 10 [Source:UniProtKB/Swiss-Prot;Acc:Q9LR87]	Q9LR87 A0A068FJK1
AT3G61750	28.8851	18.5421	39.2281	2.11563	1.08109	0.00485549	0.0296784	Up Regulation	3	22857577	22859669	-	2009	-	GO:0016020;GO:0016021;GO:0016021;GO:0055114;GO:0016020;GO:0016021;GO:0016021;GO:0046872;GO:0046872;GO:0055114;GO:0055114;	-	-	Cytochrome b561 and DOMON domain-containing protein At3g61750 [Source:UniProtKB/Swiss-Prot;Acc:Q9M363]	Q9M363 A0A654FJU9
AT3G46370	17.3933	6.16396	28.6226	4.64354	2.21522	0.00501915	0.0305171	Up Regulation	3	17051520	17055514	+	2817	-	GO:0000166;GO:0004672;GO:0004672;GO:0004674;GO:0005515;GO:0005524;GO:0005524;GO:0005524;GO:0006468;GO:0006468;GO:0016020;GO:0016021;GO:0016021;GO:0016301;GO:0016310;GO:0016740;GO:0000166;GO:0004672;GO:0004672;GO:0004674;GO:0005515;GO:0005524;GO:0005524;GO:0005524;GO:0006468;GO:0006468;GO:0016020;GO:0016021;GO:0016021;GO:0016301;GO:0016310;GO:0016740;	-	-	Leucine-rich repeat protein kinase family protein [Source:UniProtKB/TrEMBL;Acc:Q9SNA0]	Q9SNA0
AT4G09010	22.2969	30.9466	13.6472	0.440992	-1.18118	0.00517781	0.0312511	Down Regulation	4	5777397	5779572	-	1468	APX4	GO:0000302;GO:0000302;GO:0004601;GO:0004601;GO:0004601;GO:0005515;GO:0005634;GO:0005634;GO:0005737;GO:0005737;GO:0005829;GO:0006979;GO:0006979;GO:0009507;GO:0009507;GO:0009507;GO:0009507;GO:0009534;GO:0009534;GO:0009535;GO:0009535;GO:0009535;GO:0009536;GO:0009543;GO:0009543;GO:0009543;GO:0009579;GO:0009579;GO:0009579;GO:0016491;GO:0020037;GO:0020037;GO:0031977;GO:0031977;GO:0034599;GO:0034599;GO:…	K00434	EC:1.11.1.11	ascorbate peroxidase 4 [Source:TAIR;Acc:AT4G09010]	P82281 A0A5S9XSG0
AT2G23110	12.0376	18.4587	5.61659	0.304279	-1.71653	0.0054583	0.0325522	Down Regulation	2	9840456	9841366	+	897	-	GO:0005829;GO:0005829;GO:0008150;GO:0005829;GO:0005829;GO:0008150;	-	-	At2g23110 [Source:UniProtKB/TrEMBL;Acc:O64820]	O64820 A0A178VXM2
AT1G09440	26.235	35.5211	16.949	0.477152	-1.06748	0.00555393	0.0330201	Down Regulation	1	3045259	3048006	-	2268	-	GO:0000166;GO:0004672;GO:0004672;GO:0004674;GO:0004675;GO:0005524;GO:0005524;GO:0005524;GO:0005886;GO:0006468;GO:0006468;GO:0016020;GO:0016021;GO:0016021;GO:0016301;GO:0016310;GO:0016740;GO:0000166;GO:0004672;GO:0004672;GO:0004674;GO:0004675;GO:0005524;GO:0005524;GO:0005524;GO:0005886;GO:0006468;GO:0006468;GO:0016020;GO:0016021;GO:0016021;GO:0016301;GO:0016310;GO:0016740;	-	-	Protein kinase superfamily protein [Source:UniProtKB/TrEMBL;Acc:F4I0Z0]	F4I0Z0
AT5G57520	2.56986	5.13973	0	0	#NAME?	0.00561019	0.0332774	Down Regulation	5	23295652	23296776	+	1125	ZFP2	GO:0003676;GO:0003700;GO:0003700;GO:0005515;GO:0005634;GO:0005634;GO:0006355;GO:0006355;GO:0046872;GO:0046872;GO:0060862;GO:0060862;	-	-	Zinc finger protein 2 [Source:UniProtKB/Swiss- Prot;Acc:Q39261]	Q39261 A0A384LC37 Q29Q69
AT2G31425	6.61997	1.70003	11.5399	6.78806	2.763	0.00564511	0.0334587	Up Regulation	2	13394715	13395767	+	789	-	GO:0004857;GO:0004857;GO:0004857;GO:0043086;GO:0043086;GO:0043086;GO:0046910;GO:0046910;	-	-	Plant invertase/pectin methylesterase inhibitor superfamily protein [Source:UniProtKB/TrEMBL;Acc:Q2V441]	Q2V441
AT2G33160	7.50526	2.82484	12.1857	4.31375	2.10894	0.00575001	0.0339497	Up Regulation	2	14053404	14056246	+	1995	-	GO:0003676;GO:0003676;GO:0004523;GO:0004523;GO:0004650;GO:0004650;GO:0005576;GO:0005618;GO:0005618;GO:0005618;GO:0005975;GO:0005975;GO:0008152;GO:0009505;GO:0009793;GO:0009793;GO:0010098;GO:0010098;GO:0016787;GO:0016798;GO:0071555;GO:0080159;GO:0080159;GO:0090502;	-	-	Glycoside hydrolase family 28 protein / polygalacturonase (Pectinase) family protein [Source:UniProtKB/TrEMBL;Acc:O49319]	O49319 A0A654EZU1
AT4G24120	21.9374	13.361	30.5138	2.28379	1.19143	0.00588342	0.0345957	Up Regulation	4	12524186	12527347	+	2741	YSL1	GO:0003006;GO:0003006;GO:0005886;GO:0005886;GO:0005886;GO:0006811;GO:0006811;GO:0010039;GO:0010039;GO:0010039;GO:0016020;GO:0016020;GO:0016021;GO:0016021;GO:0033214;GO:0048316;GO:0048316;GO:0048316;GO:0051980;GO:0051980;GO:0055072;GO:0055072;GO:0055085;GO:0055085;	-	-	YSL1 [Source:UniProtKB/TrEMBL;Acc:A0A178V2Q5]	Q6R3L0 A0A178V2Q5
AT2G47270	13.1545	6.579	19.7301	2.99895	1.58446	0.00594463	0.0348667	Up Regulation	2	19411430	19412328	-	899	UPB1	GO:0003677;GO:0003677;GO:0003700;GO:0003700;GO:0005515;GO:0005634;GO:0005634;GO:0006355;GO:0006355;GO:0030154;GO:0030154;GO:0046983;GO:0046983;GO:2000280;GO:2000280;	-	-	UPB1 [Source:UniProtKB/TrEMBL;Acc:A0A178VV95]	O22901 A0A178VV95
AT5G59310	2.50015	5.00031	0	0	#NAME?	0.00594819	0.0348787	Down Regulation	5	23924990	23925957	-	830	LTP4	GO:0006869;GO:0006869;GO:0006869;GO:0008289;GO:0008289;GO:0008289;GO:0009414;GO:0009414;GO:0009651;GO:0009651;GO:0009737;GO:0009737;GO:0016020;	-	-	Non-specific lipid-transfer protein 4 [Source:UniProtKB/Swiss-Prot;Acc:Q9LLR6]	Q9LLR6 A0A178URL2
AT5G15960	2410.91	3288.55	1533.27	0.466245	-1.10084	0.00599323	0.0350808	Down Regulation	5	5209717	5210826	+	829	KIN1	GO:0003674;GO:0005829;GO:0006970;GO:0006970;GO:0009409;GO:0009409;GO:0009414;GO:0009414;GO:0009631;GO:0009631;GO:0009737;GO:0009737;GO:0010017;GO:0010017;	-	-	Stress-induced protein KIN1 [Source:UniProtKB/Swiss-Prot;Acc:P18612]	P18612 A0A178UK02
AT2G34920	18.5324	10.886	26.1788	2.40482	1.26593	0.00605348	0.0353792	Up Regulation	2	14728027	14731255	-	2788	EDA18	GO:0009553;GO:0009553;GO:0009555;GO:0009555;GO:0046872;GO:0004842;GO:0004842;GO:0016567;GO:0043067;GO:0046872;	-	-	RING/U-box superfamily protein [Source:TAIR;Acc:AT2G34920]	A0A1P8B041
AT5G59680	41.5809	65.3069	17.8549	0.2734	-1.87091	0.00610434	0.0356084	Down Regulation	5	24046512	24051112	+	3255	-	GO:0000166;GO:0004672;GO:0004672;GO:0004674;GO:0004674;GO:0005515;GO:0005515;GO:0005524;GO:0005524;GO:0005524;GO:0006468;GO:0006468;GO:0016020;GO:0016021;GO:0016021;GO:0016301;GO:0016310;GO:0016740;	-	-	Probable LRR receptor-like serine/threonine-protein kinase At5g59680 [Source:UniProtKB/Swiss-Prot;Acc:Q9FN93]	Q9FN93 A0A5S9YFQ2
AT1G67910	7.70382	12.5803	2.82728	0.224738	-2.15368	0.00621304	0.0361287	Down Regulation	1	25471288	25472577	-	1290	-	GO:0008150;GO:0008150;	-	-	AT1G67910 protein [Source:UniProtKB/TrEMBL;Acc:Q9C9V7]	Q9C9V7 A0A178WIZ1
AT1G32470	19.5614	27.9931	11.1296	0.397585	-1.33066	0.00632265	0.0366276	Down Regulation	1	11739304	11740399	-	829	GDH3	GO:0005634;GO:0005739;GO:0005739;GO:0005739;GO:0005829;GO:0005960;GO:0005960;GO:0005960;GO:0009507;GO:0019464;GO:0019464;GO:0019464;	K02437	-	Glycine cleavage system H protein 3, mitochondrial [Source:UniProtKB/Swiss-Prot;Acc:Q9LQL0]	Q9LQL0 A0A178WBY7
AT1G06160	24.0487	15.1188	32.9787	2.1813	1.12519	0.00640642	0.036992	Up Regulation	1	1882907	1883992	+	1086	ERF094	GO:0003677;GO:0003677;GO:0003677;GO:0003700;GO:0003700;GO:0003700;GO:0005634;GO:0005634;GO:0006351;GO:0006355;GO:0006355;GO:0009723;GO:0009723;GO:0009753;GO:0009753;GO:0009861;GO:0009861;GO:0009873;GO:0009873;GO:0009873;	-	-	Ethylene-responsive transcription factor ERF094 [Source:UniProtKB/Swiss-Prot;Acc:Q9LND1]	Q9LND1 A0A178WAR0
AT4G11340	13.7573	7.1418	20.3728	2.85262	1.51229	0.0064158	0.0370277	Up Regulation	4	6894208	6899130	-	1488	-	GO:0005515;GO:0007165;GO:0007165;	-	-	Disease resistance protein (TIR-NBS-LRR class) family [Source:UniProtKB/TrEMBL;Acc:Q9SUS7]	Q9SUS7
AT1G21460	19.6438	28.99	10.2975	0.355208	-1.49326	0.00681359	0.0389146	Down Regulation	1	7511750	7513481	-	1308	SWEET1	GO:0005515;GO:0005783;GO:0005783;GO:0005783;GO:0005789;GO:0005789;GO:0005886;GO:0005886;GO:0005887;GO:0005887;GO:0008643;GO:0008643;GO:0016020;GO:0016021;GO:0016021;GO:0016021;GO:0016021;GO:0034219;GO:0051119;GO:0051119;GO:0051119;GO:0051119;GO:0051260;GO:0051260;GO:0008643;GO:0016020;GO:0016021;GO:0016021;GO:0016021;GO:0034219;GO:0051119;GO:0051119;	K15382	-	Bidirectional sugar transporter SWEET1 [Source:UniProtKB/Swiss-Prot;Acc:Q8L9J7]	Q8L9J7 A0A178WKY1
AT5G43570	260.251	116.541	403.962	3.46627	1.79339	0.00687726	0.03922	Up Regulation	5	17506400	17507641	+	581	-	GO:0004867;GO:0004867;GO:0004867;GO:0008233;GO:0009611;GO:0009611;GO:0010466;GO:0010951;GO:0016020;GO:0016021;GO:0016021;GO:0030414;GO:0004867;GO:0004867;GO:0004867;GO:0006952;GO:0006952;GO:0008233;GO:0009611;GO:0009611;GO:0010466;GO:0010951;GO:0016020;GO:0016021;GO:0016021;GO:0030414;	-	-	Serine protease inhibitor, potato inhibitor I-type family protein [Source:TAIR;Acc:AT5G43570]	A0A1P8B9R8
AT2G18350	21.5798	13.2537	29.9059	2.25642	1.17404	0.00690126	0.0393082	Up Regulation	2	7971017	7972396	-	1380	ZHD6	GO:0000976;GO:0003677;GO:0003677;GO:0003677;GO:0003700;GO:0005515;GO:0005515;GO:0005634;GO:0005634;GO:0005634;GO:0006355;GO:0042803;GO:0042803;GO:0046872;GO:0046872;	-	-	Zinc-finger homeodomain protein 6 [Source:UniProtKB/Swiss-Prot;Acc:Q9ZPW7]	Q9ZPW7 A0A5S9WZ37
AT5G39720	23.8888	32.7366	15.041	0.459454	-1.12201	0.00709961	0.040259	Down Regulation	5	15899618	15900667	+	789	AIG2LA	GO:0008150;GO:0016740;GO:0016746;GO:0016746;GO:0016746;	-	-	At5g39720 [Source:UniProtKB/TrEMBL;Acc:A2RVP6]	Q9FIX2 A2RVP6 A0A654G6E7
AT5G45090	25.6699	16.4583	34.8815	2.11939	1.08365	0.00717072	0.0406024	Up Regulation	5	18202617	18205000	-	1299	PP2A7	GO:0005515;GO:0007165;GO:0007165;GO:0005515;GO:0007165;GO:0007165;GO:0030246;GO:0030246;	-	-	Uncharacterized protein PHLOEM PROTEIN 2-LIKE A7 [Source:UniProtKB/Swiss-Prot;Acc:Q9FHE5]	Q9FHE5
AT4G14540	27.909	37.4554	18.3626	0.490253	-1.0284	0.00718203	0.0406266	Down Regulation	4	8344349	8345324	+	976	NFYB3	GO:0003677;GO:0003700;GO:0003700;GO:0005515;GO:0005634;GO:0005634;GO:0005634;GO:0005829;GO:0006355;GO:0006355;GO:0043565;GO:0043565;GO:0045893;GO:0045893;GO:0046982;GO:0046982;	K08065	-	Nuclear transcription factor Y subunit B-3 [Source:UniProtKB/Swiss-Prot;Acc:O23310]	O23310 A0A178V2P3
AT5G64450	25.7356	34.8617	16.6095	0.47644	-1.06963	0.00728023	0.0411008	Down Regulation	5	25771949	25772761	+	546	-	GO:0005777;GO:0005777;GO:0010468;GO:0010468;	-	-	Emb [Source:UniProtKB/TrEMBL;Acc:Q9FGF1]	Q9FGF1 A0A654GDY7
AT1G52040	18.3494	26.0816	10.6172	0.407075	-1.29663	0.00736327	0.0414404	Down Regulation	1	19350314	19352791	-	1751	MBP1	GO:0005634;GO:0005634;GO:0005773;GO:0005773;GO:0006952;GO:0006952;GO:0030246;GO:0030246;GO:0030246;	-	-	Myrosinase-binding protein 1 [Source:UniProtKB/Swiss-Prot;Acc:Q9SAV0]	Q9SAV0 A0A5S9WQZ9
AT5G18636	12.1729	5.96171	18.3842	3.08371	1.62467	0.00739432	0.0415508	Up Regulation	5	6211111	6212372	+	1262	-	GO:0003674;GO:0008150;	-	-	Ta11-like non-LTR retrotransposon [Source:UniProtKB/TrEMBL;Acc:Q3E6T3]	Q3E6T3
AT2G28605	10.8275	16.6398	5.01525	0.301401	-1.73024	0.00739901	0.0415508	Down Regulation	2	12254888	12255923	+	956	PPD2	GO:0005509;GO:0005509;GO:0009507;GO:0009507;GO:0009507;GO:0009523;GO:0009523;GO:0009536;GO:0009543;GO:0009543;GO:0009579;GO:0009579;GO:0009579;GO:0009654;GO:0009654;GO:0015979;GO:0015979;GO:0019898;GO:0019898;	-	-	PsbP domain-containing protein 2, chloroplastic [Source:UniProtKB/Swiss-Prot;Acc:Q8VY52]	Q8VY52 A0A178VWD5
AT1G20160	25.8816	35.058	16.7053	0.476503	-1.06944	0.00745268	0.0417582	Down Regulation	1	6990642	6993989	-	2655	CRSP	GO:0004252;GO:0004252;GO:0004252;GO:0005515;GO:0005576;GO:0005618;GO:0005618;GO:0006508;GO:0006508;GO:0006508;GO:0006508;GO:0008233;GO:0008236;GO:0008236;GO:0008236;GO:0008236;GO:0008240;GO:0010037;GO:0010037;GO:0016787;GO:0048046;GO:0048046;GO:1900425;GO:1900425;GO:2000038;GO:2000038;GO:2000122;GO:2000122;GO:0004252;GO:0004252;GO:0006508;GO:0006508;GO:0008236;GO:0004252;GO:0006508;	-	-	CO(2)-response secreted protease [Source:UniProtKB/Swiss-Prot;Acc:Q9LNU1]	Q9LNU1
AT1G49405	23.663	32.2191	15.107	0.468881	-1.09271	0.00747384	0.0418376	Down Regulation	1	18284270	18285418	-	995	-	GO:0005886;GO:0005886;GO:0016020;GO:0016020;GO:0016021;GO:0016021;	-	-	CASP-like protein 5C3 [Source:UniProtKB/Swiss- Prot;Acc:Q3ECT8]	Q3ECT8 A0A178WA87
AT5G63225	2.42199	0	4.84399	Inf	Inf	0.00761259	0.042448	Up Regulation	5	25356133	25356767	-	635	-	GO:0004553;GO:0005975;GO:0008150;GO:0008152;GO:0016787;GO:0016798;GO:0042973;	-	-	At5g63230 [Source:UniProtKB/TrEMBL;Acc:Q8GX54]	A0A178UMD6 Q8GX54
AT5G08050	16.1519	23.2171	9.08663	0.391376	-1.35337	0.0078149	0.0434291	Down Regulation	5	2578211	2579205	+	925	-	GO:0005886;GO:0009507;GO:0009507;GO:0009515;GO:0009515;GO:0009534;GO:0009534;GO:0009535;GO:0009535;GO:0009579;GO:0009579;GO:0009658;GO:0009658;GO:0010027;GO:0010027;GO:0010196;GO:0010196;GO:0016020;GO:0016021;GO:0016021;GO:0045893;GO:0045893;GO:0080167;GO:0080167;GO:0090391;GO:0090391;	-	-	Wiskott-aldrich syndrome family protein, putative (DUF1118) [Source:UniProtKB/TrEMBL;Acc:Q9SD79]	Q9SD79 A0A178UDZ5
AT1G13610	11.5116	17.5054	5.51778	0.315205	-1.66564	0.00790086	0.0438223	Down Regulation	1	4663831	4666130	-	1409	-	GO:0016787;GO:0016787;GO:0006508;GO:0006508;GO:0008236;GO:0008236;GO:0016787;	K01076	EC:3.1.2.22	Alpha/beta-Hydrolases superfamily protein [Source:UniProtKB/TrEMBL;Acc:Q9FZ68]	Q5XVL0
AT1G18100	13.3321	7.15501	19.5092	2.72665	1.44713	0.0079676	0.0441142	Up Regulation	1	6227217	6230194	-	1438	MFT	GO:0005634;GO:0005634;GO:0005737;GO:0005737;GO:0009737;GO:0009737;GO:0009737;GO:0009738;GO:0009738;GO:0010030;GO:0010030;GO:0010030;	-	-	Protein MOTHER of FT and TFL1 [Source:UniProtKB/Swiss-Prot;Acc:Q9XFK7]	Q9XFK7 A0A178W7F0
AT5G64790	24.1636	14.7458	33.5813	2.27734	1.18735	0.00805676	0.0445535	Up Regulation	5	25902533	25904804	+	1883	-	GO:0004553;GO:0004553;GO:0005975;GO:0005975;GO:0008152;GO:0016020;GO:0016021;GO:0016021;GO:0016787;GO:0016798;GO:0031225;GO:0031225;GO:0042973;GO:0046658;GO:0046658;	-	-	Beta-1,3-glucanase [Source:UniProtKB/TrEMBL;Acc:Q9LV98]	A0A654GE33 Q9LV98
AT5G02890	21.0021	12.7462	29.258	2.29543	1.19877	0.00807802	0.0446226	Up Regulation	5	669990	671687	-	1512	-	GO:0005575;GO:0010025;GO:0010025;GO:0016740;GO:0016747;GO:0016747;GO:0042759;GO:0042759;	-	-	At5g02890 [Source:UniProtKB/TrEMBL;Acc:Q9LYZ6]	Q9LYZ6 A0A178UH50
AT5G36920	9.77761	15.2237	4.33152	0.284525	-1.81337	0.0082784	0.045544	Down Regulation	5	14564089	14565010	-	591	-	GO:0005783;GO:0005783;GO:0005794;GO:0005886;GO:0009617;GO:0016021;GO:0016021;GO:0043207;GO:0043207;GO:0098542;GO:0098542;	-	-	Transmembrane protein [Source:UniProtKB/TrEMBL;Acc:Q9FIW1]	Q9FIW1 A0A178UGM1
AT1G32910	13.6972	22.4399	4.95441	0.220786	-2.17928	0.00838974	0.0460249	Down Regulation	1	11925320	11927302	+	1895	-	GO:0016740;GO:0016747;GO:0016747;	-	-	HXXXD-type acyl-transferase family protein [Source:UniProtKB/TrEMBL;Acc:Q9MAP9]	Q9MAP9
AT3G46617	2.35035	4.7007	0	0	#NAME?	0.0084887	0.0464793	Down Regulation	3	17175028	17175987	-	362	-	-	-	-	-	A0A654FDI5 A0A1I9LS19
AT4G09060	22.9209	31.529	14.3128	0.453956	-1.13938	0.00850277	0.0465343	Down Regulation	4	5797613	5800383	-	1402	-	GO:0005515;GO:0016020;	-	-	unknown protein; LOCATED IN: membrane; EXPRESSED IN: leaf; BEST Arabidopsis thaliana protein match is: unknown protein (TAIR:AT1G14680.1); Ha. [Source:TAIR;Acc:AT4G09060]	F4JJA3
AT5G58770	8.06646	12.7751	3.35786	0.262845	-1.92771	0.00899413	0.0487125	Down Regulation	5	23734273	23735767	+	1328	-	GO:0002094;GO:0002094;GO:0002094;GO:0005783;GO:0005783;GO:0006486;GO:0006486;GO:0009409;GO:0009507;GO:0009507;GO:0009570;GO:0009570;GO:0009570;GO:0009668;GO:0009668;GO:0009668;GO:0016094;GO:0016094;GO:0016740;GO:0016765;GO:0016765;GO:0045547;	K11778	EC:2.5.1.87	Dehydrodolichyl diphosphate synthase 2 [Source:UniProtKB/Swiss-Prot;Acc:Q56Y11]	Q56Y11 A0A384LEU3 B5X0P4
AT3G52910	8.01908	12.7726	3.26555	0.255668	-1.96766	0.00910625	0.0491721	Down Regulation	3	19615977	19618507	-	1582	GRF4	GO:0005515;GO:0005524;GO:0005524;GO:0005634;GO:0005634;GO:0005634;GO:0005634;GO:0006139;GO:0006351;GO:0006351;GO:0006355;GO:0006355;GO:0006364;GO:0032502;GO:0032502;GO:0042254;GO:0048366;GO:0048366;	-	-	Growth-regulating factor 4 [Source:UniProtKB/Swiss- Prot;Acc:Q8L8A7]	Q8L8A7 A0A5S9XKD9
AT1G48720	6	10.0476	1.95244	0.194319	-2.3635	0.00926886	0.0498344	Down Regulation	1	18017730	18018458	+	729	-	GO:0003676;GO:0003964;GO:0003964;GO:0006278;GO:0008150;GO:0008270;GO:0015074;GO:0016301;GO:0016310;	-	-	At1g48720 [Source:UniProtKB/TrEMBL;Acc:Q682G3]	Q682G3
AT3G50220	20.0827	31.3556	8.80969	0.28096	-1.83156	0.00931595	0.0500583	Down Regulation	3	18617424	18618816	-	1393	IRX15	GO:0000139;GO:0000139;GO:0005794;GO:0005794;GO:0005794;GO:0005794;GO:0009834;GO:0009834;GO:0009834;GO:0016020;GO:0016021;GO:0016021;GO:0045491;GO:0045491;GO:0045492;GO:0045492;GO:0045492;GO:0045492;	-	-	Protein IRREGULAR XYLEM 15 [Source:UniProtKB/Swiss- Prot;Acc:Q9SNE5]	Q9SNE5
AT3G48630	12.9005	4.88974	20.9112	4.27655	2.09645	0.009363	0.0502292	Up Regulation	3	18018226	18018808	-	421	-	GO:0002098;GO:0005634;GO:0005829;GO:0017183;	-	-	unknown protein; BEST Arabidopsis thaliana protein match is: unknown protein (TAIR:AT3G44150.1); Ha. [Source:TAIR;Acc:AT3G48630]	F4JF36
AT1G36622	108.136	68.4465	147.825	2.15971	1.11084	0.00943652	0.0505414	Up Regulation	1	13835620	13836954	-	1051	-	GO:0016021;GO:0016021;	-	-	Transmembrane protein [Source:UniProtKB/TrEMBL;Acc:Q1G3E7]	A0A178W5U4 Q1G3E7
AT2G44745	13.8251	20.0795	7.57071	0.377038	-1.40722	0.00944958	0.0505878	Down Regulation	2	18447203	18449093	-	1025	WRKY12	GO:0003677;GO:0003700;GO:0003700;GO:0003700;GO:0005515;GO:0005634;GO:0005634;GO:0006351;GO:0006355;GO:0006355;GO:0043565;GO:0043565;	-	-	At2g44745 [Source:UniProtKB/TrEMBL;Acc:Q1PEU5]	Q93WY4 Q1PEU5 A0A654FCI2
AT2G39510	23.5264	31.8254	15.2273	0.478464	-1.06352	0.00958092	0.0511711	Down Regulation	2	16491143	16493343	-	1598	-	GO:0005886;GO:0005886;GO:0005886;GO:0006868;GO:0015186;GO:0015186;GO:0016020;GO:0016020;GO:0016020;GO:0016021;GO:0016021;GO:0016021;GO:0022857;GO:0022857;GO:0048316;GO:0048316;GO:0055085;GO:0098712;GO:0098712;	-	-	WAT1-related protein At2g39510 [Source:UniProtKB/Swiss-Prot;Acc:O80638]	O80638 A0A654F0B0
AT5G38250	5.01863	0.972177	9.06508	9.32452	3.22103	0.00975924	0.0519083	Up Regulation	5	15280467	15282769	-	2099	LRK10L-2.3	GO:0000166;GO:0004672;GO:0004672;GO:0004674;GO:0004674;GO:0005524;GO:0005524;GO:0005524;GO:0006468;GO:0006468;GO:0016020;GO:0016021;GO:0016021;GO:0016301;GO:0016310;GO:0016740;GO:0030247;GO:0030247;	-	-	LEAF RUST 10 DISEASE-RESISTANCE LOCUS RECEPTOR-LIKE PROTEIN KINASE-like 2.3 [Source:UniProtKB/Swiss- Prot;Acc:F4KA51]	F4KA51
AT5G50260	17.3252	24.4236	10.2267	0.418723	-1.25593	0.00977511	0.0519632	Down Regulation	5	20455317	20457068	+	1580	CEP1	GO:0000325;GO:0000325;GO:0004197;GO:0004197;GO:0004197;GO:0005615;GO:0005615;GO:0005764;GO:0005764;GO:0005773;GO:0005783;GO:0005783;GO:0006508;GO:0006508;GO:0006508;GO:0006952;GO:0008233;GO:0008234;GO:0008234;GO:0008234;GO:0009505;GO:0009505;GO:0009555;GO:0009555;GO:0009626;GO:0009626;GO:0010623;GO:0010623;GO:0016787;GO:0048658;GO:0048658;GO:0050832;GO:0050832;GO:0051603;GO:0051603;	K16292	EC:3.4.22.-	KDEL-tailed cysteine endopeptidase CEP1 [Source:UniProtKB/Swiss-Prot;Acc:Q9FGR9]	Q9FGR9
AT1G49450	22.2626	30.4795	14.0458	0.460828	-1.1177	0.0101498	0.0534031	Down Regulation	1	18305445	18307557	+	2113	-	GO:0005515;GO:0008150;	-	-	F13F21.11 protein [Source:UniProtKB/TrEMBL;Acc:Q9XIB2]	A0A654EGY1 Q9XIB2
AT5G62400	3.08792	0.328463	5.84737	17.8023	4.15399	0.0102705	0.0538951	Up Regulation	5	25054614	25055664	-	703	-	GO:0003674;GO:0008150;GO:0016020;GO:0016021;GO:0016021;	-	-	Transmembrane protein [Source:UniProtKB/TrEMBL;Acc:Q9LV99]	Q9LV99
AT1G80580	19.2723	11.7872	26.7573	2.27002	1.18271	0.0102706	0.0538951	Up Regulation	1	30293558	30294328	+	771	ERF084	GO:0003677;GO:0003677;GO:0003677;GO:0003700;GO:0003700;GO:0003700;GO:0005634;GO:0005634;GO:0006355;GO:0006355;GO:0009873;GO:0009873;GO:0009873;	-	-	Ethylene-responsive transcription factor ERF084 [Source:UniProtKB/Swiss-Prot;Acc:Q9M8M5]	Q9M8M5
AT3G04200	6.46691	1.94435	10.9895	5.65199	2.49876	0.0104326	0.054633	Up Regulation	3	1103616	1104614	-	854	-	GO:0005576;GO:0005618;GO:0005618;GO:0005618;GO:0030145;GO:0030145;GO:0030145;GO:0045735;GO:0045735;GO:0046872;GO:0048046;GO:0048046;	-	-	Germin-like protein subfamily 1 member 6 [Source:UniProtKB/Swiss-Prot;Acc:Q9M8X6]	Q9M8X6
AT2G16630	4.87322	8.38716	1.35927	0.162066	-2.62535	0.0105835	0.0553229	Down Regulation	2	7209108	7211134	+	1520	-	GO:0010374;GO:0010374;	-	-	At2g16630 [Source:UniProtKB/TrEMBL;Acc:Q8RWG5]	A0A178VQV4 Q8RWG5
AT4G15690	17.5894	24.5682	10.6107	0.431887	-1.21128	0.0106197	0.0554567	Down Regulation	4	8934296	8934961	+	666	GRXS5	GO:0000122;GO:0000122;GO:0005515;GO:0005634;GO:0005634;GO:0005634;GO:0005737;GO:0005737;GO:0005829;GO:0009055;GO:0009055;GO:0015035;GO:0015035;GO:0022900;GO:0045454;GO:0046872;GO:0046872;GO:0051536;GO:0051537;GO:0051537;GO:0055114;	K03676	-	Monothiol glutaredoxin-S5 [Source:UniProtKB/Swiss- Prot;Acc:O23420]	O23420 A0A654FPS0
AT1G20750	5.98213	1.98642	9.97784	5.02302	2.32855	0.0106453	0.0555193	Up Regulation	1	7203302	7209013	-	3450	-	GO:0000166;GO:0003676;GO:0003676;GO:0003677;GO:0003677;GO:0003677;GO:0003678;GO:0003678;GO:0003678;GO:0004003;GO:0004386;GO:0004386;GO:0004386;GO:0005524;GO:0005524;GO:0005524;GO:0005634;GO:0005634;GO:0006139;GO:0006139;GO:0006289;GO:0006289;GO:0009507;GO:0016787;GO:0016818;GO:0016818;GO:0032508;GO:1990918;GO:1990918;	K15362	EC:3.6.4.12	RAD3-like DNA-binding helicase protein [Source:UniProtKB/TrEMBL;Acc:F4HUN8]	F4HUN8
AT5G52700	16.8627	7.44141	26.2841	3.53213	1.82054	0.0106733	0.0556071	Up Regulation	5	21372820	21374195	+	1113	-	GO:0003674;GO:0005575;GO:0008150;	-	-	Copper transport protein family [Source:UniProtKB/TrEMBL;Acc:Q9LTE7]	Q9LTE7
AT1G33090	2.32968	0	4.65936	Inf	Inf	0.0107631	0.0559575	Up Regulation	1	11993298	11996712	+	1815	DTX22	GO:0006855;GO:0015238;GO:0015297;GO:0015297;GO:0016020;GO:0016020;GO:0016020;GO:0016020;GO:0016021;GO:0016021;GO:0022857;GO:0042908;GO:0042910;GO:0042910;GO:0055085;GO:0055085;	K03327	-	Protein DETOXIFICATION 22 [Source:UniProtKB/Swiss- Prot;Acc:F4HPH1]	F4HPH1 A0A178WKA4
AT4G39610	8.08948	3.42649	12.7525	3.72174	1.89598	0.0109017	0.0564743	Up Regulation	4	18393547	18394816	-	1270	-	GO:0010274;GO:0010274;	-	-	At4g39610 [Source:UniProtKB/TrEMBL;Acc:Q9SV97]	A0A178V4D7 Q9SV97
AT5G47610	2.66682	5.33365	0	0	#NAME?	0.010943	0.0566376	Down Regulation	5	19301130	19302117	-	988	ATL79	GO:0016020;GO:0016021;GO:0016021;GO:0016567;GO:0016567;GO:0016740;GO:0016740;GO:0046872;GO:0046872;	-	-	At5g47610 [Source:UniProtKB/TrEMBL;Acc:Q1H5E6]	Q9FGJ6 Q1H5E6 A0A384KH65
AT1G75590	25.2978	15.2029	35.3927	2.32801	1.2191	0.0112567	0.0577475	Up Regulation	1	28382813	28383769	-	957	-	GO:0003674;GO:0009733;GO:0009733;	K14488	-	SAUR-like auxin-responsive protein family [Source:UniProtKB/TrEMBL;Acc:F4HZ54]	F4HZ54
AT1G23730	12.8892	6.98917	18.7893	2.68834	1.42672	0.0113123	0.0579764	Up Regulation	1	8395466	8398387	+	1649	BCA3	GO:0004089;GO:0004089;GO:0004089;GO:0005737;GO:0005737;GO:0005829;GO:0005829;GO:0005829;GO:0005886;GO:0005886;GO:0008270;GO:0008270;GO:0008270;GO:0010037;GO:0010119;GO:0015976;GO:0015976;GO:0016020;GO:0016829;GO:0004089;GO:0004089;GO:0004089;GO:0005737;GO:0005737;GO:0005829;GO:0005829;GO:0005829;GO:0005886;GO:0005886;GO:0008270;GO:0008270;GO:0010037;GO:0010119;GO:0015976;GO:0015976;GO:0016020;GO:…	K01673	EC:4.2.1.1	Beta carbonic anhydrase 3 [Source:UniProtKB/Swiss- Prot;Acc:Q9ZUC2]	Q9ZUC2
AT4G37850	21.1666	13.2793	29.0539	2.1879	1.12955	0.0114039	0.0583683	Up Regulation	4	17796072	17797901	-	1375	BHLH25	GO:0003677;GO:0003677;GO:0003700;GO:0003700;GO:0005634;GO:0005634;GO:0006355;GO:0006355;GO:0046983;GO:0046983;GO:0003677;GO:0003677;GO:0003700;GO:0003700;GO:0005634;GO:0005634;GO:0006355;GO:0006355;GO:0046983;GO:0046983;	-	-	Transcription factor bHLH25 [Source:UniProtKB/Swiss-Prot;Acc:Q9T072]	Q9T072 A0A178UTY6
AT1G70895	21.3533	29.6392	13.0674	0.440882	-1.18153	0.0114695	0.058587	Down Regulation	1	26727555	26729374	+	1820	CLE17	GO:0005576;GO:0005615;GO:0005615;GO:0007275;GO:0016020;GO:0016021;GO:0016021;GO:0030154;GO:0045168;GO:0045168;GO:0048046;GO:0048046;GO:0048731;GO:0048731;GO:0005576;GO:0005615;GO:0005615;GO:0007275;GO:0016020;GO:0016021;GO:0016021;GO:0030154;GO:0045168;GO:0045168;GO:0048046;GO:0048046;GO:0048731;GO:0048731;	-	-	CLAVATA3/ESR (CLE)-related protein 17 [Source:UniProtKB/Swiss-Prot;Acc:Q8L9H6]	Q8L9H6 A0A178WDE5
AT2G25440	15.6376	8.63715	22.638	2.62101	1.39012	0.011499	0.0586929	Up Regulation	2	10826735	10829402	+	2016	AtRLP20	GO:0005515;GO:0005886;GO:0016021;	-	-	Receptor-like protein 20 [Source:UniProtKB/Swiss- Prot;Acc:Q9SKK5]	Q9SKK5
AT5G16030	12.3827	18.4091	6.35641	0.345286	-1.53413	0.0115042	0.0586993	Down Regulation	5	5237970	5240748	+	1549	-	GO:0008150;	-	-	unknown protein; BEST Arabidopsis thaliana protein match is: unknown protein (TAIR:AT3G02500.1); Ha. [Source:TAIR;Acc:AT5G16030]	Q9LFS1
AT4G00695	7.26015	11.5925	2.92778	0.252557	-1.98532	0.0118851	0.0602682	Down Regulation	4	283592	285975	+	1441	-	GO:0000923;GO:0000930;GO:0005200;GO:0005813;GO:0005816;GO:0008275;GO:0031122;GO:0043015;GO:0051321;GO:0051415;GO:0090307;GO:0000923;GO:0000930;GO:0005200;GO:0005813;GO:0005816;GO:0008275;GO:0031122;GO:0043015;GO:0051321;GO:0051415;GO:0090307;	-	-	Spc97/Spc98 family of spindle pole body (SBP) component [Source:UniProtKB/TrEMBL;Acc:F4JHF7]	Q58FV2 A0A384KS60
AT5G17170	6.29813	10.4445	2.15174	0.206016	-2.27917	0.0120688	0.0610398	Down Regulation	5	5649057	5651205	+	1328	ENH1	GO:0003729;GO:0005506;GO:0005506;GO:0005515;GO:0009507;GO:0009507;GO:0009534;GO:0009534;GO:0009535;GO:0009535;GO:0009536;GO:0009941;GO:0009941;GO:0016020;GO:0016021;GO:0016021;GO:0005515;	-	-	Rubredoxin family protein [Source:UniProtKB/TrEMBL;Acc:Q9FFJ2]	A8MSF2
AT1G55803	6.19621	10.1945	2.19789	0.215595	-2.2136	0.0124641	0.0626673	Down Regulation	1	20857598	20858643	-	817	-	GO:0005737;GO:0005737;GO:0070042;GO:0070042;GO:0070475;GO:0070475;	-	-	Ferredoxin-fold anticodon-binding domain protein [Source:UniProtKB/TrEMBL;Acc:A0A1P8ANN9]	A0A654EJB7 A0A1P8ANN9
AT2G42990	11.5657	5.80664	17.3247	2.9836	1.57706	0.012723	0.0636093	Up Regulation	2	17878944	17880563	+	1528	-	GO:0005576;GO:0005576;GO:0006629;GO:0016042;GO:0016042;GO:0016787;GO:0016788;GO:0016788;	-	-	GDSL esterase/lipase At2g42990 [Source:UniProtKB/Swiss-Prot;Acc:Q67ZI9]	Q67ZI9 A0A178VYD4
AT1G31335	18.7753	27.166	10.3847	0.382268	-1.38734	0.0127276	0.0636187	Down Regulation	1	11216810	11217546	-	737	-	GO:0003674;GO:0005886;GO:0005886;GO:0008150;GO:0016020;GO:0016021;GO:0016021;	-	-	At1g31335 [Source:UniProtKB/TrEMBL;Acc:Q8LG39]	Q8LG39 A0A178W3F5
AT1G72030	22.6923	30.5628	14.8218	0.484963	-1.04405	0.0129441	0.0644634	Down Regulation	1	27110832	27111932	+	933	-	GO:0005515;GO:0005737;GO:0005737;GO:0007064;GO:0008080;GO:0008080;GO:0008080;GO:0016573;GO:0016740;GO:0016746;GO:0031415;	-	-	Acyl-CoA N-acyltransferases (NAT) superfamily protein [Source:UniProtKB/TrEMBL;Acc:Q9C7G6]	Q9C7G6
AT1G16420	7.0193	2.82484	11.2138	3.96969	1.98903	0.0131032	0.0650173	Up Regulation	1	5612150	5614020	-	1491	AMC8	GO:0004197;GO:0004197;GO:0006508;GO:0006979;GO:0006979;GO:0008233;GO:0008234;GO:0010225;GO:0010225;GO:0010421;GO:0010421;GO:0012501;GO:0012501;GO:0016787;GO:0042542;GO:0042542;	-	-	Metacaspase-8 [Source:UniProtKB/Swiss- Prot;Acc:Q9SA41]	Q9SA41
AT1G74190	19.1477	12.2106	26.0848	2.13624	1.09508	0.013128	0.0651244	Up Regulation	1	27902590	27906168	-	2908	AtRLP15	GO:0005515;GO:0005886;GO:0016020;GO:0016021;GO:0016021;	-	-	Receptor-like protein 15 [Source:UniProtKB/Swiss- Prot;Acc:Q9C6A8]	Q9C6A8 A0A654ENU9
AT5G42070	11.2701	16.9137	5.62652	0.33266	-1.58788	0.0133978	0.0660384	Down Regulation	5	16818984	16820195	-	705	-	GO:0008150;GO:0009507;GO:0009507;GO:0009507;GO:0009535;GO:0009535;GO:0009536;	-	-	Uncharacterized protein At5g42070 [Source:UniProtKB/TrEMBL;Acc:Q8RWR9]	Q8RWR9
AT3G45140	7.77442	12.3657	3.18317	0.25742	-1.95781	0.0136505	0.0670547	Down Regulation	3	16525245	16529352	+	3252	LOX2	GO:0003729;GO:0005515;GO:0005515;GO:0005737;GO:0005737;GO:0005829;GO:0006629;GO:0006631;GO:0006633;GO:0009507;GO:0009507;GO:0009507;GO:0009535;GO:0009535;GO:0009536;GO:0009570;GO:0009570;GO:0009611;GO:0009611;GO:0009617;GO:0009617;GO:0009620;GO:0009620;GO:0009695;GO:0009695;GO:0009753;GO:0009753;GO:0009941;GO:0009941;GO:0010597;GO:0010597;GO:0016165;GO:0016165;GO:0016165;GO:0016491;GO:0016491;GO:…	K00454	EC:1.13.11.12	Lipoxygenase 2, chloroplastic [Source:UniProtKB/Swiss-Prot;Acc:P38418]	P38418
AT1G33102	7.83726	3.23178	12.4427	3.85012	1.9449	0.0136911	0.0672256	Up Regulation	1	12002238	12003005	-	768	-	GO:0003674;GO:0008150;	-	-	Putative uncharacterized protein [Source:UniProtKB/TrEMBL;Acc:Q0WN65]	Q0WN65
AT1G04635	22.4054	30.2508	14.56	0.48131	-1.05496	0.0137482	0.067444	Down Regulation	1	1291300	1292024	+	725	EMB1687	GO:0000172;GO:0000172;GO:0004526;GO:0004526;GO:0004526;GO:0004526;GO:0004540;GO:0004540;GO:0005515;GO:0005634;GO:0005655;GO:0005655;GO:0005730;GO:0005773;GO:0005773;GO:0006364;GO:0006364;GO:0008033;GO:0008033;GO:0008033;GO:0008033;GO:0016070;GO:0016070;GO:0016787;GO:0090501;GO:0090502;	K03537	EC:3.1.26.5	Probable ribonuclease P/MRP protein subunit POP5 [Source:UniProtKB/Swiss-Prot;Acc:Q6AWV1]	Q6AWV1 A0A178W961
AT2G41730	149.475	202.368	96.5809	0.477253	-1.06717	0.0137485	0.067444	Down Regulation	2	17409370	17410334	+	965	-	GO:0005634;GO:0005634;GO:0005737;GO:0005737;GO:0009061;GO:0009061;	-	-	Calcium-binding site protein [Source:UniProtKB/TrEMBL;Acc:O22947]	O22947 A0A178VTC1
AT5G40940	2.43949	4.87897	0	0	#NAME?	0.0139982	0.0683121	Down Regulation	5	16406631	16407930	-	1300	FLA20	GO:0016020;GO:0016021;GO:0016021;	-	-	Putative fasciclin-like arabinogalactan protein 20 [Source:UniProtKB/Swiss-Prot;Acc:Q9FGW0]	Q9FGW0
AT1G77765	10.8202	16.1751	5.46519	0.337877	-1.56543	0.014187	0.0690723	Down Regulation	1	29244775	29246281	+	1156	-	GO:0016021;GO:0016021;GO:0016021;GO:0016021;GO:0016020;GO:0016021;GO:0016021;GO:0008150;GO:0016020;GO:0016021;GO:0016021;	-	-	unknown protein; Ha. [Source:TAIR;Acc:AT1G77765]	Q6DYD4
AT4G13540	26.6023	15.8334	37.3711	2.36026	1.23895	0.0142075	0.0691434	Up Regulation	4	7869320	7870790	+	1395	-	GO:0005777;GO:0061692;GO:0120196;	-	-	Golgin family A protein [Source:UniProtKB/TrEMBL;Acc:Q9T0H4]	A0A178UUU7 Q9T0H4
AT3G20380	27.2178	36.3646	18.071	0.49694	-1.00886	0.0142251	0.0691996	Down Regulation	3	7108097	7109970	+	1414	-	GO:0005515;	-	-	TRAF-like family protein [Source:UniProtKB/TrEMBL;Acc:Q9LTQ4]	Q9LTQ4
AT2G32550	16.3967	22.8466	9.9468	0.435373	-1.19967	0.0144043	0.0699092	Down Regulation	2	13819352	13822861	+	1507	-	GO:0000932;GO:0000932;GO:0006402;GO:0017148;GO:0017148;GO:0030015;GO:0030015;GO:0006402;GO:0030014;GO:0006402;GO:0016020;GO:0016021;GO:0016021;GO:0030014;	K12606	-	Cell differentiation, Rcd1-like protein [Source:UniProtKB/TrEMBL;Acc:Q58FZ9]	F4ITS3
AT1G48745	24.5595	32.8653	16.2536	0.494553	-1.0158	0.0144878	0.0702485	Down Regulation	1	18030704	18031593	+	890	-	-	-	-	Putative uncharacterized protein [Source:UniProtKB/TrEMBL;Acc:Q1G3E1]	Q1G3E1
AT5G23750	14.603	20.6762	8.52969	0.412536	-1.27741	0.0146272	0.0707382	Down Regulation	5	8009657	8011709	-	1212	-	GO:0009651;GO:0010555;	-	-	Remorin family protein [Source:TAIR;Acc:AT5G23750]	Q9FFA5 A0A178UBM7
AT5G12280	12.7466	18.5221	6.97112	0.376368	-1.40978	0.0146726	0.0708833	Down Regulation	5	3971715	3973800	-	1873	-	GO:0003723;GO:0003723;GO:0006396;GO:0006396;GO:0003723;GO:0003723;GO:0006396;GO:0006396;GO:0003676;GO:0003723;GO:0003723;GO:0003723;GO:0004523;GO:0005515;GO:0005686;GO:0005686;GO:0006396;GO:0006396;GO:0071004;GO:0071004;GO:0071013;GO:0071013;GO:0090502;	-	-	SWAP (Suppressor-of-White-APricot)/surp RNA-binding domain-containing protein [Source:UniProtKB/TrEMBL;Acc:Q94CL4]	Q5XV45 A0A178ULF0
AT3G55910	12.7461	7.26801	18.2242	2.50745	1.32622	0.0151405	0.0726114	Up Regulation	3	20742676	20743479	+	711	-	GO:0005575;GO:0008150;	-	-	ADP-ribosylation factor GTPase-activating protein [Source:UniProtKB/TrEMBL;Acc:Q9LY54]	A0A384KGA9 Q9LY54
AT5G64190	9.73526	16.1389	3.33157	0.20643	-2.27627	0.0158137	0.0750444	Down Regulation	5	25679425	25681265	+	1628	-	GO:0003674;GO:0008150;	-	-	unknown protein; BEST Arabidopsis thaliana protein match is: unknown protein (TAIR:AT2G40390.1); Ha. [Source:TAIR;Acc:AT5G64190]	A0A1P8BBZ0 A0A654GE76
AT1G29920	15.6223	21.9505	9.29412	0.423413	-1.23986	0.0160496	0.0759271	Down Regulation	1	10474656	10475969	-	1314	LHCB1.1	GO:0003729;GO:0005515;GO:0005634;GO:0005739;GO:0005739;GO:0009416;GO:0009416;GO:0009507;GO:0009507;GO:0009507;GO:0009522;GO:0009522;GO:0009523;GO:0009523;GO:0009534;GO:0009534;GO:0009535;GO:0009535;GO:0009535;GO:0009535;GO:0009536;GO:0009579;GO:0009579;GO:0009579;GO:0009637;GO:0009750;GO:0009750;GO:0009765;GO:0009765;GO:0009768;GO:0009768;GO:0009941;GO:0010114;GO:0010218;GO:0010287;GO:0010287;GO:…	K08912	-	Chlorophyll a-b binding protein 3, chloroplastic [Source:UniProtKB/Swiss-Prot;Acc:Q8VZ87]	P0CJ48 Q8VZ87 A0A178W2T0
AT2G14820	4.18465	1.01425	7.35505	7.25173	2.85832	0.0160524	0.0759271	Up Regulation	2	6358256	6361528	+	2741	NPY2	GO:0005515;GO:0009958;GO:0009958;GO:0009958;GO:0016567;GO:0016567;GO:0071944;GO:0071944;GO:0005515;GO:0009958;GO:0009958;GO:0009958;GO:0016567;GO:0016567;GO:0071944;GO:0071944;	-	-	BTB/POZ domain-containing protein NPY2 [Source:UniProtKB/Swiss-Prot;Acc:O80970]	O80970
AT1G55550	10.5696	5.30235	15.8368	2.98676	1.57858	0.0160734	0.0759953	Up Regulation	1	20748639	20753079	+	3073	KIN14T	GO:0000166;GO:0003774;GO:0003777;GO:0003777;GO:0003777;GO:0005524;GO:0005524;GO:0005524;GO:0005739;GO:0005739;GO:0005871;GO:0005871;GO:0005874;GO:0005874;GO:0005874;GO:0007018;GO:0007018;GO:0007018;GO:0008017;GO:0008017;GO:0008017;GO:0008574;GO:0016887;GO:0016887;GO:0030705;	-	-	Kinesin-like protein KIN-14T [Source:UniProtKB/Swiss-Prot;Acc:F4I1T9]	F4I1T9
AT5G20710	4.08253	7.22594	0.939118	0.129965	-2.94381	0.0162201	0.0764695	Down Regulation	5	7010451	7014249	+	2852	BGAL7	GO:0004553;GO:0004553;GO:0004565;GO:0004565;GO:0004565;GO:0004565;GO:0005576;GO:0005618;GO:0005618;GO:0005773;GO:0005773;GO:0005975;GO:0005975;GO:0008152;GO:0016787;GO:0016798;GO:0030246;GO:0030246;GO:0048046;GO:0048046;GO:0004553;GO:0004553;GO:0004565;GO:0005576;GO:0005975;GO:0005975;GO:0008152;GO:0016787;GO:0016798;GO:0030246;GO:0030246;GO:0048046;	-	-	Beta-galactosidase 7 [Source:UniProtKB/Swiss- Prot;Acc:Q9SCV5]	Q9SCV5
AT1G30740	35.6457	22.797	48.4945	2.12723	1.08898	0.0162502	0.0765645	Up Regulation	1	10902995	10904739	+	1745	-	GO:0005576;GO:0005618;GO:0016491;GO:0016491;GO:0050660;GO:0050660;GO:0055114;GO:0055114;GO:0071949;GO:0071949;GO:0000166;GO:0005576;GO:0005576;GO:0005618;GO:0005618;GO:0005773;GO:0005773;GO:0009506;GO:0009506;GO:0016491;GO:0016491;GO:0016491;GO:0050660;GO:0050660;GO:0055114;GO:0055114;GO:0055114;GO:0071949;GO:0071949;	-	-	FAD-binding Berberine family protein [Source:TAIR;Acc:AT1G30740]	Q9SA89
AT4G25750	16.5027	10.074	22.9314	2.2763	1.18669	0.0163189	0.0768252	Up Regulation	4	13110466	13112482	-	2017	ABCG4	GO:0000166;GO:0005524;GO:0005524;GO:0005524;GO:0005886;GO:0016020;GO:0016020;GO:0016020;GO:0016021;GO:0016021;GO:0016887;GO:0016887;GO:0042626;GO:0042626;GO:0055085;GO:0055085;	-	-	ABC transporter G family member 4 [Source:UniProtKB/Swiss-Prot;Acc:Q9SW08]	Q9SW08
AT1G17147	136.34	87.162	185.518	2.12843	1.08979	0.0164239	0.077177	Up Regulation	1	5863109	5864059	-	951	VQ1	GO:0005515;GO:0005634;GO:0005634;GO:0008150;	-	-	VQ motif-containing protein 1 [Source:UniProtKB/Swiss-Prot;Acc:Q1G3U8]	Q1G3U8 A0A5S9UVD4
AT5G24070	2.02901	0	4.05802	Inf	Inf	0.016427	0.077177	Up Regulation	5	8134172	8136150	-	1311	PER61	GO:0004601;GO:0004601;GO:0004601;GO:0004601;GO:0005576;GO:0005576;GO:0005773;GO:0006979;GO:0006979;GO:0006979;GO:0009505;GO:0009505;GO:0009506;GO:0009506;GO:0016491;GO:0020037;GO:0020037;GO:0020037;GO:0042744;GO:0042744;GO:0042744;GO:0046872;GO:0046872;GO:0055114;GO:0055114;GO:0055114;GO:0098869;	K00430	EC:1.11.1.7	Probable peroxidase 61 [Source:UniProtKB/Swiss- Prot;Acc:Q9FLV5]	Q9FLV5 A0A178USM8
AT3G25700	19.9215	26.7774	13.0656	0.487936	-1.03524	0.0166217	0.077895	Down Regulation	3	9358719	9360582	+	1864	-	GO:0004190;GO:0004190;GO:0006508;GO:0006508;GO:0006508;GO:0008233;GO:0016787;GO:0004190;GO:0004190;GO:0006508;GO:0006508;GO:0006508;GO:0008233;	-	-	At3g25700 [Source:UniProtKB/TrEMBL;Acc:Q9LI73]	F4JA44
AT1G74730	13.6805	19.515	7.84597	0.402047	-1.31456	0.0168518	0.0788355	Down Regulation	1	28078852	28079987	+	896	-	GO:0005739;GO:0009507;GO:0009507;GO:0009515;GO:0009515;GO:0009534;GO:0009534;GO:0009535;GO:0009535;GO:0010027;GO:0010027;GO:0010196;GO:0010196;GO:0016020;GO:0016021;GO:0016021;GO:0090391;GO:0090391;	-	-	Transmembrane protein, putative (DUF1118) [Source:UniProtKB/TrEMBL;Acc:Q94F10]	Q94F10 A0A178WG39
AT5G59190	21.3983	13.9074	28.8892	2.07725	1.05468	0.0169066	0.0790437	Up Regulation	5	23885855	23888673	+	2082	-	GO:0004252;GO:0004252;GO:0005576;GO:0006508;GO:0006508;GO:0006508;GO:0008233;GO:0008236;GO:0008236;GO:0016787;GO:0046686;	-	-	subtilase family protein [Source:TAIR;Acc:AT5G59190]	Q9FIF8
AT1G44575	5.03395	8.48129	1.58662	0.187073	-2.41833	0.0169202	0.0790775	Down Regulation	1	16870221	16873427	+	1808	PSBS	GO:0003729;GO:0005634;GO:0009507;GO:0009507;GO:0009507;GO:0009517;GO:0009517;GO:0009523;GO:0009523;GO:0009534;GO:0009534;GO:0009535;GO:0009535;GO:0009535;GO:0009535;GO:0009536;GO:0009579;GO:0009579;GO:0009579;GO:0010027;GO:0010027;GO:0010196;GO:0010196;GO:0015979;GO:0015979;GO:0016020;GO:0016020;GO:0016021;GO:0016021;GO:0016168;GO:0016168;GO:0019904;GO:0019904;GO:0051738;GO:0051738;GO:0080167;GO:…	K03542	-	Photosystem II 22 kDa protein, chloroplastic [Source:UniProtKB/Swiss-Prot;Acc:Q9XF91]	Q9XF91 A0A178WCN8
AT4G11000	18.9477	25.8629	12.0325	0.465242	-1.10395	0.0172006	0.0801421	Down Regulation	4	6730928	6732599	+	1541	-	GO:0008150;GO:0016020;GO:0016021;GO:0016021;	-	-	Ankyrin repeat family protein [Source:TAIR;Acc:AT4G11000]	F4JN77
AT1G74880	11.3317	16.5424	6.12088	0.370011	-1.43436	0.0180114	0.0833142	Down Regulation	1	28129828	28131077	-	818	ndhO	GO:0005739;GO:0005886;GO:0005886;GO:0009507;GO:0009507;GO:0009507;GO:0009535;GO:0009535;GO:0009535;GO:0009536;GO:0009579;GO:0010258;GO:0010258;GO:0010598;GO:0010598;GO:0016020;GO:0016655;GO:0016655;GO:0048038;GO:0048038;GO:0055114;GO:0055114;	-	-	NAD(P)H-quinone oxidoreductase subunit O, chloroplastic [Source:UniProtKB/Swiss-Prot;Acc:Q9S829]	Q9S829 A0A654EP16
AT1G09380	1.98764	3.97529	0	0	#NAME?	0.0182393	0.0842164	Down Regulation	1	3026062	3029549	-	1641	-	GO:0005886;GO:0005886;GO:0016020;GO:0016020;GO:0016020;GO:0016021;GO:0016021;GO:0016021;GO:0022857;GO:0022857;GO:0055085;	-	-	WAT1-related protein At1g09380 [Source:UniProtKB/Swiss-Prot;Acc:Q8GXB4]	Q8GXB4 A0A5S9THR2
AT3G14300	1.98764	3.97529	0	0	#NAME?	0.0182393	0.0842164	Down Regulation	3	4766905	4769936	-	2945	PME26	GO:0004857;GO:0004857;GO:0005618;GO:0009506;GO:0009506;GO:0016020;GO:0016021;GO:0016021;GO:0016787;GO:0030599;GO:0030599;GO:0030599;GO:0030599;GO:0030599;GO:0042545;GO:0042545;GO:0043086;GO:0045330;GO:0045330;GO:0045490;GO:0045490;GO:0046910;GO:0046910;	-	-	Putative pectinesterase/pectinesterase inhibitor 26 [Source:UniProtKB/Swiss-Prot;Acc:Q9LUL8]	Q9LUL8
AT5G44420	1.97321	3.94643	0	0	#NAME?	0.0184648	0.0849684	Down Regulation	5	17906968	17907638	-	579	PDF1.2A	GO:0003674;GO:0005515;GO:0005576;GO:0005576;GO:0006952;GO:0006952;GO:0006952;GO:0006952;GO:0009625;GO:0009625;GO:0009723;GO:0009723;GO:0009753;GO:0009753;GO:0009861;GO:0009861;GO:0031640;GO:0031640;GO:0050832;GO:0050832;	K20727	-	Defensin-like protein 16 [Source:UniProtKB/Swiss- Prot;Acc:Q9FI23]	Q9FI23 A0A5S9YB87
AT3G53065	3.44043	0.685785	6.19508	9.03356	3.17529	0.0185373	0.0851736	Up Regulation	3	19672726	19673567	+	764	-	GO:0004565;GO:0005773;GO:0030246;GO:0030246;GO:0030246;	-	-	D-galactoside/L-rhamnose binding SUEL lectin protein [Source:UniProtKB/TrEMBL;Acc:B3H4Y0]	A0A5S9XKA7 B3H4Y0
AT2G16910	6.06355	9.69024	2.43686	0.251476	-1.99151	0.0185845	0.0853317	Down Regulation	2	7331721	7334254	+	1893	AMS	GO:0000978;GO:0000978;GO:0003677;GO:0003682;GO:0003682;GO:0003700;GO:0003700;GO:0003700;GO:0005515;GO:0005634;GO:0005634;GO:0005634;GO:0005634;GO:0006355;GO:0006355;GO:0006355;GO:0007275;GO:0009555;GO:0009555;GO:0043565;GO:0046983;GO:0046983;GO:0048657;GO:0048658;GO:0048658;	-	-	Transcription factor ABORTED MICROSPORES [Source:UniProtKB/Swiss-Prot;Acc:Q9ZVX2]	Q9ZVX2 A0A654EV10
AT1G79860	4.44624	7.66174	1.23073	0.160634	-2.63815	0.0185946	0.085361	Down Regulation	1	30041989	30044297	-	1936	ROPGEF12	GO:0005085;GO:0005089;GO:0005089;GO:0005089;GO:0005089;GO:0005737;GO:0005737;GO:0005886;GO:0005886;GO:0005886;GO:0009793;GO:0009793;GO:0009860;GO:0009860;GO:0016020;GO:0080092;GO:0080092;GO:0090406;GO:0090406;	-	-	Rop guanine nucleotide exchange factor 12 [Source:UniProtKB/Swiss-Prot;Acc:Q9CA89]	Q9CA89 A0A178WIS4
AT3G53200	13.2585	7.81194	18.7052	2.39443	1.25968	0.0189263	0.0865395	Up Regulation	3	19718253	19719507	-	1091	MYB27	GO:0003677;GO:0003677;GO:0003700;GO:0003700;GO:0005634;GO:0005634;GO:0005634;GO:0006355;GO:0009646;GO:0009646;GO:0010200;GO:0010200;GO:0043565;GO:0043565;GO:0003677;GO:0005634;	K09422	-	Transcription factor MYB27 [Source:UniProtKB/Swiss- Prot;Acc:Q9SCP1]	Q9SCP1 A0A5S9XKD6
AT5G46770	2.77568	0.315252	5.2361	16.6093	4.05392	0.0189673	0.0866238	Up Regulation	5	18977399	18978246	+	848	-	GO:0008150;	-	-	AT5g46770/MZA15_19 [Source:UniProtKB/TrEMBL;Acc:Q9FIP8]	A0A654G8K6 Q9FIP8
AT5G14010	4.39389	7.57517	1.21262	0.160078	-2.64315	0.0189893	0.0866731	Down Regulation	5	4522149	4522935	+	787	KNU	GO:0000976;GO:0003676;GO:0003677;GO:0003677;GO:0003700;GO:0003700;GO:0005515;GO:0005634;GO:0005634;GO:0005634;GO:0006355;GO:0006355;GO:0007275;GO:0009908;GO:0009909;GO:0009909;GO:0010582;GO:0010582;GO:0030154;GO:0030154;GO:0046872;GO:0046872;	-	-	KNU [Source:UniProtKB/TrEMBL;Acc:A0A384L1F1]	Q9FFX4 A0A384L1F1 Q29Q53
AT4G03600	8.55094	3.91757	13.1843	3.36543	1.75079	0.0190201	0.0867792	Up Regulation	4	1603638	1604628	-	991	-	GO:0008150;GO:0016020;GO:0016021;GO:0016021;	-	-	Pyrroline-5-carboxylate reductase [Source:UniProtKB/TrEMBL;Acc:Q9SY38]	Q9SY38 A0A654FLN5
AT3G30340	11.2867	16.4146	6.15879	0.375203	-1.41426	0.0190611	0.0868632	Down Regulation	3	11956458	11959098	+	1502	-	GO:0016020;GO:0016020;GO:0016020;GO:0016021;GO:0016021;GO:0016021;GO:0022857;GO:0022857;GO:0055085;GO:0005886;GO:0005886;GO:0016020;GO:0016020;GO:0016020;GO:0016021;GO:0016021;GO:0016021;GO:0022857;GO:0022857;GO:0055085;	-	-	WAT1-related protein At3g30340 [Source:UniProtKB/Swiss-Prot;Acc:Q9LI65]	Q9LI65
AT1G60680	21.8894	30.9406	12.8383	0.414933	-1.26905	0.0191012	0.0869687	Down Regulation	1	22347622	22349317	-	1360	AGD2	GO:0016491;GO:0016491;GO:0016491;GO:0055114;GO:0055114;GO:0055114;GO:0016491;GO:0016491;GO:0055114;GO:0055114;	-	-	Probable aldo-keto reductase 2 [Source:UniProtKB/Swiss-Prot;Acc:Q84M96]	Q84M96
AT4G22105	51.0674	32.1367	69.9982	2.17814	1.1231	0.0191168	0.0869969	Up Regulation	4	11710054	11710651	-	471	SCRL26	GO:0005576;GO:0005576;GO:0006952;GO:0007165;GO:0007165;GO:0031640;GO:0031640;GO:0050832;GO:0050832;	-	-	Putative defensin-like protein 235 [Source:UniProtKB/Swiss-Prot;Acc:P82645]	P82645 A0A178UW41
AT1G62520	4.93698	8.30546	1.56851	0.188852	-2.40467	0.0193161	0.0877478	Down Regulation	1	23144385	23145531	+	1147	-	GO:0005515;GO:0008150;	-	-	Sulfated surface-like glycoprotein [Source:UniProtKB/TrEMBL;Acc:Q9SXE5]	Q9SXE5
AT4G29180	5.09594	1.72645	8.46542	4.90336	2.29377	0.0197659	0.0893686	Up Regulation	4	14385471	14389775	+	3193	RHS16	GO:0000166;GO:0004672;GO:0004672;GO:0004674;GO:0004674;GO:0005515;GO:0005515;GO:0005524;GO:0005524;GO:0005524;GO:0006468;GO:0006468;GO:0016020;GO:0016021;GO:0016021;GO:0016301;GO:0016310;GO:0016740;GO:0000166;GO:0004672;GO:0004672;GO:0004674;GO:0005515;GO:0005524;GO:0005524;GO:0005524;GO:0006468;GO:0006468;GO:0016020;GO:0016021;GO:0016021;GO:0016301;GO:0016310;GO:0016740;GO:0000166;GO:0004672;GO:…	-	-	RHS16 [Source:UniProtKB/TrEMBL;Acc:A0A178V2M3]	C0LGR6 A0A178V2M3
AT1G15385	44.1885	27.1587	61.2183	2.2541	1.17255	0.0198181	0.0895696	Up Regulation	1	5292712	5293338	-	627	-	GO:0008150;	-	-	Cotton fiber protein [Source:UniProtKB/TrEMBL;Acc:Q8L7A6]	Q8L7A6 A0A178W575
AT1G01420	2.70691	0.370533	5.04329	13.6109	3.76669	0.0198581	0.0896629	Up Regulation	1	154367	156178	-	1812	UGT72B3	GO:0008194;GO:0016740;GO:0016757;GO:0016758;GO:0005783;GO:0005783;GO:0008194;GO:0008194;GO:0016740;GO:0016757;GO:0016758;GO:0043231;GO:0080043;GO:0080043;GO:0080044;	K08237	EC:2.4.1.218	UDP-glucosyl transferase 72B3 [Source:TAIR;Acc:AT1G01420]	Q9LNI1 W8PW48
AT2G40390	22.0398	29.65	14.4297	0.486669	-1.03899	0.0199336	0.0898979	Down Regulation	2	16867293	16869104	+	1726	-	GO:0008150;	-	-	Neuronal PAS domain protein [Source:UniProtKB/TrEMBL;Acc:Q6DR18]	Q6DR18
AT5G35900	9.88391	4.96068	14.8072	2.98491	1.57769	0.0201489	0.0906741	Up Regulation	5	14028682	14029426	+	745	LBD35	GO:0008150;	-	-	LBD35 [Source:UniProtKB/TrEMBL;Acc:A0A178UHA2]	Q9FFL3 A0A178UHA2
AT5G42840	5.70857	9.78437	1.63278	0.166876	-2.58315	0.0208109	0.093018	Down Regulation	5	17179073	17181365	+	2293	-	GO:0035556;GO:0046872;	-	-	CHP-rich zinc finger protein-like [Source:UniProtKB/TrEMBL;Acc:Q9FMN5]	F4K343
AT1G20030	13.9974	19.7386	8.25619	0.418277	-1.25747	0.0209808	0.09356	Down Regulation	1	6945425	6947344	+	1652	-	GO:0003674;GO:0005576;GO:0006952;GO:0031225;GO:0031225;	-	-	Pathogenesis-related thaumatin superfamily protein [Source:UniProtKB/TrEMBL;Acc:Q9LNT0]	Q8GUG1
AT1G50090	21.3565	14.1598	28.5531	2.01648	1.01184	0.0210668	0.0937621	Up Regulation	1	18554564	18556826	-	1213	BCAT7	GO:0003824;GO:0003824;GO:0004084;GO:0004084;GO:0004084;GO:0004084;GO:0005829;GO:0005829;GO:0008483;GO:0008652;GO:0009081;GO:0009081;GO:0009082;GO:0016740;GO:0052654;GO:0052655;GO:0052656;	K00826	EC:2.6.1.42	Putative branched-chain-amino-acid aminotransferase 7 [Source:UniProtKB/Swiss-Prot;Acc:Q9LPM8]	Q9LPM8
AT3G20110	16.3361	10.3059	22.3663	2.17024	1.11786	0.0211662	0.0940956	Up Regulation	3	7021263	7023299	+	1951	CYP705A20	GO:0004497;GO:0004497;GO:0005506;GO:0005506;GO:0016020;GO:0016020;GO:0016020;GO:0016021;GO:0016021;GO:0016491;GO:0016705;GO:0016705;GO:0016709;GO:0016709;GO:0020037;GO:0020037;GO:0046872;GO:0055114;GO:0055114;GO:0055114;	K23814	EC:1.14.-.-	CYP705A20 [Source:UniProtKB/TrEMBL;Acc:A0A178V8F4]	Q9LJY7 A0A178V8F4
AT1G07010	37.9771	50.95	25.0042	0.49076	-1.02691	0.0213246	0.0945446	Down Regulation	1	2152798	2155269	+	1682	-	GO:0004721;GO:0004721;GO:0006470;GO:0009507;GO:0009507;GO:0009536;GO:0016311;GO:0016787;GO:0016787;GO:0016787;GO:0016791;GO:0016791;GO:0030145;GO:0030145;GO:0046872;GO:0016787;GO:0016787;GO:0005777;GO:0005777;GO:0016787;GO:0016787;	-	-	Calcineurin-like metallo-phosphoesterase superfamily protein [Source:UniProtKB/TrEMBL;Acc:F4HNW0]	Q8L774 A0A178WH32
AT1G65490	13.4228	21.2191	5.62652	0.265163	-1.91505	0.0213907	0.094674	Down Regulation	1	24354646	24355490	+	728	-	GO:0016021;GO:0016021;GO:0016021;GO:0016021;GO:0005886;GO:0009617;GO:0016021;GO:0016021;GO:0071456;	-	-	unknown protein; FUNCTIONS IN: molecular_function unknown; INVOLVED IN: biological_process unknown; LOCATED IN: endomembrane system; EXPRESSED IN: 22 plant structures; EXPRESSED DURING: 13 growth stages; BEST Arabidopsis thaliana protein match is: u /.../ protein (TAIR:AT1G65486.1); Ha. [Source:TAIR;Acc:AT1G65490]	A0A1P8ANJ1
AT4G10530	3.96511	1.06953	6.86069	6.41469	2.68138	0.021462	0.0948784	Up Regulation	4	6508600	6511670	+	2244	-	GO:0004252;GO:0004252;GO:0004252;GO:0005576;GO:0005615;GO:0006508;GO:0006508;GO:0006508;GO:0008233;GO:0008236;GO:0008236;GO:0016787;	-	-	Subtilase family protein [Source:TAIR;Acc:AT4G10530]	-
AT5G39630	11.7925	6.75806	16.8269	2.4899	1.31609	0.0225035	0.0985022	Up Regulation	5	15868262	15869714	+	624	-	GO:0000149;GO:0000149;GO:0005484;GO:0005484;GO:0005789;GO:0005789;GO:0005794;GO:0005794;GO:0005829;GO:0005829;GO:0006623;GO:0006623;GO:0006886;GO:0006886;GO:0006888;GO:0006888;GO:0006891;GO:0006891;GO:0006896;GO:0006896;GO:0012507;GO:0012507;GO:0015031;GO:0016020;GO:0016020;GO:0016020;GO:0016021;GO:0016192;GO:0016192;GO:0031201;GO:0031201;GO:0031902;GO:0031902;GO:0042147;GO:0042147;GO:0048280;GO:…	K08493	-	Vesicle transport v-SNARE family protein [Source:UniProtKB/TrEMBL;Acc:Q1PDQ2]	Q1PDQ2 A0A654G6K4
AT3G02110	16.4678	22.7023	10.2332	0.450758	-1.14958	0.0225795	0.0987419	Down Regulation	3	370668	373805	-	1824	SCPL25	GO:0004180;GO:0004185;GO:0004185;GO:0004185;GO:0004185;GO:0005576;GO:0005615;GO:0005773;GO:0006508;GO:0006508;GO:0006508;GO:0008233;GO:0009742;GO:0016787;GO:0051603;	K16297	EC:3.4.16.-	Serine carboxypeptidase-like 25 [Source:UniProtKB/Swiss-Prot;Acc:Q8L9Y0]	Q8L9Y0 A0A178VL08
AT1G26530	8.49036	12.8403	4.1404	0.322453	-1.63284	0.0227285	0.0992055	Down Regulation	1	9165360	9167570	+	1339	-	GO:0003674;GO:0005730;GO:0005730;GO:0005730;GO:0006364;GO:0032040;GO:0032040;GO:0032040;GO:0042254;	K14566	-	PIN domain-like family protein [Source:UniProtKB/TrEMBL;Acc:F4HP91]	F4HP91
AT4G00050	13.7037	8.11398	19.2935	2.37781	1.24963	0.0231409	0.100777	Up Regulation	4	17639	20183	+	1886	UNE10	GO:0003677;GO:0003677;GO:0003700;GO:0003700;GO:0005515;GO:0005634;GO:0005634;GO:0005634;GO:0006351;GO:0006355;GO:0006355;GO:0009416;GO:0009506;GO:0009506;GO:0009567;GO:0009567;GO:0009637;GO:0009704;GO:0009845;GO:0009959;GO:0010187;GO:0010218;GO:0046983;GO:0046983;GO:0090351;GO:0003677;GO:0003677;GO:0005634;GO:0046983;GO:0046983;GO:0003677;GO:0003677;GO:0005634;GO:0046983;GO:0046983;	-	-	Transcription factor UNE10 [Source:UniProtKB/Swiss- Prot;Acc:Q8GZ38]	Q8GZ38
AT1G30990	7.45225	3.34478	11.5597	3.45604	1.78912	0.0242036	0.104224	Up Regulation	1	11051999	11053295	+	822	-	GO:0006952;GO:0006952;	-	-	F17F8.9 [Source:UniProtKB/TrEMBL;Acc:Q9FYJ0]	Q9FYJ0 A0A5S9WGM4
AT4G39110	16.0693	21.948	10.1905	0.464302	-1.10686	0.0242228	0.104268	Down Regulation	4	18221993	18225238	-	3246	-	GO:0000166;GO:0004672;GO:0004672;GO:0004672;GO:0004674;GO:0004674;GO:0005515;GO:0005524;GO:0005524;GO:0005524;GO:0005886;GO:0005886;GO:0006468;GO:0006468;GO:0009506;GO:0009506;GO:0009507;GO:0009507;GO:0016020;GO:0016021;GO:0016021;GO:0016301;GO:0016310;GO:0016324;GO:0016324;GO:0016740;GO:0046777;GO:0046777;GO:0080092;GO:0080092;	-	-	Probable receptor-like protein kinase At4g39110 [Source:UniProtKB/Swiss-Prot;Acc:Q9T020]	Q9T020 A0A178USN1
AT1G04470	2.96639	0.370533	5.56225	15.0115	3.908	0.0245536	0.105338	Up Regulation	1	1210924	1214841	-	3611	-	GO:0008150;	-	-	F19P19.6 protein [Source:UniProtKB/TrEMBL;Acc:P93812]	P93812
AT5G38410	7.6969	11.7344	3.65941	0.311854	-1.68106	0.024559	0.105342	Down Regulation	5	15376988	15378642	-	1410	-	GO:0003729;GO:0004497;GO:0004497;GO:0005618;GO:0005618;GO:0009507;GO:0009507;GO:0009507;GO:0009536;GO:0009536;GO:0009570;GO:0009570;GO:0009579;GO:0009579;GO:0009637;GO:0009853;GO:0009853;GO:0009941;GO:0009941;GO:0010114;GO:0010218;GO:0015977;GO:0015977;GO:0015979;GO:0015979;GO:0015979;GO:0016020;GO:0016491;GO:0016829;GO:0016984;GO:0016984;GO:0019253;GO:0022626;GO:0022626;GO:0048046;GO:0048046;GO:…	K01602	EC:4.1.1.39	Ribulose bisphosphate carboxylase small chain [Source:UniProtKB/TrEMBL;Acc:B3H5S2]	P10798 A0A178URY8
AT2G37370	9.59106	5.1001	14.082	2.76113	1.46526	0.024595	0.105437	Up Regulation	2	15679107	15684718	+	2674	-	GO:0003674;GO:0008150;GO:0003674;GO:0008150;GO:0003674;GO:0008150;	-	-	unknown protein; BEST Arabidopsis thaliana protein match is: unknown protein (TAIR:AT5G13560.1); Ha. [Source:TAIR;Acc:AT2G37370]	F4IQ39
AT5G50360	2.64144	0.328463	4.95441	15.0836	3.91491	0.0253501	0.107952	Up Regulation	5	20505089	20506354	-	1266	-	GO:0005634;GO:2000143;	-	-	von willebrand factor A domain protein [Source:UniProtKB/TrEMBL;Acc:Q9FK36]	Q9FK36 A0A654G9Q5
AT3G53820	6.87319	3.00067	10.7457	3.5811	1.8404	0.0253592	0.107971	Up Regulation	3	19938564	19939231	+	668	-	GO:0003676;GO:0003700;GO:0003700;GO:0006355;GO:0006355;	-	-	C2H2 and C2HC zinc fingers superfamily protein [Source:UniProtKB/TrEMBL;Acc:Q9M344]	A0A384L7J9 Q9M344
AT4G31405	9.18635	4.83769	13.535	2.79783	1.48431	0.0253728	0.108009	Up Regulation	4	15239901	15241672	-	688	-	-	-	-	-	A0A1P8B3I7
AT3G25240	16.5459	22.4893	10.6025	0.471446	-1.08483	0.0253798	0.108019	Down Regulation	3	9192493	9193615	+	1123	-	GO:0005524;GO:0005524;	-	-	Sulfate/thiosulfate import ATP-binding protein, putative (DUF506) [Source:UniProtKB/TrEMBL;Acc:Q9LSF2]	Q9LSF2
AT3G17350	64.1578	87.1811	41.1344	0.471827	-1.08367	0.0254001	0.108085	Down Regulation	3	5934033	5935376	+	1128	-	GO:0016020;GO:0016021;GO:0016301;GO:0016301;GO:0016310;GO:0030247;GO:0030247;GO:0016301;GO:0016301;GO:0016310;GO:0030247;GO:0030247;	-	-	Wall-associated receptor kinase carboxy-terminal protein [Source:UniProtKB/TrEMBL;Acc:F4J551]	Q9LUT6
AT1G21360	8.86065	13.2793	4.44195	0.3345	-1.57992	0.0254702	0.108304	Down Regulation	1	7481184	7483513	+	1452	GLTP2	GO:0005737;GO:0005737;GO:0005829;GO:0005829;GO:0006869;GO:0008289;GO:0008289;GO:0016020;GO:0016020;GO:0035627;GO:0035627;GO:0120009;GO:0120009;GO:0120009;GO:0120013;GO:0120013;GO:1902387;GO:1902387;GO:1902388;GO:1902388;GO:1902389;GO:0005737;GO:0005737;GO:0120009;GO:0120009;GO:0120013;GO:0120013;GO:0005737;GO:0005737;GO:0016020;GO:0016021;GO:0016021;GO:0120009;GO:0120009;GO:0120013;GO:0120013;	-	-	Glycolipid transfer protein 2 [Source:UniProtKB/Swiss-Prot;Acc:Q6NLQ3]	Q6NLQ3
AT3G12955	1.86304	3.72609	0	0	#NAME?	0.025494	0.108338	Down Regulation	3	4135406	4136143	-	738	-	GO:0003674;GO:0009733;GO:0009733;	-	-	At3g12955 [Source:UniProtKB/TrEMBL;Acc:Q9LSI2]	Q9LSI2
AT3G25190	3.21547	5.78344	0.647501	0.111958	-3.15897	0.0255459	0.108465	Down Regulation	3	9174398	9175866	+	1019	-	GO:0005381;GO:0005381;GO:0005381;GO:0005384;GO:0005384;GO:0005384;GO:0005773;GO:0005774;GO:0005774;GO:0006811;GO:0006879;GO:0006880;GO:0006880;GO:0006880;GO:0010039;GO:0010039;GO:0016020;GO:0016020;GO:0016020;GO:0016021;GO:0016021;GO:0030026;GO:0030026;GO:0030026;GO:0034755;GO:0055072;GO:0071281;GO:0071369;GO:0071421;GO:0071732;	K22736	-	Vacuolar iron transporter homolog 2.1 [Source:UniProtKB/Swiss-Prot;Acc:Q9LSF6]	Q9LSF6 A0A178VAT5
AT3G10870	19.4362	26.8054	12.067	0.45017	-1.15146	0.0259745	0.109941	Down Regulation	3	3400824	3402776	-	1399	MES17	GO:0005515;GO:0009694;GO:0009696;GO:0016787;GO:0016787;GO:0016788;GO:0016788;GO:0033473;GO:0033473;GO:0048367;GO:0048367;GO:0080030;GO:0080030;GO:0080030;GO:0080031;GO:0080032;	-	-	Methylesterase 17 [Source:UniProtKB/Swiss- Prot;Acc:Q9SG92]	Q9SG92
AT5G13150	17.7148	23.7875	11.6421	0.489421	-1.03085	0.0262259	0.110842	Down Regulation	5	4172734	4175362	-	2629	ATEXO70C1	GO:0000145;GO:0000145;GO:0000145;GO:0005515;GO:0005515;GO:0005634;GO:0005634;GO:0006887;GO:0006887;GO:0006887;GO:0006887;GO:0015031;GO:0015031;GO:0080092;GO:0080092;GO:0090406;GO:0090406;	K07195	-	Exocyst subunit Exo70 family protein [Source:UniProtKB/TrEMBL;Acc:Q9FY95]	Q9FY95
AT1G79840	6.81475	10.5551	3.07443	0.291275	-1.77955	0.0264877	0.111683	Down Regulation	1	30036956	30041440	+	3204	GL2	GO:0000981;GO:0003677;GO:0003677;GO:0003677;GO:0005634;GO:0005634;GO:0006355;GO:0006355;GO:0006357;GO:0008289;GO:0008289;GO:0043565;GO:0000981;GO:0003677;GO:0003677;GO:0003677;GO:0003700;GO:0003700;GO:0005634;GO:0005634;GO:0005634;GO:0006355;GO:0006355;GO:0006357;GO:0008289;GO:0008289;GO:0009957;GO:0009957;GO:0010062;GO:0010062;GO:0043565;GO:0043565;GO:0000981;GO:0003677;GO:0003677;GO:0003677;GO:…	K09338	-	HD-ZIP IV family of homeobox-leucine zipper protein with lipid-binding START domain-containing protein [Source:UniProtKB/TrEMBL;Acc:F4HQC0]	P46607 A0A654EQJ1
AT4G28085	247.605	124.898	370.312	2.96492	1.56799	0.0265082	0.111716	Up Regulation	4	13959872	13960750	+	879	-	GO:0008150;GO:0016020;GO:0016021;GO:0016021;GO:0031225;GO:0031225;GO:0008150;GO:0016020;GO:0016021;GO:0016021;GO:0031225;GO:0031225;	-	-	Transmembrane protein [Source:UniProtKB/TrEMBL;Acc:Q94AQ4]	A0A178UWL3 Q94AQ4
AT1G01190	31.4968	45.1565	17.8371	0.395007	-1.34005	0.026515	0.111716	Down Regulation	1	82984	84946	-	1751	CYP78A8	GO:0004497;GO:0004497;GO:0005506;GO:0005506;GO:0008150;GO:0016020;GO:0016021;GO:0016021;GO:0016491;GO:0016705;GO:0016705;GO:0020037;GO:0020037;GO:0046872;GO:0055114;GO:0055114;GO:0055114;GO:0004497;GO:0004497;GO:0005506;GO:0005506;GO:0016020;GO:0016021;GO:0016021;GO:0016491;GO:0016705;GO:0016705;GO:0020037;GO:0020037;GO:0046872;GO:0055114;GO:0055114;GO:0055114;	K20619	-	CYP78A8 [Source:UniProtKB/TrEMBL;Acc:A0A178WIC4]	F4HS79
AT4G34320	12.4793	17.6235	7.33519	0.416216	-1.2646	0.0265854	0.111868	Down Regulation	4	16420416	16423986	+	1946	-	GO:0016020;GO:0016021;GO:0016021;GO:0016020;GO:0016021;GO:0016021;	-	-	UPF0496 protein At4g34320 [Source:UniProtKB/Swiss- Prot;Acc:Q9SYZ7]	Q9SYZ7 A0A178UUT1
AT3G46810	1.80898	3.61796	0	0	#NAME?	0.0266754	0.112126	Down Regulation	3	17238231	17240623	-	2393	-	GO:0005622;GO:0035556;GO:0035556;GO:0046872;	-	-	Cysteine/Histidine-rich C1 domain family protein [Source:UniProtKB/TrEMBL;Acc:Q9STF5]	Q9STF5
AT5G52570	17.522	10.0006	25.0434	2.50419	1.32434	0.0268239	0.112504	Up Regulation	5	21334793	21337126	-	1269	BETA-OHASE 2	GO:0005506;GO:0005506;GO:0008610;GO:0008610;GO:0009507;GO:0009536;GO:0016020;GO:0016021;GO:0016021;GO:0016117;GO:0016123;GO:0016123;GO:0016491;GO:0016491;GO:0016491;GO:0016787;GO:0016787;GO:0031969;GO:0031969;GO:0046872;GO:0055114;GO:0055114;GO:0055114;	K15746	EC:1.14.15.24	Beta-carotene 3-hydroxylase 2, chloroplastic [Source:UniProtKB/Swiss-Prot;Acc:Q9LTG0]	Q9LTG0
AT3G62040	8.36663	12.6933	4.0399	0.318269	-1.65168	0.0272066	0.113614	Down Regulation	3	22975328	22976603	-	930	-	GO:0003674;GO:0005575;GO:0008150;GO:0016787;GO:0016787;GO:0016787;	K18551	EC:3.1.3.-	Haloacid dehalogenase-like hydrolase (HAD) superfamily protein [Source:UniProtKB/TrEMBL;Acc:F4IX29]	F4IX29 A0A654FJZ3
AT4G23600	8.03343	12.3104	3.75647	0.305146	-1.71243	0.0281145	0.116624	Down Regulation	4	12310379	12313212	+	2310	CORI3	GO:0003824;GO:0003824;GO:0004121;GO:0004121;GO:0005773;GO:0005773;GO:0005829;GO:0006520;GO:0006520;GO:0006520;GO:0008483;GO:0008483;GO:0008483;GO:0009058;GO:0009058;GO:0009611;GO:0009611;GO:0009737;GO:0009737;GO:0009753;GO:0009753;GO:0010188;GO:0010188;GO:0016829;GO:0030170;GO:0030170;GO:0042538;GO:0042538;GO:0048046;GO:0048046;GO:0003824;GO:0003824;GO:0006520;GO:0006520;GO:0008483;GO:0008483;GO:…	K21623	EC:4.4.1.35	Cystine lyase CORI3 [Source:UniProtKB/Swiss- Prot;Acc:Q9SUR6]	Q9SUR6 A0A654FS54
AT4G27660	12.116	17.0219	7.21008	0.423578	-1.2393	0.0282702	0.117119	Down Regulation	4	13817095	13818184	-	860	-	-	-	-	Putative uncharacterized protein [Source:UniProtKB/TrEMBL;Acc:Q1PE44]	Q1PE44 A0A178V4K2
AT1G30100	14.0463	8.45487	19.6378	2.32266	1.21578	0.0284554	0.117668	Up Regulation	1	10571310	10573365	+	2056	NCED5	GO:0009414;GO:0009414;GO:0009507;GO:0009507;GO:0009507;GO:0009535;GO:0009535;GO:0009536;GO:0009570;GO:0009570;GO:0009579;GO:0009579;GO:0009579;GO:0009688;GO:0009688;GO:0009688;GO:0010162;GO:0010162;GO:0010436;GO:0010436;GO:0016020;GO:0016121;GO:0016121;GO:0016491;GO:0016702;GO:0016702;GO:0045549;GO:0045549;GO:0045549;GO:0046872;GO:0046872;GO:0051213;GO:0055114;GO:0055114;GO:0055114;	K09840	EC:1.13.11.51	Probable 9-cis-epoxycarotenoid dioxygenase NCED5, chloroplastic [Source:UniProtKB/Swiss-Prot;Acc:Q9C6Z1]	Q9C6Z1 A0A5S9WD03
AT5G55250	8.42903	3.64439	13.2137	3.62576	1.85828	0.0288989	0.119192	Up Regulation	5	22407427	22410974	-	1603	IAMT1	GO:0000287;GO:0000287;GO:0005575;GO:0008168;GO:0008168;GO:0008168;GO:0008757;GO:0009944;GO:0009944;GO:0010252;GO:0010252;GO:0016740;GO:0032259;GO:0032259;GO:0042802;GO:0042802;GO:0046872;GO:0051749;GO:0051749;GO:0103007;GO:0103007;GO:0008168;	K18848	EC:2.1.1.278	Indole-3-acetate O-methyltransferase 1 [Source:UniProtKB/Swiss-Prot;Acc:Q9FLN8]	Q9FLN8 A0A654GBN2
AT1G58320	9.05199	4.25924	13.8447	3.25052	1.70067	0.0289668	0.119365	Up Regulation	1	21633858	21635344	-	753	PCR9	GO:0016020;GO:0016021;GO:0016021;	-	-	Protein PLANT CADMIUM RESISTANCE 9 [Source:UniProtKB/Swiss-Prot;Acc:P0CW98]	P0CW98 A0A178W288
AT5G46500	7.64105	3.58911	11.693	3.25792	1.70395	0.029317	0.120421	Up Regulation	5	18855955	18858552	+	2325	-	GO:0008150;GO:0008150;	-	-	Protein VARIATION IN COMPOUND TRIGGERED ROOT growth protein [Source:UniProtKB/TrEMBL;Acc:Q9FHF5]	Q9FHF5
AT1G44414	9.06789	15.6644	2.4714	0.157772	-2.66409	0.0294448	0.120739	Down Regulation	1	16847684	16848343	+	660	-	GO:0008150;	-	-	At1g44414 [Source:UniProtKB/TrEMBL;Acc:Q94LA6]	Q94LA6 A0A178W365
AT5G51610	8.90215	13.1877	4.61664	0.350073	-1.51427	0.0294917	0.120816	Down Regulation	5	20965577	20966805	+	549	-	GO:0000027;GO:0000027;GO:0003735;GO:0003735;GO:0003735;GO:0005840;GO:0005840;GO:0005840;GO:0005840;GO:0006412;GO:0006412;GO:0006412;GO:0015934;GO:0019843;GO:0019843;GO:0022625;GO:0070180;	K02867	-	50S ribosomal protein L11-like [Source:UniProtKB/TrEMBL;Acc:Q9FHM3]	A0A178UAU2 Q9FHM3
AT4G15740	11.7731	16.814	6.73215	0.400391	-1.32052	0.0295177	0.120901	Down Regulation	4	8964683	8966351	-	1669	-	GO:0003674;GO:0005575;GO:0008150;	-	-	Calcium-dependent lipid-binding (CaLB domain) family protein [Source:UniProtKB/TrEMBL;Acc:O23425]	O23425
AT5G05500	9.12985	4.619	13.6407	2.95317	1.56226	0.0296211	0.121281	Up Regulation	5	1629610	1630478	+	869	-	GO:0009826;GO:0009826;GO:0031982;GO:0031982;GO:0048767;GO:0048767;GO:0071944;	-	-	At5g05500 [Source:UniProtKB/TrEMBL;Acc:Q9FFG5]	A0A654FYM2 Q9FFG5
AT3G58250	1.81977	0	3.63955	Inf	Inf	0.0301334	0.122856	Up Regulation	3	21570745	21572143	-	954	-	GO:0003674;GO:0005515;GO:0008150;	-	-	TRAF-like family protein [Source:TAIR;Acc:AT3G58250]	Q9M2J1
AT4G36280	4.68729	7.78796	1.58662	0.203727	-2.29529	0.0305856	0.124238	Down Regulation	4	17165253	17169375	-	2239	MORC2	GO:0000166;GO:0003677;GO:0003677;GO:0003723;GO:0003723;GO:0004518;GO:0004519;GO:0004519;GO:0005515;GO:0005524;GO:0005524;GO:0005634;GO:0005634;GO:0005768;GO:0005768;GO:0006281;GO:0006281;GO:0006282;GO:0006282;GO:0006325;GO:0006325;GO:0006952;GO:0006974;GO:0009626;GO:0009626;GO:0016301;GO:0016301;GO:0016310;GO:0016740;GO:0016787;GO:0016887;GO:0016887;GO:0031047;GO:0031047;GO:0051607;GO:0051607;GO:…	-	-	Protein MICRORCHIDIA 2 [Source:UniProtKB/Swiss- Prot;Acc:Q5FV35]	Q5FV35 A0A654FWC2
AT2G33385	13.8466	19.302	8.39122	0.434733	-1.2018	0.0310412	0.125793	Down Regulation	2	14147382	14149902	-	1680	ARPC2B	GO:0003779;GO:0003779;GO:0005737;GO:0005737;GO:0005856;GO:0005885;GO:0005885;GO:0015629;GO:0015629;GO:0030041;GO:0030041;GO:0030833;GO:0030833;GO:0034314;GO:0034314;GO:0003779;GO:0005200;GO:0005200;GO:0005737;GO:0005737;GO:0005856;GO:0005885;GO:0005885;GO:0005885;GO:0005885;GO:0007015;GO:0007015;GO:0015629;GO:0015629;GO:0030041;GO:0030041;GO:0030833;GO:0030833;GO:0034314;GO:0034314;GO:0034314;GO:…	K05758	-	Actin-related protein 2/3 complex subunit 2B [Source:UniProtKB/Swiss-Prot;Acc:F4IVU1]	F4IVU1
AT1G65680	4.81583	1.71324	7.91842	4.62189	2.20848	0.0310446	0.125793	Up Regulation	1	24427266	24428673	+	1096	EXPB2	GO:0005576;GO:0005576;GO:0005576;GO:0005618;GO:0005618;GO:0009826;GO:0009826;GO:0009828;GO:0009828;GO:0016020;GO:0016020;GO:0019953;GO:0019953;GO:0071555;	-	-	Putative expansin-B2 [Source:UniProtKB/Swiss- Prot;Acc:Q9SHY6]	Q9SHY6 A0A654ELN9
AT1G71450	12.3184	17.2554	7.38134	0.42777	-1.22509	0.0311198	0.126058	Down Regulation	1	26927012	26928056	+	1045	ERF021	GO:0003677;GO:0003677;GO:0003677;GO:0003700;GO:0003700;GO:0003700;GO:0005634;GO:0005634;GO:0006355;GO:0006355;GO:0009873;GO:0009873;	-	-	Ethylene-responsive transcription factor ERF021 [Source:UniProtKB/Swiss-Prot;Acc:Q9C9I2]	Q9C9I2 A0A5S9WRG2
AT5G24410	4.62622	7.61967	1.63278	0.214284	-2.2224	0.0312054	0.126355	Down Regulation	5	8332420	8334129	-	1201	PGL4	GO:0005737;GO:0005737;GO:0005829;GO:0005829;GO:0005829;GO:0005975;GO:0005975;GO:0006098;GO:0006098;GO:0006098;GO:0009051;GO:0009051;GO:0016787;GO:0017057;GO:0017057;GO:0017057;GO:0017057;GO:0031982;	K01057	EC:3.1.1.31	Probable 6-phosphogluconolactonase 4 [Source:UniProtKB/Swiss-Prot;Acc:Q9FIN1]	Q9FIN1 A0A178UFN1
AT4G25980	6.26785	2.70107	9.83463	3.64101	1.86434	0.0312831	0.12647	Up Regulation	4	13189393	13191507	+	1387	PER43	GO:0004601;GO:0004601;GO:0004601;GO:0005576;GO:0005576;GO:0006979;GO:0006979;GO:0006979;GO:0016020;GO:0016021;GO:0016021;GO:0016491;GO:0020037;GO:0020037;GO:0020037;GO:0042744;GO:0042744;GO:0046872;GO:0046872;GO:0055114;GO:0055114;GO:0055114;GO:0098869;GO:0004601;GO:0004601;GO:0004601;GO:0004601;GO:0005576;GO:0005576;GO:0006979;GO:0006979;GO:0009505;GO:0009505;GO:0009506;GO:0009506;GO:0016491;GO:…	K00430	EC:1.11.1.7	Peroxidase 43 [Source:UniProtKB/Swiss- Prot;Acc:Q9SZH2]	Q9SZH2 A0A654FTA2
AT5G22870	13.7531	19.326	8.1803	0.42328	-1.24032	0.0313491	0.12667	Down Regulation	5	7646903	7647679	-	777	-	GO:0008150;GO:0016020;GO:0016021;GO:0016021;	-	-	Gb [Source:UniProtKB/TrEMBL;Acc:Q9FFC1]	Q9FFC1
AT2G15340	4.17915	1.42685	6.93146	4.85787	2.28032	0.0315416	0.127225	Up Regulation	2	6677225	6677928	+	704	-	GO:0008150;	-	-	Expressed protein [Source:UniProtKB/TrEMBL;Acc:Q9SJP7]	Q9SJP7 A0A654EY50
AT5G62470	15.6762	21.6037	9.74881	0.451257	-1.14798	0.0322219	0.129381	Down Regulation	5	25078991	25081141	-	1789	MYB96	GO:0003677;GO:0003677;GO:0003700;GO:0005634;GO:0005634;GO:0006355;GO:0006952;GO:0009409;GO:0009414;GO:0009651;GO:0009737;GO:0009738;GO:0009751;GO:0009787;GO:0010025;GO:0010115;GO:0010468;GO:0030154;GO:0043565;GO:0044212;GO:0045893;GO:1904278;GO:2000033;	K09422	-	Transcription factor MYB96 [Source:UniProtKB/Swiss- Prot;Acc:Q24JK1]	Q24JK1 A0A5S9YIL4
AT5G47380	1.73739	0	3.47478	Inf	Inf	0.0323695	0.129793	Up Regulation	5	19221274	19224652	-	2546	-	-	-	-	Protein of unknown function, DUF547 [Source:TAIR;Acc:AT5G47380]	A0A1P8BEI4
AT3G25010	15.7627	9.67459	21.8508	2.25857	1.17541	0.0326619	0.130715	Up Regulation	3	9110057	9112936	-	2880	AtRLP41	GO:0005515;GO:0005886;GO:0010150;GO:0016021;GO:0071215;GO:0005515;GO:0016020;GO:0016021;GO:0016021;	-	-	Receptor like protein 41 [Source:UniProtKB/TrEMBL;Acc:A0A1I9LTP5]	Q9LJS2
AT3G42550	17.455	23.5003	11.4096	0.48551	-1.04243	0.0326674	0.130715	Down Regulation	3	14665728	14669135	-	1293	-	GO:0004190;GO:0004190;GO:0006508;GO:0006508;GO:0006508;GO:0008233;GO:0016787;GO:0030163;	-	-	Eukaryotic aspartyl protease family protein [Source:UniProtKB/TrEMBL;Acc:F4JF07]	F4JF07
AT1G78950	16.1151	21.7037	10.5265	0.485011	-1.04391	0.0337393	0.134166	Down Regulation	1	29684236	29688800	-	2729	-	GO:0000250;GO:0000250;GO:0005811;GO:0005811;GO:0016104;GO:0016104;GO:0016853;GO:0016866;GO:0016866;GO:0042300;GO:0042300;GO:0000250;GO:0000250;GO:0005811;GO:0005811;GO:0016104;GO:0016104;GO:0016104;GO:0016853;GO:0016866;GO:0016866;GO:0042300;GO:0042300;GO:0042300;GO:0042300;	K15813	EC:5.4.99.39	Terpenoid cyclases family protein [Source:TAIR;Acc:AT1G78950]	B6EXY6 A0A178WBX1
AT1G74140	7.2823	3.52384	11.0408	3.13316	1.64762	0.0343962	0.135981	Up Regulation	1	27876905	27879780	+	1182	RBL17	GO:0004252;GO:0016021;GO:0004252;GO:0004252;GO:0004252;GO:0006508;GO:0009507;GO:0009536;GO:0016020;GO:0016021;GO:0016021;GO:0016021;GO:0031969;GO:0031969;GO:0004252;GO:0016021;GO:0004252;GO:0016021;GO:0004252;GO:0016021;	-	-	Rhomboid-like protein 17, chloroplastic [Source:UniProtKB/Swiss-Prot;Acc:B3H707]	B3H707
AT1G20320	3.017	5.38649	0.647501	0.120208	-3.05639	0.0347084	0.137051	Down Regulation	1	7033657	7034881	-	1225	-	GO:0004721;GO:0004721;GO:0004721;GO:0005634;GO:0005634;GO:0005634;GO:0008420;GO:0008420;GO:0008420;GO:0008420;GO:0016787;GO:0070940;GO:0070940;GO:0070940;GO:0070940;	K18999	EC:3.1.3.16	F14O10.8 protein [Source:UniProtKB/TrEMBL;Acc:Q9LN24]	Q9LN24 A0A178W2R0
AT4G12330	7.55378	3.57589	11.5317	3.22484	1.68923	0.0347339	0.137105	Up Regulation	4	7317508	7319774	-	1941	CYP706A7	GO:0004497;GO:0005506;GO:0005506;GO:0016020;GO:0016020;GO:0016021;GO:0016021;GO:0016491;GO:0016705;GO:0016705;GO:0016709;GO:0020037;GO:0020037;GO:0046872;GO:0055114;GO:0055114;GO:0055114;	-	-	Cytochrome P450, family 706, subfamily A, polypeptide 7 [Source:UniProtKB/TrEMBL;Acc:Q9STH8]	Q9STH8
AT3G45680	10.2535	5.59118	14.9158	2.66774	1.41562	0.0353517	0.138856	Up Regulation	3	16770888	16773185	+	2061	NPF2.3	GO:0005886;GO:0005886;GO:0005886;GO:0006857;GO:0006857;GO:0009624;GO:0009624;GO:0015112;GO:0015112;GO:0015333;GO:0015706;GO:0015706;GO:0016020;GO:0016020;GO:0016020;GO:0016021;GO:0016021;GO:0022857;GO:0022857;GO:0035673;GO:0042128;GO:0042128;GO:0055085;GO:0055085;GO:0071472;GO:0071472;GO:1904680;	-	-	Protein NRT1/ PTR FAMILY 2.3 [Source:UniProtKB/Swiss-Prot;Acc:Q9M175]	Q9M175 A0A654FD24
AT3G60420	7.11992	3.48421	10.7556	3.08697	1.62619	0.0356857	0.139881	Up Regulation	3	22336013	22337617	+	1164	-	GO:0016791;	-	-	Phosphoglycerate mutase family protein [Source:UniProtKB/TrEMBL;Acc:F4JBT8]	F4JBT8
AT3G25930	2.41237	0.328463	4.49628	13.6889	3.77493	0.035928	0.140723	Up Regulation	3	9492765	9494302	-	1163	-	GO:0005575;GO:0016787;GO:0016787;	-	-	Adenine nucleotide alpha hydrolases-like superfamily protein [Source:UniProtKB/TrEMBL;Acc:Q9LU98]	Q9LU98 A0A654FHW9
AT1G79320	11.1898	6.46679	15.9128	2.46069	1.29906	0.0360846	0.141156	Up Regulation	1	29836644	29838140	+	1381	AMC6	GO:0006508;GO:0008233;GO:0008234;GO:0008234;GO:0016787;	-	-	MCP2c [Source:UniProtKB/TrEMBL;Acc:A0A178W108]	O64519 A0A178W108
AT3G56380	1.72107	3.44214	0	0	#NAME?	0.0361814	0.141415	Down Regulation	3	20905264	20906397	+	618	ARR17	GO:0000160;GO:0000160;GO:0005622;GO:0000156;GO:0000156;GO:0000160;GO:0000160;GO:0000160;GO:0005634;GO:0005634;GO:0006355;GO:0006355;GO:0009736;GO:0009736;GO:0009736;	K14492	-	Response regulator 17 [Source:UniProtKB/TrEMBL;Acc:A0A1I9LQB0]	Q9FPR6
AT4G35640	1.72107	3.44214	0	0	#NAME?	0.0361814	0.141415	Down Regulation	4	16905579	16908357	-	1624	SAT4	GO:0000103;GO:0000103;GO:0005737;GO:0005737;GO:0005737;GO:0005829;GO:0005829;GO:0005829;GO:0006535;GO:0006535;GO:0008652;GO:0009001;GO:0009001;GO:0009001;GO:0009001;GO:0009001;GO:0016412;GO:0016740;GO:0016740;GO:0016740;GO:0016746;GO:0019344;	K00640	EC:2.3.1.30	SERAT3 [Source:UniProtKB/TrEMBL;Acc:A0A178USX0]	Q8W2B8 A0A178USX0
AT5G43860	14.8654	9.09614	20.6347	2.26851	1.18175	0.0366276	0.142869	Up Regulation	5	17630426	17632338	+	1177	CLH2	GO:0005737;GO:0005829;GO:0009507;GO:0009507;GO:0015996;GO:0015996;GO:0015996;GO:0015996;GO:0015996;GO:0016787;GO:0031969;GO:0047746;GO:0047746;GO:0047746;GO:0047746;GO:0047746;GO:0102293;GO:0102293;	K08099	EC:3.1.1.14	Chlorophyllase-2, chloroplastic [Source:UniProtKB/Swiss-Prot;Acc:Q9M7I7]	Q9M7I7
AT2G16970	1.69343	3.38685	0	0	#NAME?	0.0370048	0.143853	Down Regulation	2	7369452	7375688	+	1874	MEE15	GO:0016020;GO:0016021;GO:0016021;GO:0005215;GO:0016020;GO:0016021;GO:0016021;GO:0022857;GO:0022857;GO:0055085;GO:0055085;GO:0055085;GO:0005215;GO:0016020;GO:0016021;GO:0016021;GO:0022857;GO:0022857;GO:0055085;GO:0055085;GO:0005215;GO:0016020;GO:0016021;GO:0016021;GO:0022857;GO:0022857;GO:0055085;GO:0055085;GO:0016020;GO:0016021;GO:0016021;GO:0022857;GO:0022857;GO:0055085;GO:0055085;GO:0005215;GO:…	-	-	Major facilitator superfamily protein [Source:TAIR;Acc:AT2G16970]	F4IMD6
AT2G34360	14.683	9.16951	20.1964	2.20256	1.13918	0.0371495	0.144203	Up Regulation	2	14507294	14510342	+	1554	DTX15	GO:0006855;GO:0015238;GO:0015297;GO:0015297;GO:0016020;GO:0016020;GO:0016020;GO:0016020;GO:0016021;GO:0016021;GO:0022857;GO:0042908;GO:0042910;GO:0042910;GO:0055085;GO:0055085;GO:0015238;GO:0015297;GO:0015297;GO:0016020;GO:0016020;GO:0016020;GO:0016021;GO:0016021;GO:0042908;GO:0042910;GO:0042910;GO:0055085;GO:0055085;	K03327	-	Protein DETOXIFICATION 15 [Source:UniProtKB/Swiss- Prot;Acc:F4IHU9]	F4IHU9
AT1G07330	14.8484	20.1455	9.55119	0.47411	-1.07671	0.0373764	0.144834	Down Regulation	1	2250920	2254036	+	2924	-	GO:0016020;GO:0016021;GO:0016021;GO:0008150;	-	-	Dentin sialophosphoprotein [Source:UniProtKB/TrEMBL;Acc:Q9LNV2]	Q9LNV2
AT5G22410	2.43132	4.52487	0.337773	0.0746479	-3.74375	0.0375862	0.145525	Down Regulation	5	7426310	7427964	+	1275	PER60	GO:0004601;GO:0004601;GO:0004601;GO:0004601;GO:0005576;GO:0005576;GO:0005773;GO:0006979;GO:0006979;GO:0006979;GO:0009505;GO:0009505;GO:0009506;GO:0009506;GO:0016491;GO:0020037;GO:0020037;GO:0020037;GO:0042744;GO:0042744;GO:0042744;GO:0046872;GO:0046872;GO:0055114;GO:0055114;GO:0055114;GO:0098869;	K00430	EC:1.11.1.7	Peroxidase 60 [Source:UniProtKB/Swiss- Prot;Acc:Q9FMR0]	Q9FMR0 Q67ZE7
AT5G47900	5.03116	8.15605	1.90628	0.233726	-2.09711	0.0379885	0.146738	Down Regulation	5	19392166	19395287	+	2423	-	GO:0008150;GO:0016020;GO:0016021;GO:0016021;GO:0016740;GO:0016746;GO:0016020;GO:0016021;GO:0016021;GO:0016740;GO:0016740;GO:0008150;GO:0016020;GO:0016021;GO:0016021;GO:0016740;GO:0016746;GO:0016020;GO:0016021;GO:0016021;GO:0016740;GO:0016740;GO:0016020;GO:0016021;GO:0016021;GO:0016740;GO:0016740;GO:0016020;GO:0016021;GO:0016021;GO:0016740;GO:0016740;GO:0016020;GO:0016021;GO:0016021;GO:0016740;GO:…	-	-	Protein of unknown function (DUF1624) [Source:TAIR;Acc:AT5G47900]	B3H490
AT4G24890	5.01462	8.0587	1.97055	0.244524	-2.03195	0.0381672	0.147285	Down Regulation	4	12811354	12814456	-	2020	PAP24	GO:0003993;GO:0003993;GO:0003993;GO:0003993;GO:0005576;GO:0005576;GO:0005618;GO:0005618;GO:0016311;GO:0016787;GO:0016787;GO:0016787;GO:0046872;GO:0046872;GO:0046872;	K22390	-	Probable inactive purple acid phosphatase 24 [Source:UniProtKB/Swiss-Prot;Acc:Q8H1R2]	Q8H1R2
AT4G22200	1.65136	3.30271	0	0	#NAME?	0.0383219	0.147786	Down Regulation	4	11746490	11750698	-	3284	AKT2	GO:0005216;GO:0005216;GO:0005244;GO:0005249;GO:0005249;GO:0005267;GO:0005515;GO:0005515;GO:0005515;GO:0005515;GO:0005783;GO:0005789;GO:0005789;GO:0006811;GO:0006811;GO:0006811;GO:0006813;GO:0006813;GO:0006813;GO:0009506;GO:0009506;GO:0009737;GO:0009737;GO:0016020;GO:0016020;GO:0016020;GO:0016021;GO:0016021;GO:0034220;GO:0034765;GO:0034765;GO:0042391;GO:0042391;GO:0042802;GO:0042802;GO:0055085;GO:…	K21867	-	Potassium channel AKT2/3 [Source:UniProtKB/Swiss- Prot;Acc:Q38898]	Q38898 A0A5S9XUU3
AT4G37580	8.17427	12.2263	4.12229	0.337167	-1.56847	0.0384068	0.148007	Down Regulation	4	17658594	17660878	+	1917	HLS1	GO:0005515;GO:0008080;GO:0008080;GO:0008080;GO:0009640;GO:0009640;GO:0009723;GO:0009723;GO:0009734;GO:0009734;GO:0009826;GO:0009826;GO:0016740;GO:0016746;GO:0016747;GO:0016747;GO:0040008;GO:0040008;GO:0008080;GO:0008080;GO:0016740;GO:0016746;GO:0016746;	-	-	Probable N-acetyltransferase HLS1 [Source:UniProtKB/Swiss-Prot;Acc:Q42381]	Q42381 A0A654FWV8
AT1G69500	4.24337	0.945755	7.54098	7.9735	2.99521	0.0387846	0.149213	Up Regulation	1	26123940	26126057	+	1743	CYP704B1	GO:0004497;GO:0005506;GO:0005506;GO:0010584;GO:0010584;GO:0016020;GO:0016021;GO:0016021;GO:0016491;GO:0016705;GO:0016705;GO:0018685;GO:0018685;GO:0020037;GO:0020037;GO:0046872;GO:0055114;GO:0055114;GO:0055114;GO:0080110;GO:0080110;	K20495	EC:1.14.14.80	Cytochrome P450 704B1 [Source:UniProtKB/Swiss- Prot;Acc:Q9C788]	Q9C788
AT1G25422	5.31862	8.54978	2.08747	0.244155	-2.03413	0.0388699	0.149442	Down Regulation	1	8918789	8919892	+	1104	-	GO:0003674;GO:0008150;	-	-	Putative uncharacterized protein [Source:UniProtKB/TrEMBL;Acc:Q1G3T8]	Q1G3T8
AT2G46990	6.05076	2.659	9.44252	3.55116	1.82829	0.0388916	0.1495	Up Regulation	2	19307714	19309071	+	988	IAA20	GO:0005515;GO:0005634;GO:0005634;GO:0005634;GO:0006351;GO:0006355;GO:0006355;GO:0009734;GO:0009734;GO:0003700;GO:0003700;GO:0005515;GO:0005515;GO:0005634;GO:0005634;GO:0005634;GO:0005634;GO:0006351;GO:0006355;GO:0006355;GO:0009630;GO:0009630;GO:0009647;GO:0009647;GO:0009733;GO:0009733;GO:0009734;GO:0009734;GO:0010588;GO:0010588;GO:0042802;GO:0048364;GO:0048364;	K14484	-	Auxin-responsive protein [Source:UniProtKB/TrEMBL;Acc:A0A178W181]	O24410 A0A178W181
AT4G31760	1.60929	3.21857	0	0	#NAME?	0.039722	0.151958	Down Regulation	4	15368260	15369724	-	981	PER46	GO:0004601;GO:0004601;GO:0004601;GO:0004601;GO:0005576;GO:0005576;GO:0005773;GO:0006979;GO:0006979;GO:0006979;GO:0009505;GO:0009506;GO:0016491;GO:0020037;GO:0020037;GO:0020037;GO:0042744;GO:0042744;GO:0042744;GO:0046872;GO:0046872;GO:0055114;GO:0055114;GO:0055114;GO:0098869;	K00430	EC:1.11.1.7	Peroxidase 46 [Source:UniProtKB/Swiss- Prot;Acc:O81772]	O81772 A0A178UVF1
AT4G02780	5.08965	2.12585	8.05345	3.78835	1.92157	0.0399623	0.152649	Up Regulation	4	1237671	1244822	-	2675	GA1	GO:0000287;GO:0000287;GO:0000287;GO:0000287;GO:0009507;GO:0009507;GO:0009507;GO:0009507;GO:0009536;GO:0009686;GO:0009686;GO:0009686;GO:0009686;GO:0009740;GO:0009740;GO:0009905;GO:0009905;GO:0009905;GO:0010333;GO:0010333;GO:0010333;GO:0016102;GO:0016102;GO:0016829;GO:0016829;GO:0016853;GO:0046872;	K04120	EC:5.5.1.13	Ent-copalyl diphosphate synthase, chloroplastic [Source:UniProtKB/Swiss-Prot;Acc:Q38802]	Q38802
AT1G30190	14.0942	8.98881	19.1995	2.13594	1.09487	0.0401737	0.153279	Up Regulation	1	10618893	10620067	+	1175	-	GO:0008150;GO:0016020;GO:0016021;GO:0016021;	-	-	Cotton fiber protein [Source:UniProtKB/TrEMBL;Acc:Q9C6Z9]	Q9C6Z9
AT3G05625	14.9951	20.1555	9.83463	0.487937	-1.03523	0.0401931	0.153302	Down Regulation	3	1632213	1634205	+	1344	-	GO:0005515;GO:0008150;GO:0009507;GO:0009507;GO:0009507;GO:0009570;GO:0009570;GO:0005515;	-	-	At3g05625 [Source:UniProtKB/TrEMBL;Acc:Q8GUK5]	A0A178VBR3 A0A384L7B2
AT4G22490	1.94719	3.89437	0	0	#NAME?	0.0403789	0.153833	Down Regulation	4	11849653	11850436	-	784	-	GO:0099503;	-	-	Bifunctional inhibitor/lipid-transfer protein/seed storage 2S albumin superfamily protein [Source:UniProtKB/TrEMBL;Acc:Q9SUX0]	A0A178V262 Q9SUX0
AT1G55700	6.392	9.96665	2.81735	0.282678	-1.82277	0.0408757	0.155188	Down Regulation	1	20821591	20823640	+	2050	-	GO:0003676;GO:0046872;	-	-	Cysteine/Histidine-rich C1 domain family protein [Source:UniProtKB/TrEMBL;Acc:Q9ZWD7]	Q9ZWD7
AT1G13510	7.48715	3.66004	11.3143	3.0913	1.62821	0.0409296	0.155341	Up Regulation	1	4629203	4630821	-	1533	-	GO:0005575;GO:0008150;	-	-	Uncharacterized protein At1g13510 [Source:UniProtKB/TrEMBL;Acc:Q8VZN5]	Q8VZN5
AT1G54780	31.6624	42.7543	20.5705	0.481132	-1.0555	0.0409779	0.155402	Down Regulation	1	20439383	20441159	+	1214	TLP18.3	GO:0003729;GO:0003993;GO:0003993;GO:0005634;GO:0009507;GO:0009507;GO:0009507;GO:0009534;GO:0009534;GO:0009535;GO:0009535;GO:0009535;GO:0009536;GO:0009579;GO:0009579;GO:0009579;GO:0010206;GO:0010206;GO:0016020;GO:0016021;GO:0016021;GO:0016311;GO:0031977;GO:0031977;	-	-	TLP18.3 [Source:UniProtKB/TrEMBL;Acc:A0A178WHT4]	Q9ZVL6 A0A178WHT4
AT5G36907	518.043	303.153	732.933	2.4177	1.27364	0.0409899	0.155417	Up Regulation	5	14550119	14550859	-	606	-	GO:0016021;GO:0016021;	-	-	-	A0A384KZA3 A0A178U9T0
AT1G02070	6.33583	9.6878	2.98387	0.308002	-1.69899	0.0413758	0.156494	Down Regulation	1	370195	371090	-	789	-	GO:0005575;	-	-	At1g02070 [Source:UniProtKB/TrEMBL;Acc:Q0IGM8]	Q0IGM8 A0A178WCR5
AT5G03550	19.8876	12.1313	27.6438	2.27871	1.18822	0.0413848	0.156502	Up Regulation	5	895655	896433	-	779	-	GO:0005575;GO:0008150;	-	-	MATH domain/coiled-coil protein [Source:UniProtKB/TrEMBL;Acc:Q9LZD1]	Q9LZD1 A0A654FXX6
AT4G10510	15.5483	9.96586	21.1308	2.12032	1.08428	0.0414245	0.156601	Up Regulation	4	6495799	6499205	+	2725	SBT3.7	GO:0004252;GO:0004252;GO:0006508;GO:0006508;GO:0006508;GO:0008233;GO:0008236;GO:0008236;GO:0016787;GO:0004252;GO:0004252;GO:0004252;GO:0005576;GO:0005576;GO:0005615;GO:0006508;GO:0006508;GO:0006508;GO:0008233;GO:0008236;GO:0008236;GO:0016787;GO:0004252;GO:0004252;GO:0006508;GO:0006508;GO:0006508;GO:0008233;GO:0008236;GO:0008236;GO:0016787;GO:0004252;GO:0006508;	-	-	Subtilisin-like protease SBT3.7 [Source:UniProtKB/Swiss-Prot;Acc:Q9SZY2]	Q9SZY2
AT4G10200	8.66887	12.5283	4.80945	0.383887	-1.38125	0.041637	0.157147	Down Regulation	4	6352957	6355609	+	2305	-	GO:0008150;GO:0046983;GO:0046983;GO:0008150;GO:0046983;GO:0046983;	-	-	TTF-type zinc finger protein with HAT dimerization domain-containing protein [Source:UniProtKB/TrEMBL;Acc:Q9SN25]	Q9SN25
AT1G44010	1.67893	0	3.35786	Inf	Inf	0.0421807	0.158732	Up Regulation	1	16714622	16715564	+	778	-	GO:0008150;GO:0016020;GO:0016021;GO:0016021;	-	-	F9C16.22 [Source:UniProtKB/TrEMBL;Acc:Q9LNZ6]	Q9LNZ6 A0A178W9W2
AT2G21480	1.66988	0	3.33975	Inf	Inf	0.0425005	0.159545	Up Regulation	2	9202494	9205471	-	2978	-	GO:0000166;GO:0004672;GO:0004672;GO:0004672;GO:0004674;GO:0004674;GO:0005515;GO:0005524;GO:0005524;GO:0005524;GO:0005886;GO:0005886;GO:0006468;GO:0006468;GO:0009506;GO:0009506;GO:0016020;GO:0016021;GO:0016021;GO:0016301;GO:0016310;GO:0016324;GO:0016324;GO:0016740;GO:0046777;GO:0046777;GO:0080092;GO:0080092;	-	-	Probable receptor-like protein kinase At2g21480 [Source:UniProtKB/Swiss-Prot;Acc:Q9SJT0]	Q9SJT0 A0A5S9X089
AT3G22415	17.4198	24.8139	10.0257	0.404037	-1.30744	0.0426558	0.16005	Down Regulation	3	7940914	7941785	+	703	-	GO:0003674;GO:0008150;	-	-	At3g22415 [Source:UniProtKB/TrEMBL;Acc:Q3EB24]	A0A654FF13 Q3EB24
AT1G06137	14.4376	9.43027	19.445	2.06197	1.04403	0.0428798	0.160629	Up Regulation	1	1863425	1863840	-	416	-	GO:0003674;GO:0008150;GO:0016021;GO:0016021;	-	-	unknown protein; FUNCTIONS IN: molecular_function unknown; INVOLVED IN: biological_process unknown; LOCATED IN: endomembrane system; BEST Arabidopsis thaliana protein match is: unknown protein (TAIR:AT1G06135.1); Ha. [Source:TAIR;Acc:AT1G06137]	A0A178WN47 F4IBZ9
AT3G25490	1.6468	0	3.29359	Inf	Inf	0.0433345	0.161749	Up Regulation	3	9241725	9243485	+	1674	WAKL16	GO:0000166;GO:0004672;GO:0004672;GO:0004674;GO:0004674;GO:0004674;GO:0005524;GO:0005524;GO:0005524;GO:0005886;GO:0005886;GO:0006468;GO:0006468;GO:0006468;GO:0007166;GO:0007166;GO:0016020;GO:0016021;GO:0016021;GO:0016301;GO:0016310;GO:0016740;	-	-	Putative wall-associated receptor kinase-like 16 [Source:UniProtKB/Swiss-Prot;Acc:Q9LSV3]	Q9LSV3
AT4G36260	11.7883	16.4062	7.17042	0.437055	-1.19411	0.0433761	0.161805	Down Regulation	4	17155556	17157645	-	1757	SRS2	GO:0003677;GO:0003677;GO:0003677;GO:0005515;GO:0005634;GO:0005634;GO:0005634;GO:0005634;GO:0007275;GO:0009555;GO:0009555;GO:0009734;GO:0009734;GO:0009851;GO:0009851;GO:0045893;GO:0045893;GO:0046872;GO:0046872;GO:0048653;GO:0048653;	-	-	Protein SHI RELATED SEQUENCE 2 [Source:UniProtKB/Swiss-Prot;Acc:O65517]	O65517 A0A178V2T1
AT5G43480	1.64183	0	3.28366	Inf	Inf	0.0435177	0.162216	Up Regulation	5	17467398	17467643	-	246	-	GO:0008150;	-	-	Putative uncharacterized protein [Source:UniProtKB/TrEMBL;Acc:Q9LSW4]	Q9LSW4
AT3G05400	9.56312	5.11331	14.0129	2.74048	1.45443	0.0435284	0.162216	Up Regulation	3	1549446	1554219	+	1922	SUGTL5	GO:0005351;GO:0005355;GO:0005887;GO:0008643;GO:0008645;GO:0016020;GO:0016020;GO:0016020;GO:0016021;GO:0016021;GO:0016021;GO:0022857;GO:0022857;GO:0055085;GO:0055085;GO:0016020;GO:0016021;GO:0016021;GO:0016021;GO:0022857;GO:0022857;GO:0055085;GO:0055085;	K03444	-	Sugar transporter ERD6-like 12 [Source:UniProtKB/Swiss-Prot;Acc:Q8VZT3]	Q8VZT3
AT5G46915	5.8199	8.97559	2.66421	0.296828	-1.7523	0.0439271	0.163332	Down Regulation	5	19051417	19053200	-	1018	-	GO:0003674;GO:0003677;GO:0003677;GO:0003677;GO:0005575;GO:0005634;GO:0005634;GO:0008150;	-	-	Putative B3 domain-containing protein At5g46915 [Source:UniProtKB/Swiss-Prot;Acc:F4KIX1]	F4KIX1
AT1G35420	10.1299	14.4306	5.82926	0.403952	-1.30774	0.0439728	0.163414	Down Regulation	1	13026206	13027691	+	1392	-	GO:0016787;GO:0016787;GO:0016787;GO:0009507;GO:0009507;GO:0009570;GO:0009570;GO:0016787;GO:0016787;GO:0016787;GO:0016787;GO:0016787;GO:0016787;	-	-	Alpha/beta-Hydrolases superfamily protein [Source:UniProtKB/TrEMBL;Acc:F4HYC8]	F4HYC8
AT2G44340	9.22484	13.3322	5.11749	0.383845	-1.3814	0.0441989	0.16398	Down Regulation	2	18314188	18315322	+	1135	VQ18	GO:0005515;GO:0005634;GO:0005634;GO:0005634;GO:0005634;GO:0007165;GO:0071215;GO:0090351;	-	-	VQ motif-containing protein 18 [Source:UniProtKB/Swiss-Prot;Acc:O64868]	O64868
AT4G32208	7.1292	10.6732	3.58521	0.335908	-1.57386	0.044617	0.165065	Down Regulation	4	15558505	15559650	-	710	-	GO:0000166;GO:0005524;GO:0005524;GO:0005524;GO:0005737;GO:0005737;GO:0005739;GO:0005739;GO:0005774;GO:0005774;GO:0005886;GO:0006986;GO:0006986;GO:0016887;GO:0016887;GO:0031072;GO:0031072;GO:0034605;GO:0034620;GO:0034620;GO:0042026;GO:0042026;GO:0042623;GO:0044183;GO:0044183;GO:0051082;GO:0051082;GO:0051085;GO:0051085;GO:0051787;GO:0051787;	-	-	Heat shock protein 70 (Hsp 70) family protein [Source:UniProtKB/TrEMBL;Acc:B3H683]	B3H683
AT5G16230	1.58662	0	3.17324	Inf	Inf	0.0456469	0.167779	Up Regulation	5	5302905	5306088	+	1839	S-ACP-DES3	GO:0006629;GO:0006631;GO:0006631;GO:0006631;GO:0006631;GO:0006633;GO:0006636;GO:0006636;GO:0006636;GO:0009507;GO:0009536;GO:0009570;GO:0009570;GO:0009960;GO:0009960;GO:0016491;GO:0016491;GO:0016491;GO:0045300;GO:0045300;GO:0045300;GO:0045300;GO:0045300;GO:0046872;GO:0046872;GO:0055089;GO:0055089;GO:0055114;GO:0055114;GO:0055114;GO:0102786;GO:0102786;GO:2000014;GO:2000014;GO:0006629;GO:0006631;GO:…	K03921	EC:1.14.19.2 1.14.19.11 1.14.19.26	Stearoyl-[acyl-carrier-protein] 9-desaturase 3, chloroplastic [Source:UniProtKB/Swiss-Prot;Acc:Q9LF05]	Q9LF05 A0A654G1N2
AT4G36850	9.90411	15.1635	4.64469	0.306306	-1.70695	0.0458449	0.168373	Down Regulation	4	17353291	17356037	-	1728	-	GO:0015174;GO:0016020;GO:0016021;GO:0016021;GO:0016021;GO:0016020;GO:0016021;GO:0016021;GO:0016020;GO:0016021;GO:0016021;GO:0016020;GO:0016021;GO:0016021;	K23678	-	PQ-loop repeat family protein / transmembrane family protein [Source:UniProtKB/TrEMBL;Acc:Q94AH7]	A0A1P8B7M8
AT1G30455	2.86597	5.08445	0.647501	0.127349	-2.97314	0.0459296	0.168603	Down Regulation	1	10769722	10770775	+	765	-	GO:0000126;GO:0000126;GO:0000126;GO:0000995;GO:0000995;GO:0001006;GO:0005634;GO:0006352;GO:0006352;GO:0006355;GO:0006383;GO:0006383;GO:0008134;GO:0017025;GO:0017025;GO:0070897;GO:0070897;GO:0070898;	-	-	Cyclin/Brf1-like TBP-binding domain-containing protein [Source:UniProtKB/TrEMBL;Acc:F4I4V4]	F4I4V4
AT2G14100	5.3263	8.31623	2.33636	0.28094	-1.83166	0.0461367	0.169132	Down Regulation	2	5934483	5936371	-	1807	CYP705A13	GO:0004497;GO:0005506;GO:0005506;GO:0016020;GO:0016020;GO:0016020;GO:0016021;GO:0016021;GO:0016491;GO:0016705;GO:0016705;GO:0016709;GO:0016709;GO:0020037;GO:0020037;GO:0046872;GO:0055114;GO:0055114;GO:0055114;	K23814	EC:1.14.-.-	Cytochrome P450, family 705, subfamily A, polypeptide 13 [Source:UniProtKB/TrEMBL;Acc:Q9SI49]	Q9SI49 A0A654EUD5
AT1G51000	44.7451	21.8661	67.624	3.09264	1.62884	0.0461766	0.169241	Up Regulation	1	18909913	18910169	+	257	-	GO:0003674;GO:0005575;GO:0008150;	-	-	unknown protein; BEST Arabidopsis thaliana protein match is: unknown protein (TAIR:AT1G51020.1); Ha. [Source:TAIR;Acc:AT1G51000]	F4I7Y5
AT4G39360	6.79803	10.2662	3.32982	0.324346	-1.62439	0.0462328	0.169393	Down Regulation	4	18302775	18303624	+	850	-	GO:0008150;	-	-	At4g39360 [Source:UniProtKB/TrEMBL;Acc:Q5Q0B1]	Q5Q0B1 A0A178UUT6
AT2G03850	1.56851	0	3.13701	Inf	Inf	0.0463845	0.169733	Up Regulation	2	1175581	1176802	+	853	-	GO:0009507;GO:0009507;	-	-	At2g03850 [Source:UniProtKB/TrEMBL;Acc:Q9SI55]	Q9SI55
AT4G23310	5.92641	2.71184	9.14097	3.37076	1.75307	0.0470558	0.171645	Up Regulation	4	12185369	12188961	+	3059	CRK23	GO:0000166;GO:0004672;GO:0004672;GO:0004674;GO:0004674;GO:0004674;GO:0005524;GO:0005524;GO:0005524;GO:0005886;GO:0005886;GO:0006468;GO:0006468;GO:0006468;GO:0016020;GO:0016021;GO:0016021;GO:0016301;GO:0016310;GO:0016740;GO:0042742;GO:0042742;GO:0000166;GO:0004672;GO:0004672;GO:0004674;GO:0005524;GO:0005524;GO:0005524;GO:0006468;GO:0006468;GO:0016020;GO:0016021;GO:0016021;GO:0016301;GO:0016310;GO:…	-	-	Putative cysteine-rich receptor-like protein kinase 23 [Source:UniProtKB/Swiss-Prot;Acc:O65482]	O65482
AT3G55646	2.29461	0.328463	4.26076	12.9718	3.69731	0.0473173	0.172381	Up Regulation	3	20644843	20646688	+	1108	-	GO:0003674;GO:0008150;	-	-	TPRXL [Source:UniProtKB/TrEMBL;Acc:Q1G3N4]	Q1G3N4 A0A384KX53
AT4G17480	8.78312	12.686	4.88021	0.384692	-1.37823	0.0474538	0.172796	Down Regulation	4	9744913	9747104	-	1907	-	GO:0016787;GO:0016790;GO:0043231;GO:0098599;GO:0098599;GO:0098734;GO:0016787;GO:0098599;GO:0098599;GO:0098734;GO:0016787;GO:0098599;GO:0016787;GO:0098599;	K01074	EC:3.1.2.22	Alpha/beta-Hydrolases superfamily protein [Source:UniProtKB/TrEMBL;Acc:Q84JI7]	A0A1P8B5G7
AT3G26820	9.60488	4.85255	14.3572	2.95869	1.56496	0.0479801	0.174327	Up Regulation	3	9881128	9885202	+	2040	-	GO:0016740;GO:0016746;GO:0016747;GO:0016747;GO:0005575;GO:0008150;GO:0016740;GO:0016746;GO:0016747;GO:0016747;	-	-	Esterase/lipase/thioesterase family protein [Source:UniProtKB/TrEMBL;Acc:F4JDQ6]	A0A1I9LQB7
AT3G13170	9.57648	13.6895	5.46345	0.399097	-1.32519	0.0480427	0.1745	Down Regulation	3	4231395	4234206	-	1414	SPO11-1	GO:0000228;GO:0000228;GO:0000706;GO:0000706;GO:0000724;GO:0000724;GO:0000737;GO:0000737;GO:0003677;GO:0003677;GO:0003677;GO:0003677;GO:0003677;GO:0003824;GO:0003824;GO:0003918;GO:0003918;GO:0005515;GO:0005515;GO:0005524;GO:0005524;GO:0005634;GO:0005634;GO:0005634;GO:0005694;GO:0005694;GO:0006259;GO:0006259;GO:0007129;GO:0007129;GO:0007131;GO:0007131;GO:0007131;GO:0007131;GO:0016787;GO:0016853;GO:…	K10878	-	Meiotic recombination protein SPO11-1 [Source:UniProtKB/Swiss-Prot;Acc:Q9M4A2]	Q9M4A2 A0A178VGV5
AT5G14330	10.3242	14.8588	5.7896	0.38964	-1.35978	0.0483931	0.175298	Down Regulation	5	4619727	4620551	-	607	-	GO:0008150;GO:0016020;GO:0016021;GO:0016021;	-	-	Transmembrane protein [Source:UniProtKB/TrEMBL;Acc:Q9LY96]	Q9LY96 A0A178UJM9
AT2G35310	13.241	18.117	8.36493	0.461716	-1.11492	0.0484585	0.17543	Down Regulation	2	14864723	14866736	+	1419	-	GO:0003677;GO:0003677;GO:0003677;GO:0005634;GO:0005634;GO:0006351;GO:0006355;	-	-	B3 domain-containing protein At2g35310 [Source:UniProtKB/Swiss-Prot;Acc:Q5PNU4]	Q5PNU4 A0A178W101
AT2G16210	3.36665	5.8123	0.921005	0.158458	-2.65783	0.0489457	0.176639	Down Regulation	2	7026761	7029175	-	1384	-	GO:0003677;GO:0003677;GO:0003677;GO:0005634;GO:0005634;GO:0006351;GO:0006355;GO:0003677;	-	-	B3 domain-containing protein At2g16210 [Source:UniProtKB/Swiss-Prot;Acc:Q5BPT7]	Q5BPT7 A0A178VWE0
AT3G61113	16.8189	23.7651	9.8726	0.415424	-1.26734	0.0491041	0.176907	Down Regulation	3	22614385	22615577	-	659	URM1-2	GO:0002098;GO:0002098;GO:0005634;GO:0005737;GO:0005737;GO:0005737;GO:0005829;GO:0005829;GO:0008033;GO:0031386;GO:0032447;GO:0032447;GO:0032447;GO:0034227;GO:0034227;GO:0034227;	K12161	-	Ubiquitin-related modifier 1 homolog 2 [Source:UniProtKB/Swiss-Prot;Acc:B3H7G2]	B3H7G2 A0A654FJQ0
AT4G28720	3.32369	5.66211	0.985274	0.174012	-2.52274	0.0497769	0.178744	Down Regulation	4	14192569	14194302	+	1734	YUC8	GO:0004497;GO:0004499;GO:0004499;GO:0009723;GO:0009735;GO:0009735;GO:0009742;GO:0009742;GO:0009851;GO:0009851;GO:0009851;GO:0010600;GO:0010600;GO:0016491;GO:0050660;GO:0050660;GO:0050661;GO:0050661;GO:0055114;GO:0055114;GO:0055114;GO:0103075;GO:0103075;GO:0103075;	K11816	EC:1.14.13.168	Flavin-containing monooxygenase [Source:UniProtKB/TrEMBL;Acc:A0A178V2K9]	Q9SVU0 A0A178V2K9

## Sheet: 4w-DEGs
Table S3. Differentially expressed gene information.
id	baseMean	baseMean_WT_4W	baseMean_OE51_4W	foldChange(OE51_4W/WT_4W)(OE51_4W/WT_4W)	log2FoldChange	pval	padj	Regulation	Chromosome	Start Site	End Site	Direction	Length	Name	GO	KEGG	EC	Description	UniProtAC
AT5G66400	248.132	3.58629	492.678	137.378	7.10201	2.53029e-196	5.80727e-192	Up Regulation	5	26518277	26519447	-	1089	RAB18	GO:0009415;GO:0009415;GO:0003674;GO:0005507;GO:0005507;GO:0005829;GO:0005829;GO:0005829;GO:0009414;GO:0009414;GO:0009414;GO:0009415;GO:0009415;GO:0009631;GO:0009631;GO:0009631;GO:0009737;GO:0009737;GO:0009737;GO:0009961;GO:0009961;GO:0016151;GO:0016151;	-	-	RAB18 [Source:UniProtKB/TrEMBL;Acc:A0A178UN24]	P30185 A0A178UN24
AT1G73330	2432.03	994.01	3870.06	3.89338	1.96102	9.22481e-191	1.05859e-186	Up Regulation	1	27568714	27569823	-	1110	ATDR4	GO:0004866;GO:0004866;GO:0004867;GO:0008233;GO:0009414;GO:0009414;GO:0010466;GO:0010951;GO:0030414;GO:0030414;GO:0030414;	-	-	Dr4 protein [Source:UniProtKB/TrEMBL;Acc:Q39091]	Q39091
AT4G23670	986.503	349.815	1623.19	4.64013	2.21417	1.68405e-153	1.28835e-149	Up Regulation	4	12332429	12333904	-	1121	-	GO:0005507;GO:0005507;GO:0005773;GO:0005773;GO:0005829;GO:0006952;GO:0006952;GO:0009651;GO:0042742;GO:0042742;GO:0046686;GO:0046686;	-	-	AT4G23670 protein [Source:UniProtKB/TrEMBL;Acc:Q9SUR0]	Q9SUR0 A0A178URY2
AT2G01520	617.124	237.519	996.729	4.19642	2.06916	7.571e-102	4.34405e-98	Up Regulation	2	235925	237253	+	895	MLP328	GO:0005507;GO:0005507;GO:0005739;GO:0005829;GO:0005829;GO:0006952;GO:0006952;GO:0010043;GO:0010043;GO:0010228;GO:0010228;GO:0080184;GO:0080184;	-	-	MLP-like protein 328 [Source:UniProtKB/Swiss- Prot;Acc:Q9ZVF3]	Q9ZVF3 A0A178VYY4
AT1G70850	239.581	76.0142	403.147	5.30357	2.40697	2.63105e-63	1.20771e-59	Up Regulation	1	26714866	26716901	-	1377	MLP34	GO:0006952;GO:0006952;GO:0006952;GO:0006952;GO:0006952;GO:0006952;	-	-	MLP34 [Source:UniProtKB/TrEMBL;Acc:A0A384KEJ8]	Q9SSK7 A0A384KEJ8 Q0WLG8
AT4G11320	369.016	155.933	582.098	3.73301	1.90034	3.71319e-61	1.42036e-57	Up Regulation	4	6887166	6889879	+	2338	RDL5	GO:0004197;GO:0005615;GO:0005764;GO:0006508;GO:0006508;GO:0006508;GO:0008233;GO:0008233;GO:0008234;GO:0008234;GO:0008234;GO:0016787;GO:0051603;GO:0004197;GO:0005615;GO:0005764;GO:0006508;GO:0006508;GO:0006508;GO:0008233;GO:0008233;GO:0008234;GO:0008234;GO:0008234;GO:0016787;GO:0051603;	-	-	Probable cysteine protease RDL5 [Source:UniProtKB/Swiss-Prot;Acc:Q9SUS9]	Q9SUS9
AT5G25980	290.793	110.411	471.174	4.26744	2.09337	2.95415e-59	9.68581e-56	Up Regulation	5	9072708	9075777	+	1970	TGG2	GO:0002213;GO:0002213;GO:0004553;GO:0004553;GO:0005773;GO:0005773;GO:0005777;GO:0005777;GO:0005975;GO:0005975;GO:0006952;GO:0008152;GO:0008422;GO:0008422;GO:0009506;GO:0009506;GO:0009507;GO:0009507;GO:0009536;GO:0009651;GO:0009737;GO:0009737;GO:0009738;GO:0009738;GO:0010119;GO:0010119;GO:0016787;GO:0016798;GO:0019137;GO:0019137;GO:0019137;GO:0019762;GO:0019762;GO:0022626;GO:0022626;GO:0048046;GO:…	K01237	EC:3.2.1.147	Myrosinase 2 [Source:UniProtKB/Swiss- Prot;Acc:Q9C5C2]	Q9C5C2
AT2G39310	570.437	288.866	852.009	2.9495	1.56047	4.21928e-59	1.21046e-55	Up Regulation	2	16414034	16416845	-	2086	JAL22	GO:0030246;GO:0030246;GO:0030246;GO:0030246;GO:0030246;GO:0030246;GO:0030246;GO:0030246;GO:0030246;GO:0030246;	-	-	Jacalin-related lectin 22 [Source:UniProtKB/Swiss- Prot;Acc:O80950]	O80950 A0A654F1K0
AT5G07030	538.466	269.709	807.224	2.99294	1.58157	8.74238e-59	2.2294e-55	Up Regulation	5	2183328	2185972	-	1895	-	GO:0003677;GO:0004190;GO:0004190;GO:0005618;GO:0005618;GO:0006508;GO:0006508;GO:0006508;GO:0006508;GO:0008233;GO:0009505;GO:0016787;GO:0030163;	-	-	Eukaryotic aspartyl protease family protein [Source:UniProtKB/TrEMBL;Acc:F4K5B9]	F4K5B9 A0A178UC28
AT4G15100	173.364	48.1158	298.612	6.20613	2.63369	4.31287e-55	8.9986e-52	Up Regulation	4	8625830	8629620	+	1581	SCPL30	GO:0004180;GO:0004185;GO:0004185;GO:0004185;GO:0004185;GO:0005576;GO:0005576;GO:0005773;GO:0005773;GO:0006508;GO:0006508;GO:0006508;GO:0008233;GO:0016787;GO:0051603;	K16297	EC:3.4.16.-	Putative serine carboxypeptidase-like 30 [Source:UniProtKB/Swiss-Prot;Acc:O23364]	O23364
AT5G52400	924.387	1296.41	552.368	0.426077	-1.23081	3.91284e-53	7.48363e-50	Down Regulation	5	21272824	21275755	+	1931	CYP715A1	GO:0004497;GO:0004497;GO:0004497;GO:0005506;GO:0005506;GO:0016020;GO:0016021;GO:0016021;GO:0016491;GO:0016705;GO:0016705;GO:0020037;GO:0020037;GO:0046872;GO:0055114;GO:0055114;GO:0055114;	-	-	Cytochrome P450, family 715, subfamily A, polypeptide 1 [Source:UniProtKB/TrEMBL;Acc:F4KG63]	F4KG63
AT4G23680	208.374	72.1997	344.549	4.77217	2.25465	5.82339e-51	1.0281e-47	Up Regulation	4	12336134	12337599	-	920	-	GO:0005829;GO:0006952;GO:0006952;	-	-	AT4g23680/F9D16_150 [Source:UniProtKB/TrEMBL;Acc:Q9SUQ9]	Q9SUQ9 A0A178V4S8
AT1G08090	270.641	110.338	430.944	3.90567	1.96557	8.20201e-51	1.3446e-47	Up Regulation	1	2524023	2526322	+	2111	NRT2.1	GO:0005886;GO:0005886;GO:0005886;GO:0005886;GO:0009705;GO:0009705;GO:0010167;GO:0010167;GO:0015112;GO:0015112;GO:0015112;GO:0015706;GO:0015706;GO:0015706;GO:0015706;GO:0016020;GO:0016020;GO:0016020;GO:0016021;GO:0016021;GO:0022857;GO:0022857;GO:0042128;GO:0042128;GO:0048527;GO:0048527;GO:0055085;GO:0055085;GO:0071249;GO:0071249;	K02575	-	High-affinity nitrate transporter 2.1 [Source:UniProtKB/Swiss-Prot;Acc:O82811]	O82811 A0A178WIP7
AT3G26460	283.089	121.193	444.985	3.67171	1.87645	1.73626e-48	2.65659e-45	Up Regulation	3	9683682	9684657	-	880	-	GO:0006952;GO:0006952;	-	-	Major latex protein-like [Source:UniProtKB/TrEMBL;Acc:Q9LIM9]	A0A384LE60 Q9LIM9
AT5G24770	316.599	150.275	482.924	3.21361	1.6842	5.44063e-44	7.34517e-41	Up Regulation	5	8500468	8502224	-	1516	VSP2	GO:0002213;GO:0002213;GO:0003993;GO:0003993;GO:0003993;GO:0005773;GO:0005773;GO:0006979;GO:0006979;GO:0009611;GO:0009611;GO:0009625;GO:0009625;GO:0009753;GO:0009753;GO:0016311;GO:0022626;GO:0022626;GO:0045735;GO:0045735;GO:0046688;GO:0046688;GO:0045735;	K20728	-	Vegetative storage protein 2 [Source:UniProtKB/Swiss-Prot;Acc:O82122]	-
AT1G14120	480.494	247.228	713.761	2.88705	1.5296	1.15048e-43	1.46692e-40	Up Regulation	1	4833396	4835089	-	1312	-	GO:0009852;GO:0009852;GO:0010252;GO:0010252;GO:0016491;GO:0016491;GO:0016491;GO:0046872;GO:0046872;GO:0050302;GO:0050302;GO:0050302;GO:0051213;GO:0051213;GO:0051213;GO:0055114;GO:0055114;GO:0055114;GO:0009852;GO:0009852;GO:0010252;GO:0010252;GO:0016491;GO:0016491;GO:0016491;GO:0046872;GO:0046872;GO:0050302;GO:0050302;GO:0050302;GO:0051213;GO:0051213;GO:0051213;GO:0055114;GO:0055114;GO:0055114;GO:…	K23947	EC:1.14.11.-	2-oxoglutarate (2OG) and Fe(II)-dependent oxygenase superfamily protein [Source:UniProtKB/TrEMBL;Acc:Q9XI76]	A0A384LHD2 Q9XI76
AT3G62740	96.44	19.6382	173.242	8.82166	3.14105	7.21244e-42	8.71225e-39	Up Regulation	3	23211287	23214066	+	1901	BGLU7	GO:0004553;GO:0004553;GO:0005975;GO:0005975;GO:0008152;GO:0008422;GO:0008422;GO:0008422;GO:0016787;GO:0016798;GO:0102483;GO:0102483;GO:0004553;GO:0004553;GO:0005975;GO:0005975;GO:0016787;	K01188	EC:3.2.1.21	Beta-glucosidase 7 [Source:UniProtKB/Swiss- Prot;Acc:Q9LZJ1]	Q9LZJ1
AT3G53980	175.411	64.0675	286.754	4.47581	2.16215	5.34503e-41	5.88607e-38	Up Regulation	3	19987562	19988463	-	803	-	GO:0005504;GO:0005504;GO:0009627;GO:0009627;GO:0099503;GO:0005504;GO:0005504;GO:0009627;GO:0009627;GO:0099503;	-	-	At3g53980 [Source:UniProtKB/TrEMBL;Acc:Q9M329]	Q9M329 A0A384LEU9
AT1G77520	206.011	82.8688	329.154	3.97198	1.98986	5.38571e-41	5.88607e-38	Up Regulation	1	29130375	29132272	+	1593	-	GO:0005829;GO:0008168;GO:0008168;GO:0008171;GO:0008171;GO:0008171;GO:0008757;GO:0008757;GO:0016740;GO:0019438;GO:0019438;GO:0032259;GO:0032259;GO:0046983;GO:0046983;	-	-	O-methyltransferase family protein [Source:UniProtKB/TrEMBL;Acc:Q9CAQ4]	A0A178WNM4 Q9CAQ4
AT4G36950	997.603	1342.63	652.575	0.486042	-1.04085	1.83036e-40	1.90948e-37	Down Regulation	4	17422538	17423953	-	1416	MAPKKK21	GO:0000166;GO:0004672;GO:0004672;GO:0004674;GO:0004674;GO:0005524;GO:0005524;GO:0005524;GO:0005737;GO:0006468;GO:0006468;GO:0006629;GO:0008081;GO:0016301;GO:0016310;GO:0016740;GO:0023014;GO:0031098;GO:0032147;	-	-	Mitogen-activated protein kinase kinase kinase 21 [Source:UniProtKB/TrEMBL;Acc:Q6K1M3]	Q6K1M3 A0A178V4X4
AT2G39800	364.448	153.603	575.293	3.74532	1.90509	2.04952e-40	2.04515e-37	Up Regulation	2	16598072	16603319	-	2971	P5CSA	GO:0000166;GO:0003824;GO:0003824;GO:0003824;GO:0004349;GO:0004349;GO:0004349;GO:0004350;GO:0004350;GO:0004350;GO:0004350;GO:0005524;GO:0005524;GO:0005737;GO:0005737;GO:0005737;GO:0005737;GO:0005794;GO:0006561;GO:0006561;GO:0006561;GO:0006561;GO:0006979;GO:0006979;GO:0008152;GO:0008652;GO:0009414;GO:0009414;GO:0009507;GO:0009507;GO:0009555;GO:0009555;GO:0009651;GO:0009651;GO:0016020;GO:0016301;GO:…	K12657	EC:2.7.2.11 1.2.1.41	Delta-1-pyrroline-5-carboxylate synthase A [Source:UniProtKB/Swiss-Prot;Acc:P54887]	P54887 A0A178VY37
AT3G23730	271.585	127.397	415.773	3.2636	1.70646	3.34878e-40	3.20241e-37	Up Regulation	3	8550037	8551403	+	1216	XTH16	GO:0004553;GO:0004553;GO:0005576;GO:0005618;GO:0005618;GO:0005618;GO:0005975;GO:0005975;GO:0006073;GO:0006073;GO:0008152;GO:0010411;GO:0010411;GO:0016740;GO:0016762;GO:0016762;GO:0016762;GO:0016787;GO:0016798;GO:0042546;GO:0042546;GO:0048046;GO:0048046;GO:0048046;GO:0071555;GO:0071555;	K08235	EC:2.4.1.207	Probable xyloglucan endotransglucosylase/hydrolase protein 16 [Source:UniProtKB/Swiss-Prot;Acc:Q8LG58]	Q8LG58 Q680R2 A0A384LJI9
AT3G16450	642.74	389.743	895.738	2.29828	1.20055	5.99341e-40	5.50219e-37	Up Regulation	3	5588292	5590085	+	1497	JAL33	GO:0005634;GO:0005634;GO:0009409;GO:0009409;GO:0009506;GO:0009506;GO:0010043;GO:0010043;GO:0030246;GO:0030246;GO:0030246;GO:0005634;GO:0005634;GO:0009409;GO:0009409;GO:0009506;GO:0009506;GO:0010043;GO:0010043;GO:0030246;GO:0030246;GO:0030246;GO:0005634;GO:0005634;GO:0009409;GO:0009409;GO:0009506;GO:0009506;GO:0010043;GO:0010043;GO:0030246;GO:0030246;GO:0030246;	-	-	Jacalin-related lectin 33 [Source:UniProtKB/Swiss- Prot;Acc:O04311]	O04311
AT3G49620	816.081	518.108	1114.05	2.15023	1.10449	9.86452e-40	8.70772e-37	Up Regulation	3	18393747	18397050	+	1538	DIN11	GO:0016491;GO:0016491;GO:0016491;GO:0046872;GO:0046872;GO:0051213;GO:0051213;GO:0051213;GO:0055114;GO:0055114;GO:0055114;	-	-	Probable 2-oxoglutarate-dependent dioxygenase DIN11 [Source:UniProtKB/Swiss-Prot;Acc:Q8H113]	Q8H113
AT1G62500	248.038	113.461	382.615	3.37221	1.7537	6.54706e-39	5.56525e-36	Up Regulation	1	23131928	23133507	+	1580	-	GO:0003674;GO:0005575;GO:0008150;	-	-	Bifunctional inhibitor/lipid-transfer protein/seed storage 2S albumin superfamily protein [Source:UniProtKB/TrEMBL;Acc:Q9SXE7]	Q9SXE7
AT3G16470	799.956	511.101	1088.81	2.13033	1.09107	7.37167e-39	6.0424e-36	Up Regulation	3	5595282	5599224	-	2653	JAL35	GO:0030246;GO:0030246;GO:0030246;GO:0005515;GO:0005634;GO:0005634;GO:0005773;GO:0005773;GO:0005829;GO:0009409;GO:0009409;GO:0009506;GO:0009506;GO:0009507;GO:0009507;GO:0009611;GO:0009611;GO:0009651;GO:0009753;GO:0009753;GO:0010228;GO:0010228;GO:0016020;GO:0030246;GO:0030246;GO:0030246;GO:0030246;GO:0030246;GO:0030246;GO:0030246;GO:0030246;GO:0030246;GO:0030246;	-	-	Jacalin-related lectin 35 [Source:UniProtKB/Swiss- Prot;Acc:O04309]	O04309
AT1G60470	314.674	160.172	469.176	2.9292	1.55051	1.53143e-38	1.1716e-35	Up Regulation	1	22278975	22280593	-	1350	GOLS4	GO:0005737;GO:0005737;GO:0005975;GO:0006012;GO:0006012;GO:0006012;GO:0006979;GO:0006979;GO:0016740;GO:0016757;GO:0016757;GO:0016757;GO:0046872;GO:0046872;GO:0047216;GO:0047216;GO:0047216;	K18819	EC:2.4.1.123	Galactinol synthase 4 [Source:UniProtKB/Swiss- Prot;Acc:O22693]	O22693 W8QP66 A0A5S9WNH8
AT3G60140	1896.72	1151.3	2642.15	2.29493	1.19845	1.64764e-35	1.21984e-32	Up Regulation	3	22216540	22220824	+	2335	BGLU30	GO:0004553;GO:0004553;GO:0005975;GO:0005975;GO:0008152;GO:0008422;GO:0008422;GO:0008422;GO:0009651;GO:0009651;GO:0016787;GO:0016798;GO:0019762;GO:0019762;GO:0102483;GO:0102483;GO:0004553;GO:0004553;GO:0005975;GO:0005975;GO:0016787;	K01188	EC:3.2.1.21	Beta-glucosidase 30 [Source:UniProtKB/Swiss- Prot;Acc:Q9M1C9]	Q9M1C9 A0A654FJF6
AT3G23810	474.482	250.235	698.729	2.7923	1.48145	5.58151e-35	4.00316e-32	Up Regulation	3	8587622	8589754	-	1932	SAHH2	GO:0003729;GO:0004013;GO:0004013;GO:0004013;GO:0004013;GO:0005773;GO:0005773;GO:0005829;GO:0005829;GO:0005829;GO:0005886;GO:0005886;GO:0006730;GO:0006730;GO:0016020;GO:0016787;GO:0019510;GO:0033353;GO:0051287;	K01251	EC:3.3.1.1	Adenosylhomocysteinase [Source:UniProtKB/TrEMBL;Acc:A0A178VEP9]	Q9LK36 A0A178VEP9
AT5G17700	257.328	129.844	384.811	2.96363	1.56737	5.78945e-33	3.69093e-30	Up Regulation	5	5830570	5834000	-	2638	DTX25	GO:0006855;GO:0015238;GO:0015297;GO:0015297;GO:0016020;GO:0016020;GO:0016020;GO:0016020;GO:0016021;GO:0016021;GO:0022857;GO:0042908;GO:0042910;GO:0042910;GO:0055085;GO:0055085;GO:0006855;GO:0015238;GO:0015297;GO:0015297;GO:0016020;GO:0016020;GO:0016020;GO:0016020;GO:0016021;GO:0016021;GO:0022857;GO:0042908;GO:0042910;GO:0042910;GO:0055085;GO:0055085;GO:0015238;GO:0015297;GO:0015297;GO:0016020;GO:…	K03327	-	Protein DETOXIFICATION [Source:UniProtKB/TrEMBL;Acc:A0A178UJQ3]	Q8L616 A0A178UJQ3
AT5G48430	476.547	293.91	659.183	2.24281	1.16531	1.51147e-31	9.37558e-29	Up Regulation	5	19627634	19629167	-	1534	-	GO:0004190;GO:0004190;GO:0006508;GO:0006508;GO:0006508;GO:0008233;GO:0016787;GO:0030163;	-	-	At5g48430 [Source:UniProtKB/TrEMBL;Acc:Q9LV70]	Q9LV70
AT1G28290	412.116	239.094	585.139	2.44732	1.2912	1.43834e-28	7.85985e-26	Up Regulation	1	9889101	9891015	-	1482	AGP31	GO:0005576;GO:0005576;GO:0005618;GO:0005886;GO:0005886;GO:0009505;GO:0009505;GO:0009506;GO:0009506;GO:0009753;GO:0009753;GO:0071944;	-	-	Non-classical arabinogalactan protein 31 [Source:UniProtKB/Swiss-Prot;Acc:Q9FZA2]	Q9FZA2
AT3G54400	563.83	369.93	757.73	2.04831	1.03443	2.70665e-28	1.44466e-25	Up Regulation	3	20140025	20142763	-	1708	-	GO:0003677;GO:0003677;GO:0004190;GO:0004190;GO:0005618;GO:0005618;GO:0005829;GO:0006508;GO:0006508;GO:0006508;GO:0006508;GO:0008233;GO:0009505;GO:0009507;GO:0016787;GO:0030163;GO:0048046;GO:0048046;	-	-	AT3g54400/T12E18_90 [Source:UniProtKB/TrEMBL;Acc:Q9M2U7]	Q9M2U7 A0A384KZH7
AT1G77530	202.265	101.486	303.044	2.98606	1.57824	9.2726e-28	4.72923e-25	Up Regulation	1	29135904	29137640	+	1590	-	GO:0005829;GO:0008168;GO:0008168;GO:0008171;GO:0008171;GO:0008171;GO:0008757;GO:0008757;GO:0016740;GO:0019438;GO:0019438;GO:0032259;GO:0032259;GO:0046983;GO:0046983;GO:0008168;GO:0008168;GO:0008171;GO:0008171;GO:0016740;GO:0032259;GO:0046983;GO:0046983;	-	-	O-methyltransferase family protein [Source:UniProtKB/TrEMBL;Acc:Q9CAQ3]	A0A1P8AVT1
AT4G24000	83.3918	24.3698	142.414	5.84388	2.54693	1.58488e-27	7.9075e-25	Up Regulation	4	12461907	12465675	+	2719	CSLG2	GO:0000139;GO:0000139;GO:0005794;GO:0005794;GO:0005794;GO:0005802;GO:0005802;GO:0005886;GO:0005886;GO:0009833;GO:0009833;GO:0016020;GO:0016020;GO:0016020;GO:0016021;GO:0016021;GO:0016740;GO:0016757;GO:0016759;GO:0016760;GO:0016760;GO:0030244;GO:0030244;GO:0051753;GO:0071555;GO:0071555;GO:0097502;GO:0016020;GO:0016020;GO:0016020;GO:0016021;GO:0016021;GO:0016740;GO:0016757;GO:0016760;GO:0016760;GO:…	-	-	Glycosyltransferase (Fragment) [Source:UniProtKB/TrEMBL;Acc:W8Q6J0]	Q8VYR4 W8Q6J0
AT1G41830	383.715	227.265	540.166	2.37681	1.24903	2.77792e-27	1.35651e-24	Up Regulation	1	15603568	15607966	-	2117	SKS6	GO:0005507;GO:0005507;GO:0005618;GO:0005618;GO:0009505;GO:0009506;GO:0009506;GO:0016020;GO:0016491;GO:0016491;GO:0016491;GO:0016722;GO:0048046;GO:0048046;GO:0055114;GO:0055114;GO:0099503;	-	-	SKS6 [Source:UniProtKB/TrEMBL;Acc:A0A178W7S3]	F4I7X1 A0A178W7S3
AT2G33380	149.607	65.8345	233.38	3.54495	1.82577	3.47911e-27	1.66352e-24	Up Regulation	2	14144831	14146555	-	1045	PXG3	GO:0004497;GO:0004497;GO:0005509;GO:0005509;GO:0005509;GO:0005773;GO:0005773;GO:0005783;GO:0005783;GO:0005783;GO:0005811;GO:0009269;GO:0009269;GO:0009409;GO:0009409;GO:0009507;GO:0009536;GO:0009620;GO:0009620;GO:0009651;GO:0009651;GO:0009737;GO:0009737;GO:0009751;GO:0009751;GO:0010118;GO:0010118;GO:0012511;GO:0012511;GO:0016020;GO:0016491;GO:0031090;GO:0031407;GO:0031407;GO:0031969;GO:0031969;GO:…	K17991	EC:1.11.2.3	Probable peroxygenase 3 [Source:UniProtKB/Swiss- Prot;Acc:O22788]	O22788 A0A178VZI0
AT1G68320	575.445	797.103	353.787	0.443842	-1.17188	6.36956e-25	2.61049e-22	Down Regulation	1	25603676	25605181	+	1324	MYB62	GO:0003677;GO:0003677;GO:0003700;GO:0003700;GO:0005634;GO:0005634;GO:0005634;GO:0005634;GO:0006355;GO:0009686;GO:0009686;GO:0009740;GO:0009740;GO:0009751;GO:0010015;GO:0010015;GO:0010373;GO:0010373;GO:0016036;GO:0016036;GO:0043565;GO:0043565;GO:0045892;GO:0045892;GO:0055062;GO:0055062;	K09422	-	Transcription factor MYB62 [Source:UniProtKB/Swiss- Prot;Acc:Q9C9G7]	Q9C9G7 A0A178WLK6
AT4G35770	462.224	277.453	646.995	2.33191	1.22151	5.37322e-24	2.09018e-21	Up Regulation	4	16944878	16946266	+	1297	STR15	GO:0003674;GO:0006979;GO:0006979;GO:0007568;GO:0007568;GO:0009507;GO:0009507;GO:0009536;GO:0009579;GO:0009579;GO:0009611;GO:0009611;GO:0009753;GO:0009753;	-	-	SEN1 [Source:UniProtKB/TrEMBL;Acc:A0A178UYD5]	Q38853 A0A178UYD5
AT2G36830	945.867	594.55	1297.18	2.18179	1.12551	7.8797e-24	3.01412e-21	Up Regulation	2	15445294	15446621	+	1237	TIP1-1	GO:0000326;GO:0000326;GO:0005773;GO:0005773;GO:0005773;GO:0005774;GO:0005774;GO:0005774;GO:0006833;GO:0006833;GO:0009705;GO:0009705;GO:0009941;GO:0009941;GO:0015204;GO:0015204;GO:0015250;GO:0015250;GO:0015250;GO:0015267;GO:0015267;GO:0015840;GO:0015840;GO:0016020;GO:0016020;GO:0016020;GO:0016021;GO:0016021;GO:0042807;GO:0042807;GO:0055085;GO:0055085;GO:0071918;GO:0080170;GO:0080170;	K09873	-	Aquaporin TIP1-1 [Source:UniProtKB/Swiss- Prot;Acc:P25818]	P25818
AT4G14060	142.649	66.6092	218.689	3.28317	1.71509	1.74207e-23	6.3464e-21	Up Regulation	4	8107254	8108379	+	828	-	GO:0005829;GO:0006952;GO:0006952;	-	-	AT4g14060/dl3070w [Source:UniProtKB/TrEMBL;Acc:O23267]	O23267
AT1G31710	113.451	47.9634	178.939	3.73074	1.89946	1.18469e-22	3.99849e-20	Up Regulation	1	11349697	11355587	+	2452	-	GO:0005507;GO:0005507;GO:0005507;GO:0008131;GO:0008131;GO:0008131;GO:0008131;GO:0009308;GO:0009308;GO:0009308;GO:0009308;GO:0016491;GO:0046872;GO:0048038;GO:0048038;GO:0052593;GO:0052594;GO:0052595;GO:0052596;GO:0055114;GO:0055114;GO:0055114;	K00276	EC:1.4.3.21	Amine oxidase [Source:UniProtKB/TrEMBL;Acc:F4IAX1]	F4IAX1
AT5G24780	106.606	44.1465	169.065	3.82964	1.93721	3.38812e-22	1.06521e-19	Up Regulation	5	8507590	8509201	-	1338	VSP1	GO:0045735;GO:0003993;GO:0003993;GO:0003993;GO:0005773;GO:0005773;GO:0006952;GO:0006952;GO:0008134;GO:0008134;GO:0009753;GO:0009753;GO:0016311;GO:0045735;GO:0045735;	-	-	Vegetative storage protein 1 [Source:UniProtKB/Swiss-Prot;Acc:O49195]	O49195 A0A654G419
AT1G14240	127.375	60.0703	194.679	3.24086	1.69637	5.51475e-21	1.54352e-18	Up Regulation	1	4864881	4868011	+	1964	APY3	GO:0000166;GO:0005524;GO:0005524;GO:0016020;GO:0016021;GO:0016021;GO:0016787;GO:0016787;GO:0016787;GO:0102485;GO:0102485;GO:0102486;GO:0102486;GO:0102487;GO:0102487;GO:0102488;GO:0102488;GO:0102489;GO:0102489;GO:0102490;GO:0102490;GO:0102491;GO:0102491;GO:0000166;GO:0005524;GO:0005524;GO:0016020;GO:0016021;GO:0016021;GO:0016787;GO:0016787;GO:0016787;GO:0102485;GO:0102485;GO:0102486;GO:0102486;GO:…	K01510	EC:3.6.1.5	Probable apyrase 3 [Source:UniProtKB/Swiss- Prot;Acc:Q9XI62]	Q9XI62 A0A178WLZ5
AT5G43350	109.117	47.7273	170.506	3.57251	1.83694	5.88657e-21	1.62774e-18	Up Regulation	5	17399769	17402158	-	2012	PHT1-1	GO:0005315;GO:0005315;GO:0005315;GO:0005515;GO:0005886;GO:0005886;GO:0005886;GO:0006817;GO:0006817;GO:0006817;GO:0006817;GO:0015114;GO:0015114;GO:0015293;GO:0015293;GO:0016020;GO:0016021;GO:0016021;GO:0016021;GO:0016036;GO:0016036;GO:0022857;GO:0022857;GO:0035435;GO:0055085;GO:0055085;GO:1901683;GO:1901683;GO:1901684;GO:1901684;	K08176	-	Inorganic phosphate transporter 1-1 [Source:UniProtKB/Swiss-Prot;Acc:Q8VYM2]	Q8VYM2 A0A5S9YAS4
AT5G64570	235.789	140.459	331.12	2.35741	1.2372	8.59117e-21	2.34733e-18	Up Regulation	5	25809975	25813648	-	3396	BXL4	GO:0004553;GO:0004553;GO:0004553;GO:0005576;GO:0005618;GO:0005618;GO:0005975;GO:0005975;GO:0008152;GO:0009044;GO:0009044;GO:0009044;GO:0009044;GO:0009505;GO:0009505;GO:0009627;GO:0009627;GO:0016020;GO:0016787;GO:0016798;GO:0031222;GO:0031222;GO:0045493;GO:0045493;GO:0045493;GO:0046556;GO:0046556;GO:0048046;GO:0048046;GO:0004553;GO:0004553;GO:0005576;GO:0005975;GO:0005975;GO:0008152;GO:0016787;GO:…	K15920	EC:3.2.1.37	Beta-D-xylosidase 4 [Source:UniProtKB/Swiss- Prot;Acc:Q9FLG1]	Q9FLG1 A0A178UTL8
AT1G75280	109.518	48.9748	170.062	3.47244	1.79595	1.26016e-20	3.36301e-18	Up Regulation	1	28251626	28253686	+	1668	-	GO:0005737;GO:0005737;GO:0005739;GO:0005829;GO:0005886;GO:0005886;GO:0006979;GO:0006979;GO:0016491;GO:0016491;GO:0046686;GO:0046686;GO:0055114;	K23050	EC:1.3.1.-	Isoflavone reductase homolog P3 [Source:UniProtKB/Swiss-Prot;Acc:P52577]	P52577 A0A178W6W0
AT3G13600	468.48	635.165	301.795	0.475145	-1.07356	2.25657e-19	5.50963e-17	Down Regulation	3	4444554	4447660	+	2315	IQM2	GO:0005634;GO:0005634;GO:0005737;GO:0005737;GO:0008150;GO:0005634;GO:0005634;GO:0005737;GO:0005737;GO:0008150;	-	-	Calmodulin-binding family protein [Source:UniProtKB/TrEMBL;Acc:A0A178VF87]	Q9LHN9 A0A178VF87
AT1G72140	527.944	337.553	718.335	2.12807	1.08954	6.22004e-19	1.44198e-16	Up Regulation	1	27141765	27144490	+	1924	NPF5.12	GO:0005774;GO:0005774;GO:0009624;GO:0009624;GO:0009705;GO:0009705;GO:0015333;GO:0015706;GO:0015706;GO:0016020;GO:0016020;GO:0016020;GO:0016021;GO:0016021;GO:0022857;GO:0022857;GO:0035673;GO:0055085;GO:0055085;GO:0080054;GO:0080054;GO:1904680;	-	-	Protein NRT1/ PTR FAMILY 5.12 [Source:UniProtKB/Swiss-Prot;Acc:Q9C7U1]	Q9C7U1
AT2G37870	97.4284	19.8735	174.983	8.80485	3.1383	6.93488e-19	1.562e-16	Up Regulation	2	15859204	15859942	+	643	-	GO:0005504;GO:0005504;GO:0006869;GO:0006869;GO:0008289;GO:0008289;GO:0009506;GO:0009506;GO:0009627;GO:0009627;	-	-	Bifunctional inhibitor/lipid-transfer protein/seed storage 2S albumin superfamily protein [Source:UniProtKB/TrEMBL;Acc:Q9SHA0]	A0A178VZ16 Q9SHA0
AT4G37450	223.317	135.504	311.129	2.29608	1.19917	8.11247e-19	1.80766e-16	Up Regulation	4	17605538	17607050	-	1334	AGP18	GO:0016020;GO:0016021;GO:0016021;GO:0005886;GO:0005886;GO:0005886;GO:0009554;GO:0009554;GO:0016020;GO:0031225;GO:0031225;GO:0031225;	-	-	arabinogalactan protein 18 [Source:TAIR;Acc:AT4G37450]	Q9FPR2
AT5G26260	232.016	141.883	322.15	2.27052	1.18303	9.84349e-19	2.17229e-16	Up Regulation	5	9200271	9202461	+	1585	-	GO:0005515;GO:0009506;GO:0009506;GO:0009507;	-	-	F9D12.8 protein [Source:UniProtKB/TrEMBL;Acc:O81493]	O81493
AT3G14810	121.156	59.5663	182.746	3.06793	1.61727	1.03406e-18	2.26026e-16	Up Regulation	3	4970944	4974534	-	3243	MSL5	GO:0005886;GO:0005886;GO:0005886;GO:0006811;GO:0006820;GO:0006820;GO:0008381;GO:0008381;GO:0016020;GO:0016020;GO:0016020;GO:0016021;GO:0016021;GO:0034220;GO:0055085;GO:0055085;GO:0005886;GO:0005886;GO:0006811;GO:0016020;GO:0016020;GO:0016020;GO:0016021;GO:0016021;GO:0055085;GO:0055085;	K22048	-	Mechanosensitive ion channel protein 5 [Source:UniProtKB/Swiss-Prot;Acc:Q9LH74]	Q9LH74 A0A178VCQ0
AT5G26000	120.537	52.6262	188.447	3.58086	1.84031	3.03692e-18	6.3364e-16	Up Regulation	5	9079452	9082384	-	1893	TGG1	GO:0002213;GO:0002213;GO:0004553;GO:0004553;GO:0005773;GO:0005773;GO:0005773;GO:0005777;GO:0005777;GO:0005975;GO:0005975;GO:0006952;GO:0008152;GO:0008422;GO:0008422;GO:0008422;GO:0008422;GO:0009505;GO:0009507;GO:0009507;GO:0009536;GO:0009579;GO:0009579;GO:0009625;GO:0009625;GO:0009651;GO:0009737;GO:0009737;GO:0009738;GO:0009738;GO:0010119;GO:0010119;GO:0016787;GO:0016798;GO:0019137;GO:0019137;GO:…	K01237	EC:3.2.1.147	TGG1 [Source:UniProtKB/TrEMBL;Acc:A0A178U7L7]	P37702 A0A178U7L7
AT1G68880	54.3408	17.7858	90.8957	5.11057	2.35348	5.56969e-17	9.80067e-15	Up Regulation	1	25893971	25895056	-	1086	BZIP8	GO:0003677;GO:0003677;GO:0003700;GO:0003700;GO:0003700;GO:0005634;GO:0005634;GO:0005634;GO:0006355;GO:0006355;GO:0042803;GO:0042803;	-	-	Basic leucine zipper 8 [Source:UniProtKB/Swiss- Prot;Acc:Q9CA46]	Q9CA46 A0A654EMC1
AT4G32950	104.653	50.5497	158.756	3.14059	1.65104	7.97975e-17	1.36674e-14	Up Regulation	4	15904082	15906099	-	1708	-	GO:0003824;GO:0004721;GO:0004722;GO:0004722;GO:0005634;GO:0005829;GO:0006470;GO:0006470;GO:0016787;GO:0016791;GO:0046872;GO:0046872;GO:0003824;GO:0004722;GO:0004722;GO:0006470;GO:0006470;GO:0016791;	-	-	Probable protein phosphatase 2C 61 [Source:UniProtKB/Swiss-Prot;Acc:O82637]	O82637 A0A178UYC5
AT4G37800	75.8806	31.5373	120.224	3.81211	1.93059	1.15988e-16	1.92901e-14	Up Regulation	4	17775370	17777445	-	1288	XTH7	GO:0004553;GO:0004553;GO:0005576;GO:0005618;GO:0005618;GO:0005618;GO:0005975;GO:0005975;GO:0006073;GO:0006073;GO:0008152;GO:0010411;GO:0010411;GO:0016740;GO:0016762;GO:0016762;GO:0016762;GO:0016787;GO:0016798;GO:0042546;GO:0042546;GO:0048046;GO:0048046;GO:0048046;GO:0071555;GO:0071555;	K08235	EC:2.4.1.207	Probable xyloglucan endotransglucosylase/hydrolase protein 7 [Source:UniProtKB/Swiss-Prot;Acc:Q8LER3]	Q8LER3 A0A178V2Q3
AT5G62360	977.416	577.466	1377.37	2.38519	1.2541	1.27895e-16	2.11175e-14	Up Regulation	5	25040540	25041504	+	965	-	GO:0004857;GO:0004857;GO:0004857;GO:0009827;GO:0009827;GO:0043086;GO:0043086;GO:0043086;	-	-	Plant invertase/pectin methylesterase inhibitor superfamily protein [Source:UniProtKB/TrEMBL;Acc:Q9LVA3]	Q9LVA3 A0A654GDB8
AT2G31690	163.055	229.967	96.1431	0.418074	-1.25817	5.89785e-16	9.0241e-14	Down Regulation	2	13476093	13477547	-	1455	-	GO:0004620;GO:0004620;GO:0004806;GO:0004806;GO:0006629;GO:0006629;GO:0006629;GO:0008970;GO:0008970;GO:0008970;GO:0009507;GO:0009507;GO:0009507;GO:0009536;GO:0009570;GO:0009570;GO:0009695;GO:0009695;GO:0010027;GO:0010027;GO:0010150;GO:0010150;GO:0010287;GO:0010287;GO:0016042;GO:0016787;GO:0019433;GO:0019433;GO:0047714;GO:0047714;	-	-	Phospholipase A1-Ialpha2, chloroplastic [Source:UniProtKB/Swiss-Prot;Acc:Q9SIN9]	Q9SIN9 A0A654EZE5
AT3G16920	57.5919	20.9462	94.2376	4.49904	2.16962	8.02512e-16	1.21174e-13	Up Regulation	3	5776264	5778052	-	1612	CTL2	GO:0004568;GO:0004568;GO:0005975;GO:0005975;GO:0006032;GO:0006032;GO:0016998;GO:0016998;GO:0004568;GO:0004568;GO:0005576;GO:0005576;GO:0005975;GO:0005975;GO:0006032;GO:0006032;GO:0016998;GO:0016998;	-	-	Chitinase-like protein [Source:UniProtKB/TrEMBL;Acc:A0A1I9LSA0]	Q9LSP9 A0A178VF03
AT4G02290	103.226	52.2027	154.249	2.95481	1.56307	1.09659e-15	1.60305e-13	Up Regulation	4	1002338	1005305	-	2326	AtGH9B13	GO:0000272;GO:0003824;GO:0004553;GO:0004553;GO:0005576;GO:0005576;GO:0005975;GO:0005975;GO:0005975;GO:0008152;GO:0008810;GO:0008810;GO:0016787;GO:0016798;GO:0030245;GO:0030245;GO:0071555;GO:0071555;GO:0000272;GO:0003824;GO:0004553;GO:0004553;GO:0004553;GO:0005975;GO:0005975;GO:0005975;GO:0008152;GO:0008810;GO:0008810;GO:0016787;GO:0016798;GO:0030245;GO:0030245;GO:0071555;	K01179	EC:3.2.1.4	Endoglucanase 17 [Source:UniProtKB/Swiss- Prot;Acc:O81416]	O81416 A0A654FL72
AT5G43650	501.328	672.223	330.432	0.491551	-1.02459	3.27021e-15	4.60457e-13	Down Regulation	5	17533130	17534796	-	1169	BHLH92	GO:0003677;GO:0003677;GO:0005634;GO:0046983;GO:0046983;GO:0003677;GO:0003677;GO:0003700;GO:0003700;GO:0005515;GO:0005634;GO:0005634;GO:0006355;GO:0006355;GO:0046983;GO:0046983;	-	-	Transcription factor bHLH92 [Source:UniProtKB/Swiss-Prot;Acc:Q9FIX5]	Q9FIX5
AT5G13170	17.7584	0.714252	34.8025	48.7258	5.60661	5.0779e-15	7.06321e-13	Up Regulation	5	4181042	4183354	-	1351	SWEET15	GO:0000139;GO:0000139;GO:0005515;GO:0005794;GO:0005886;GO:0005886;GO:0005887;GO:0005887;GO:0007275;GO:0008515;GO:0008515;GO:0008643;GO:0008643;GO:0008643;GO:0009793;GO:0009793;GO:0010150;GO:0010150;GO:0010431;GO:0010431;GO:0015770;GO:0015770;GO:0015770;GO:0016020;GO:0016021;GO:0016021;GO:0016021;GO:0016021;GO:0034219;GO:0051119;GO:0051119;GO:0051119;GO:0071215;GO:0071215;GO:0071446;GO:0071446;GO:…	K15382	-	Bidirectional sugar transporter SWEET15 [Source:UniProtKB/Swiss-Prot;Acc:Q9FY94]	Q9FY94 A0A178UCZ5
AT5G37990	42.162	12.4181	71.9059	5.79042	2.53367	8.04938e-15	1.08036e-12	Up Regulation	5	15133867	15135169	-	1089	-	GO:0008168;GO:0008168;GO:0008168;GO:0008757;GO:0016740;GO:0032259;GO:0032259;GO:0046872;GO:0046872;	-	-	Probable S-adenosylmethionine-dependent methyltransferase At5g37990 [Source:UniProtKB/Swiss- Prot;Acc:Q9FKC8]	Q9FKC8
[truncated: 447 more rows]

## Sheet: 5w-DEGs
Table S3. Differentially expressed gene information.
[truncated: 2,312 more rows]
