# Supplementary material for: Brassica-Specific Orphan Gene CROG1 Confers Clubroot Resistance in Arabidopsis via Phenylpropanoid Pathway Activation
Source: Plants (Basel). 2025 Aug 27;14(17):2683. doi: 10.3390/plants14172683 (PMC12430220; doi:10.3390/plants14172683)
Supplement: Supplementary file 1 [file plants-14-02683-s001.zip › Table S4-Primers.xlsx]

## Sheet: Sheet1
Table S4. Primer sequences used in this study.
Primer name	Primer sequences	Primer Usages
Pb-F	AAACAACGAGTCAGCTTGAATGC	Quantification of DNA content in P.brassica
Pb-R	AGGACTTGGCTGCGGATCAC
F-Box-F	TTTCGGCTGAGAGGTTCGAGT
F-Box-R	GATTCCAAGACGTAAAGCAGATCAA
At Actin-F	GTGGATTCCAGCAGCTTCCAT	RT-qPCR of DEGs
At Actin-R	GCTGAGAGATTCAGATGCCCA
AtPER4-F	AGTACCCGTAAGCGTCGTTG
AtPER4-R	AAGCTCCGGTTCCGAACAAA
AtWAK3-F	GGGATGGAGGCTTCGATTGT
AtWAK3-R	TCCGTTTGTATTCGGGCCTC
AtWAK1-F	TCAGGTCGCATCAAGCACAT
AtWAK1-R	TGCTTGTGCTTCCAACTTGC
AtWAK2-F	AACTGCCCATCTGGTTACCG
AtWAK2-R	CTCTGTGTTCTTCCGGTGCT
AtCCOAMT-F	GTTCCGGTTGATGAGGGTCA
AtCCOAMT-R	CGGCCATCTTCAGGTAAAGC
AtPR1-F	CTCGGAGCTACGCAGAACAA
AtPR1-R	GCCTTCTCGCTAACCCACAT
AtCHI-F	CTGCGCCTCTGACTTCTGTT
AtCHI-R	AAGTCAGGTGTCACCGTTCC
AtIRX5-F	AACGCTTTGCTTCACTACGC
AtIRX5-R	GTCTCGTGTGTGAGTCCGAA
AtAZI1-F	GATGCTCTCAAGCTCGGTGT
AtAZI1-R	AAACCTTGGATGAGCGAGCA
AtCAD6-F	CGTCGATGAACGTTACGCTG
AtCAD6-R	TGTGTCCAAGACCACCTAGC
AtHCT-F	TCGAACACTCCTCCGAGCTA
AtHCT-R	AGAGCAACAAGCTGGTCTCG
AtRBOHC-F	TCACTCTGATGCAGAAGCCG
AtRBOHC-R	GCCGTACGTGTTCTCTGACT
CROG1-F	ATGATGAGATCTGCAATCATATACGGAATACCTG	RT-qPCR of CROG1
CROG1-R	TCAAGTAGCAATTTGCATACTAGTCATAGTGATAGTTATC

## Sheet: Sheet2
AtPER4	AGTACCCGTAAGCGTCGTTG	AAGCTCCGGTTCCGAACAAA
AtWAK3	GGGATGGAGGCTTCGATTGT	TCCGTTTGTATTCGGGCCTC
AtWAK1	TCAGGTCGCATCAAGCACAT	TGCTTGTGCTTCCAACTTGC
AtWAK2	AACTGCCCATCTGGTTACCG	CTCTGTGTTCTTCCGGTGCT
AtCCOAMT	GTTCCGGTTGATGAGGGTCA	CGGCCATCTTCAGGTAAAGC
AtPR1	CTCGGAGCTACGCAGAACAA	GCCTTCTCGCTAACCCACAT
AtCHI	CTGCGCCTCTGACTTCTGTT	AAGTCAGGTGTCACCGTTCC
AtIRX5	AACGCTTTGCTTCACTACGC	GTCTCGTGTGTGAGTCCGAA
AtAZI1	GATGCTCTCAAGCTCGGTGT	AAACCTTGGATGAGCGAGCA
AtCAD6	CGTCGATGAACGTTACGCTG	TGTGTCCAAGACCACCTAGC
AtHCT	TCGAACACTCCTCCGAGCTA	AGAGCAACAAGCTGGTCTCG
AtRBOHC	TCACTCTGATGCAGAAGCCG	GCCGTACGTGTTCTCTGACT
